# Supplementary material for: Epigenetic therapy to enhance therapeutic effects of PD-1 inhibition in therapy-resistant melanoma
Source: Melanoma Res. 2021 Nov 10;32(4):241–8. doi: 10.1097/CMR.0000000000000791 (PMC9245557; doi:10.1097/CMR.0000000000000791)
Supplement: Supplementary file 2 [file mr-32-241-s002.xlsx]

## Sheet: UM22 Entinostat vs DMSO
external_gene_name	baseMean	log2FoldChange	pvalue	padj
PRSS21	0.128561	0.547906	0.893185
VSIG2	0.128561	0.547906	0.893185
RPS17P5	0.128561	0.547906	0.893185
DMRT3	0.128561	0.547906	0.893185
SIGLEC1	0.128561	0.547906	0.893185
CRISP3	0.128561	0.547906	0.893185
UPK3A	0.128561	0.547906	0.893185
SLA2	0.128561	0.547906	0.893185
SLC17A9	0.128561	0.547906	0.893185
GUCY2F	0.128561	0.547906	0.893185
MSLN	0.128561	0.547906	0.893185
AQP9	0.128561	0.547906	0.893185
OGN	0.128561	0.547906	0.893185
CWH43	0.128561	0.547906	0.893185
ANXA10	0.128561	0.547906	0.893185
NR2E1	0.128561	0.547906	0.893185
LRRC31	0.128561	0.547906	0.893185
CD80	0.128561	0.547906	0.893185
CCR2	0.128561	0.547906	0.893185
TMEM156	0.128561	0.547906	0.893185
LINC00544	0.128561	0.547906	0.893185
ARL4P	0.128561	0.547906	0.893185
MOGAT1	0.128561	0.547906	0.893185
PROZ	0.128561	0.547906	0.893185
FFAR1	0.128561	0.547906	0.893185
TSKS	0.128561	0.547906	0.893185
CSN1S1	0.128561	0.547906	0.893185
RGS13	0.128561	0.547906	0.893185
EDN2	0.128561	0.547906	0.893185
IL17B	0.128561	0.547906	0.893185
CACNG6	0.128561	0.547906	0.893185
BPIFA2	0.128561	0.547906	0.893185
C3orf20	0.128561	0.547906	0.893185
TNS4	0.128561	0.547906	0.893185
LINC00470	0.128561	0.547906	0.893185
DDC	0.128561	0.547906	0.893185
MYH8	0.128561	0.547906	0.893185
CFHR5	0.128561	0.547906	0.893185
FAM71F1	0.128561	0.547906	0.893185
MMP20	0.128561	0.547906	0.893185
CASP5	0.128561	0.547906	0.893185
GPR84	0.128561	0.547906	0.893185
SLC25A47	0.128561	0.547906	0.893185
SEPT12	0.128561	0.547906	0.893185
CHST4	0.128561	0.547906	0.893185
DNMT3L	0.128561	0.547906	0.893185
ADCY10	0.128561	0.547906	0.893185
GPR17	0.128561	0.547906	0.893185
ILDR1	0.128561	0.547906	0.893185
RNF175	0.128561	0.547906	0.893185
SLC17A4	0.128561	0.547906	0.893185
ACTL7B	0.128561	0.547906	0.893185
KLRF1	0.128561	0.547906	0.893185
FCGR1A	0.128561	0.547906	0.893185
C2orf50	0.128561	0.547906	0.893185
TMEM132D	0.128561	0.547906	0.893185
CCDC173	0.128561	0.547906	0.893185
MMP21	0.128561	0.547906	0.893185
PSMA8	0.128561	0.547906	0.893185
C17orf50	0.128561	0.547906	0.893185
ODF1	0.128561	0.547906	0.893185
GRAMD3	0.128561	0.547906	0.893185
TFF3	0.128561	0.547906	0.893185
AIRE	0.128561	0.547906	0.893185
CCDC105	0.128561	0.547906	0.893185
RNASEK-C17orf49	0.128561	0.547906	0.893185
IVL	0.128561	0.547906	0.893185
SAMD3	0.128561	0.547906	0.893185
GFI1B	0.128561	0.547906	0.893185
FAM194B	0.128561	0.547906	0.893185
TBATA	0.128561	0.547906	0.893185
CPLX4	0.128561	0.547906	0.893185
CDH16	0.128561	0.547906	0.893185
DPEP2	0.128561	0.547906	0.893185
LINC00905	0.128561	0.547906	0.893185
TBX10	0.128561	0.547906	0.893185
OR2C1	0.128561	0.547906	0.893185
GUSBP12	0.128561	0.547906	0.893185
OR5AU1	0.128561	0.547906	0.893185
MZB1	0.128561	0.547906	0.893185
RBMXL2	0.128561	0.547906	0.893185
OR2AG1	0.128561	0.547906	0.893185
HSFX2	0.128561	0.547906	0.893185
SYCE1	0.128561	0.547906	0.893185
NXNL1	0.128561	0.547906	0.893185
OR5B2	0.128561	0.547906	0.893185
PDZD3	0.128561	0.547906	0.893185
MOS	0.128561	0.547906	0.893185
RP11-23P13.6	0.128561	0.547906	0.893185
OR10A6	0.128561	0.547906	0.893185
TSPEAR	0.128561	0.547906	0.893185
HSF5	0.128561	0.547906	0.893185
CDV3P1	0.128561	0.547906	0.893185
FOXN3P1	0.128561	0.547906	0.893185
C20orf197	0.128561	0.547906	0.893185
DEFB103A	0.128561	0.547906	0.893185
CD300LB	0.128561	0.547906	0.893185
RP11-458F8.3	0.128561	0.547906	0.893185
TMEM125	0.128561	0.547906	0.893185
OR6W1P	0.128561	0.547906	0.893185
MKRN3	0.128561	0.547906	0.893185
SLC9A4	0.128561	0.547906	0.893185
PRF1	0.128561	0.547906	0.893185
MBD3L3	0.128561	0.547906	0.893185
KCNK4	0.128561	0.547906	0.893185
RNASE10	0.128561	0.547906	0.893185
EPGN	0.128561	0.547906	0.893185
TCHHL1	0.128561	0.547906	0.893185
Z98256.1	0.128561	0.547906	0.893185
EFHC2	0.128561	0.547906	0.893185
C11orf72	0.128561	0.547906	0.893185
CLECL1	0.128561	0.547906	0.893185
C1QTNF8	0.128561	0.547906	0.893185
TMEM105	0.128561	0.547906	0.893185
KLK12	0.128561	0.547906	0.893185
PRG2	0.128561	0.547906	0.893185
C2orf27B	0.128561	0.547906	0.893185
KRT17P2	0.128561	0.547906	0.893185
TTC24	0.128561	0.547906	0.893185
CLCN1	0.128561	0.547906	0.893185
RUFY4	0.128561	0.547906	0.893185
CERKL	0.128561	0.547906	0.893185
ADRB3	0.128561	0.547906	0.893185
SPANXN4	0.128561	0.547906	0.893185
OR2L13	0.128561	0.547906	0.893185
SPANXD	0.128561	0.547906	0.893185
ARL9	0.128561	0.547906	0.893185
RP11-76E12.1	0.128561	0.547906	0.893185
OR8S1	0.128561	0.547906	0.893185
OPALIN	0.128561	0.547906	0.893185
MYH6	0.128561	0.547906	0.893185
MDS2	0.128561	0.547906	0.893185
RP5-961K14.2	0.128561	0.547906	0.893185
LINC00501	0.128561	0.547906	0.893185
DDO	0.128561	0.547906	0.893185
RP11-451M19.3	0.128561	0.547906	0.893185
LDLRAD1	0.128561	0.547906	0.893185
RP1-153P14.8	0.128561	0.547906	0.893185
AC068134.5	0.128561	0.547906	0.893185
BTNL2	0.128561	0.547906	0.893185
C1orf195	0.128561	0.547906	0.893185
MALRD1	0.128561	0.547906	0.893185
AC025278.1	0.128561	0.547906	0.893185
FOXD4L5	0.128561	0.547906	0.893185
OR6C1	0.128561	0.547906	0.893185
MT1DP	0.128561	0.547906	0.893185
OR5K3	0.128561	0.547906	0.893185
SNORA70B	0.128561	0.547906	0.893185
DIO1	0.128561	0.547906	0.893185
TRGV9	0.128561	0.547906	0.893185
TRBV12-2	0.128561	0.547906	0.893185
ZRSR1	0.128561	0.547906	0.893185
RPL23AP4	0.128561	0.547906	0.893185
RPL36AP48	0.128561	0.547906	0.893185
TCL1B	0.128561	0.547906	0.893185
CTC-398G3.2	0.128561	0.547906	0.893185
HNRNPA1P33	0.128561	0.547906	0.893185
KRTAP4-12	0.128561	0.547906	0.893185
HNRNPA1P64	0.128561	0.547906	0.893185
RP11-797H7.3	0.128561	0.547906	0.893185
CFL1P7	0.128561	0.547906	0.893185
KRT18P29	0.128561	0.547906	0.893185
LINC00887	0.128561	0.547906	0.893185
RP11-208P4.1	0.128561	0.547906	0.893185
CTD-2228K2.2	0.128561	0.547906	0.893185
KRT8P26	0.128561	0.547906	0.893185
CTD-2299I21.1	0.128561	0.547906	0.893185
CXorf49	0.128561	0.547906	0.893185
IGLV8OR8-1	0.128561	0.547906	0.893185
RP11-754I20.1	0.128561	0.547906	0.893185
LINC00598	0.128561	0.547906	0.893185
GAB4	0.128561	0.547906	0.893185
KRT18P65	0.128561	0.547906	0.893185
RP11-364B6.1	0.128561	0.547906	0.893185
MARCKSL1P2	0.128561	0.547906	0.893185
RPL21P65	0.128561	0.547906	0.893185
SPTLC1P3	0.128561	0.547906	0.893185
RP13-131K19.2	0.128561	0.547906	0.893185
RPS15AP5	0.128561	0.547906	0.893185
RP4-613A2.1	0.128561	0.547906	0.893185
OR51B3P	0.128561	0.547906	0.893185
RP11-554D15.1	0.128561	0.547906	0.893185
RP5-1180C18.1	0.128561	0.547906	0.893185
AC112715.2	0.128561	0.547906	0.893185
AL109763.2	0.128561	0.547906	0.893185
RP1-15D23.2	0.128561	0.547906	0.893185
LINC00297	0.128561	0.547906	0.893185
RP11-289H16.1	0.128561	0.547906	0.893185
BACE2-IT1	0.128561	0.547906	0.893185
AC010880.1	0.128561	0.547906	0.893185
TMLHE-AS1	0.128561	0.547906	0.893185
RP11-61J19.2	0.128561	0.547906	0.893185
RP11-131J3.1	0.128561	0.547906	0.893185
SHMT1P1	0.128561	0.547906	0.893185
LINC01167	0.128561	0.547906	0.893185
LINC00502	0.128561	0.547906	0.893185
RP11-184J23.2	0.128561	0.547906	0.893185
ASS1P11	0.128561	0.547906	0.893185
RP11-325F22.5	0.128561	0.547906	0.893185
HMGB3P1	0.128561	0.547906	0.893185
AF277315.13	0.128561	0.547906	0.893185
RP5-1050E16.2	0.128561	0.547906	0.893185
RP11-65J3.2	0.128561	0.547906	0.893185
RPL39P40	0.128561	0.547906	0.893185
RP11-358H9.1	0.128561	0.547906	0.893185
LINC00371	0.128561	0.547906	0.893185
AC093901.1	0.128561	0.547906	0.893185
AC093787.1	0.128561	0.547906	0.893185
AC010890.1	0.128561	0.547906	0.893185
AC004448.2	0.128561	0.547906	0.893185
CTD-2021A8.3	0.128561	0.547906	0.893185
AC009238.7	0.128561	0.547906	0.893185
AC009518.8	0.128561	0.547906	0.893185
AC116035.1	0.128561	0.547906	0.893185
AC073464.4	0.128561	0.547906	0.893185
AC053503.11	0.128561	0.547906	0.893185
RP13-188A5.1	0.128561	0.547906	0.893185
NCAM1-AS1	0.128561	0.547906	0.893185
RP11-139K1.2	0.128561	0.547906	0.893185
CTA-31J9.2	0.128561	0.547906	0.893185
AC092013.1	0.128561	0.547906	0.893185
AC015922.5	0.128561	0.547906	0.893185
CARM1P1	0.128561	0.547906	0.893185
GRK5-IT1	0.128561	0.547906	0.893185
AC004485.3	0.128561	0.547906	0.893185
CTD-2501B8.5	0.128561	0.547906	0.893185
PGBD4P8	0.128561	0.547906	0.893185
ACTG1P11	0.128561	0.547906	0.893185
RP5-1066H13.4	0.128561	0.547906	0.893185
RP5-1125N11.1	0.128561	0.547906	0.893185
RP11-252I14.1	0.128561	0.547906	0.893185
AC012499.1	0.128561	0.547906	0.893185
RP5-857K21.4	0.128561	0.547906	0.893185
RP11-382D8.5	0.128561	0.547906	0.893185
TMSB4XP6	0.128561	0.547906	0.893185
RP11-305L7.5	0.128561	0.547906	0.893185
AC006196.1	0.128561	0.547906	0.893185
CTB-1048E9.7	0.128561	0.547906	0.893185
RP13-507P19.2	0.128561	0.547906	0.893185
RP11-166O4.1	0.128561	0.547906	0.893185
RP11-809F4.2	0.128561	0.547906	0.893185
RP11-420G6.4	0.128561	0.547906	0.893185
RP4-564M11.2	0.128561	0.547906	0.893185
AC091133.1	0.128561	0.547906	0.893185
RSL24D1P2	0.128561	0.547906	0.893185
ANKRD63	0.128561	0.547906	0.893185
RP11-492I2.1	0.128561	0.547906	0.893185
RP5-947P14.2	0.128561	0.547906	0.893185
RP11-113I24.1	0.128561	0.547906	0.893185
BX842568.4	0.128561	0.547906	0.893185
RP11-346D6.6	0.128561	0.547906	0.893185
RP11-34D15.2	0.128561	0.547906	0.893185
TRIM31-AS1	0.128561	0.547906	0.893185
RP11-702C7.2	0.128561	0.547906	0.893185
LARP1BP1	0.128561	0.547906	0.893185
AC024937.4	0.128561	0.547906	0.893185
AC008173.1	0.128561	0.547906	0.893185
AC005042.3	0.128561	0.547906	0.893185
RP11-213G2.5	0.128561	0.547906	0.893185
GAPDHP37	0.128561	0.547906	0.893185
RP11-35L17.3	0.128561	0.547906	0.893185
AC079781.8	0.128561	0.547906	0.893185
CTB-164L20.1	0.128561	0.547906	0.893185
RP11-134D3.1	0.128561	0.547906	0.893185
AC008440.10	0.128561	0.547906	0.893185
AC104088.1	0.128561	0.547906	0.893185
RP11-13J8.1	0.128561	0.547906	0.893185
AC073135.3	0.128561	0.547906	0.893185
CTD-2090I13.2	0.128561	0.547906	0.893185
CTA-212D2.2	0.128561	0.547906	0.893185
CYCSP10	0.128561	0.547906	0.893185
XXyac-YX65C7_A.3	0.128561	0.547906	0.893185
LINC00456	0.128561	0.547906	0.893185
UBE2E2-AS1	0.128561	0.547906	0.893185
CYP4F59P	0.128561	0.547906	0.893185
HIGD1AP4	0.128561	0.547906	0.893185
PPIAP32	0.128561	0.547906	0.893185
RP11-175I6.5	0.128561	0.547906	0.893185
RAD1P2	0.128561	0.547906	0.893185
AC010091.1	0.128561	0.547906	0.893185
RPL7P35	0.128561	0.547906	0.893185
LINC00462	0.128561	0.547906	0.893185
RP11-497J7.1	0.128561	0.547906	0.893185
EIF4EBP2P1	0.128561	0.547906	0.893185
AC007881.4	0.128561	0.547906	0.893185
RP11-61L14.6	0.128561	0.547906	0.893185
RP11-310H4.2	0.128561	0.547906	0.893185
TMEM97P1	0.128561	0.547906	0.893185
AL391994.1	0.128561	0.547906	0.893185
COX6CP13	0.128561	0.547906	0.893185
C16orf82	0.128561	0.547906	0.893185
RP11-146I2.1	0.128561	0.547906	0.893185
RP4-771M4.3	0.128561	0.547906	0.893185
SNX18P4	0.128561	0.547906	0.893185
AC105342.1	0.128561	0.547906	0.893185
FYTTD1P1	0.128561	0.547906	0.893185
MRPS33P4	0.128561	0.547906	0.893185
AC003958.2	0.128561	0.547906	0.893185
RP11-195M16.1	0.128561	0.547906	0.893185
RP11-637O19.2	0.128561	0.547906	0.893185
AC012074.2	0.128561	0.547906	0.893185
ZRANB2-AS1	0.128561	0.547906	0.893185
LINC00330	0.128561	0.547906	0.893185
RP11-90L20.2	0.128561	0.547906	0.893185
TUBBP6	0.128561	0.547906	0.893185
RP1-151B14.6	0.128561	0.547906	0.893185
RPL5P28	0.128561	0.547906	0.893185
RP1-79C4.1	0.128561	0.547906	0.893185
JARID2-AS1	0.128561	0.547906	0.893185
RP4-604G5.3	0.128561	0.547906	0.893185
MAGI2-IT1	0.128561	0.547906	0.893185
RP11-73M7.6	0.128561	0.547906	0.893185
RP11-335O4.3	0.128561	0.547906	0.893185
RP11-39K24.14	0.128561	0.547906	0.893185
AC019117.2	0.128561	0.547906	0.893185
RP11-148B18.4	0.128561	0.547906	0.893185
RP11-62C3.6	0.128561	0.547906	0.893185
SSU72P6	0.128561	0.547906	0.893185
GJA6P	0.128561	0.547906	0.893185
RP11-340I6.7	0.128561	0.547906	0.893185
TLX1NB	0.128561	0.547906	0.893185
AC019117.1	0.128561	0.547906	0.893185
LINC00437	0.128561	0.547906	0.893185
OR51B8P	0.128561	0.547906	0.893185
ATG10-IT1	0.128561	0.547906	0.893185
AC008060.8	0.128561	0.547906	0.893185
RP11-396M11.1	0.128561	0.547906	0.893185
AC092066.6	0.128561	0.547906	0.893185
AC024560.2	0.128561	0.547906	0.893185
LINC00614	0.128561	0.547906	0.893185
RP1-131F15.2	0.128561	0.547906	0.893185
ASS1P12	0.128561	0.547906	0.893185
AC004562.1	0.128561	0.547906	0.893185
HLCS-IT1	0.128561	0.547906	0.893185
RP11-219C24.6	0.128561	0.547906	0.893185
EEF1A1P28	0.128561	0.547906	0.893185
RNGTTP1	0.128561	0.547906	0.893185
DCTN1-AS1	0.128561	0.547906	0.893185
RP11-624M8.1	0.128561	0.547906	0.893185
RP11-306I1.1	0.128561	0.547906	0.893185
RP11-472N13.3	0.128561	0.547906	0.893185
PPIL1P1	0.128561	0.547906	0.893185
RP11-1281K21.1	0.128561	0.547906	0.893185
ARMC4P1	0.128561	0.547906	0.893185
RP11-46F15.2	0.128561	0.547906	0.893185
snoU13	0.128561	0.547906	0.893185
HYDIN2	0.128561	0.547906	0.893185
CTD-2503O16.1	0.128561	0.547906	0.893185
AC004951.5	0.128561	0.547906	0.893185
RN7SL388P	0.128561	0.547906	0.893185
SNRPGP3	0.128561	0.547906	0.893185
RP11-561B11.1	0.128561	0.547906	0.893185
AC096579.13	0.128561	0.547906	0.893185
MEAF6P1	0.128561	0.547906	0.893185
VPS26AP1	0.128561	0.547906	0.893185
RPS12P27	0.128561	0.547906	0.893185
RP11-185E8.1	0.128561	0.547906	0.893185
TM4SF1-AS1	0.128561	0.547906	0.893185
RN7SL385P	0.128561	0.547906	0.893185
CT64	0.128561	0.547906	0.893185
RP11-520D19.2	0.128561	0.547906	0.893185
RN7SL788P	0.128561	0.547906	0.893185
RP11-941H19.1	0.128561	0.547906	0.893185
RP11-147K6.1	0.128561	0.547906	0.893185
RN7SL683P	0.128561	0.547906	0.893185
RPL6P9	0.128561	0.547906	0.893185
RP11-556G22.1	0.128561	0.547906	0.893185
RN7SL109P	0.128561	0.547906	0.893185
FGF14-IT1	0.128561	0.547906	0.893185
RPS18P13	0.128561	0.547906	0.893185
GMFBP1	0.128561	0.547906	0.893185
RN7SL19P	0.128561	0.547906	0.893185
WFDC6	0.128561	0.547906	0.893185
LEFTY1	0.128561	0.547906	0.893185
OR7E89P	0.128561	0.547906	0.893185
RP11-167H9.4	0.128561	0.547906	0.893185
RP11-404G16.2	0.128561	0.547906	0.893185
RP11-529G21.2	0.128561	0.547906	0.893185
RN7SL168P	0.128561	0.547906	0.893185
RP11-654C22.2	0.128561	0.547906	0.893185
RP11-480D4.1	0.128561	0.547906	0.893185
STARD4-AS1	0.128561	0.547906	0.893185
RP11-519M16.1	0.128561	0.547906	0.893185
HSPA8P11	0.128561	0.547906	0.893185
RP11-455B3.1	0.128561	0.547906	0.893185
RP11-177B4.1	0.128561	0.547906	0.893185
OR52H2P	0.128561	0.547906	0.893185
RP11-531A21.3	0.128561	0.547906	0.893185
CTD-2165H16.3	0.128561	0.547906	0.893185
RP11-562F9.1	0.128561	0.547906	0.893185
CTD-2016O11.1	0.128561	0.547906	0.893185
RP11-231G15.3	0.128561	0.547906	0.893185
FAM138E	0.128561	0.547906	0.893185
RP5-951N9.1	0.128561	0.547906	0.893185
TBCAP3	0.128561	0.547906	0.893185
CTC-472C24.1	0.128561	0.547906	0.893185
RP11-503N18.3	0.128561	0.547906	0.893185
CTD-2266L18.1	0.128561	0.547906	0.893185
RPL7L1P4	0.128561	0.547906	0.893185
CTB-138E5.1	0.128561	0.547906	0.893185
RP11-269F21.3	0.128561	0.547906	0.893185
CTD-2116N20.1	0.128561	0.547906	0.893185
RASA2-IT1	0.128561	0.547906	0.893185
RP11-300M6.1	0.128561	0.547906	0.893185
HMGN1P15	0.128561	0.547906	0.893185
CIR1P2	0.128561	0.547906	0.893185
KRT8P32	0.128561	0.547906	0.893185
TRIM60P14	0.128561	0.547906	0.893185
RP11-1E3.1	0.128561	0.547906	0.893185
AC008592.5	0.128561	0.547906	0.893185
RP11-22A3.2	0.128561	0.547906	0.893185
RP11-119J18.1	0.128561	0.547906	0.893185
CTC-461F20.1	0.128561	0.547906	0.893185
RP11-517I3.1	0.128561	0.547906	0.893185
RP11-317B7.3	0.128561	0.547906	0.893185
CTD-3224K15.2	0.128561	0.547906	0.893185
MEGT1	0.128561	0.547906	0.893185
RP11-93K22.6	0.128561	0.547906	0.893185
LINC00491	0.128561	0.547906	0.893185
RP11-230G5.2	0.128561	0.547906	0.893185
RP11-241F15.10	0.128561	0.547906	0.893185
RP11-453N18.1	0.128561	0.547906	0.893185
RP13-128O4.3	0.128561	0.547906	0.893185
AE000661.37	0.128561	0.547906	0.893185
RP11-281P23.1	0.128561	0.547906	0.893185
RP11-384K6.4	0.128561	0.547906	0.893185
OR7E163P	0.128561	0.547906	0.893185
GTF2F2P1	0.128561	0.547906	0.893185
RP11-380P13.2	0.128561	0.547906	0.893185
RP11-18H21.3	0.128561	0.547906	0.893185
YTHDF1P1	0.128561	0.547906	0.893185
CTD-2130F23.2	0.128561	0.547906	0.893185
COQ10BP2	0.128561	0.547906	0.893185
CTD-2201E18.4	0.128561	0.547906	0.893185
SCARNA23	0.128561	0.547906	0.893185
RN7SKP253	0.128561	0.547906	0.893185
RN7SKP70	0.128561	0.547906	0.893185
RP11-855C21.1	0.128561	0.547906	0.893185
HNRNPA3P7	0.128561	0.547906	0.893185
CTB-164N12.1	0.128561	0.547906	0.893185
CTD-2026D20.2	0.128561	0.547906	0.893185
RP11-1102P16.1	0.128561	0.547906	0.893185
CTC-436K13.3	0.128561	0.547906	0.893185
RP1-170O19.14	0.128561	0.547906	0.893185
KB-1639H6.7	0.128561	0.547906	0.893185
RP11-255L13.1	0.128561	0.547906	0.893185
RP11-486M23.1	0.128561	0.547906	0.893185
RP11-30L15.4	0.128561	0.547906	0.893185
RP11-758M4.3	0.128561	0.547906	0.893185
RP11-293D9.2	0.128561	0.547906	0.893185
FER1L6-AS2	0.128561	0.547906	0.893185
RP11-90D11.1	0.128561	0.547906	0.893185
RP11-775B15.3	0.128561	0.547906	0.893185
RP11-594N15.2	0.128561	0.547906	0.893185
RP11-318K15.2	0.128561	0.547906	0.893185
RP11-179A10.1	0.128561	0.547906	0.893185
OR4A3P	0.128561	0.547906	0.893185
AF186192.1	0.128561	0.547906	0.893185
RP11-351I24.1	0.128561	0.547906	0.893185
RP11-1L12.3	0.128561	0.547906	0.893185
RP11-664I21.5	0.128561	0.547906	0.893185
MAGEL2	0.128561	0.547906	0.893185
RP11-1007G5.2	0.128561	0.547906	0.893185
RP11-50B3.4	0.128561	0.547906	0.893185
SENCR	0.128561	0.547906	0.893185
RP11-958J22.1	0.128561	0.547906	0.893185
CTD-2530H12.2	0.128561	0.547906	0.893185
RP11-219O3.2	0.128561	0.547906	0.893185
RP11-91P24.3	0.128561	0.547906	0.893185
CTD-2562J17.4	0.128561	0.547906	0.893185
RP11-726G23.11	0.128561	0.547906	0.893185
CCDC166	0.128561	0.547906	0.893185
RP5-916O11.2	0.128561	0.547906	0.893185
RP11-701I24.1	0.128561	0.547906	0.893185
RP11-787P24.1	0.128561	0.547906	0.893185
RP11-655C2.3	0.128561	0.547906	0.893185
RP11-412B14.2	0.128561	0.547906	0.893185
RP11-266A24.1	0.128561	0.547906	0.893185
RP1-68D18.4	0.128561	0.547906	0.893185
RP11-587D21.4	0.128561	0.547906	0.893185
CTD-2026G22.1	0.128561	0.547906	0.893185
RP11-56P9.5	0.128561	0.547906	0.893185
RP11-273B20.3	0.128561	0.547906	0.893185
NKG2-E	0.128561	0.547906	0.893185
RP11-436I9.3	0.128561	0.547906	0.893185
RP11-134N1.2	0.128561	0.547906	0.893185
RP11-504G3.4	0.128561	0.547906	0.893185
RP11-989F5.3	0.128561	0.547906	0.893185
RP13-7D7.1	0.128561	0.547906	0.893185
KNOP1P1	0.128561	0.547906	0.893185
RP11-817J15.2	0.128561	0.547906	0.893185
RP11-244H18.3	0.128561	0.547906	0.893185
RP11-554D14.6	0.128561	0.547906	0.893185
MIR3179-3	0.128561	0.547906	0.893185
RPL36A-HNRNPH2	0.128561	0.547906	0.893185
RP11-793H13.3	0.128561	0.547906	0.893185
MIR3180-3	0.128561	0.547906	0.893185
RP11-116D17.1	0.128561	0.547906	0.893185
RP11-536C10.11	0.128561	0.547906	0.893185
RP11-370I10.6	0.128561	0.547906	0.893185
MED15P1	0.128561	0.547906	0.893185
RP11-90C1.1	0.128561	0.547906	0.893185
RP11-25E2.1	0.128561	0.547906	0.893185
RP11-541G9.1	0.128561	0.547906	0.893185
RP11-662J14.1	0.128561	0.547906	0.893185
OR7E105P	0.128561	0.547906	0.893185
RP11-84C10.1	0.128561	0.547906	0.893185
RP11-362L22.1	0.128561	0.547906	0.893185
CTD-2014B16.1	0.128561	0.547906	0.893185
RP11-313F23.5	0.128561	0.547906	0.893185
AC005041.17	0.128561	0.547906	0.893185
DUX4L4	0.128561	0.547906	0.893185
MIR381HG	0.128561	0.547906	0.893185
CTD-2207P18.2	0.128561	0.547906	0.893185
BLOC1S5-TXNDC5	0.128561	0.547906	0.893185
LINC00924	0.128561	0.547906	0.893185
AC007950.1	0.128561	0.547906	0.893185
RP11-522B15.3	0.128561	0.547906	0.893185
RP11-355N15.1	0.128561	0.547906	0.893185
CTD-2240J17.1	0.128561	0.547906	0.893185
CTD-2308G16.1	0.128561	0.547906	0.893185
HNRNPA1P45	0.128561	0.547906	0.893185
RP11-625H11.1	0.128561	0.547906	0.893185
RP11-227D13.4	0.128561	0.547906	0.893185
RP11-648K4.2	0.128561	0.547906	0.893185
RP11-300G22.2	0.128561	0.547906	0.893185
RP11-138H10.2	0.128561	0.547906	0.893185
RP11-81A1.3	0.128561	0.547906	0.893185
ADAMTS7P1	0.128561	0.547906	0.893185
LA16c-312E8.2	0.128561	0.547906	0.893185
CTD-3126B10.4	0.128561	0.547906	0.893185
CTA-481E9.3	0.128561	0.547906	0.893185
C6orf229	0.128561	0.547906	0.893185
RP11-505K9.3	0.128561	0.547906	0.893185
RP11-96D1.7	0.128561	0.547906	0.893185
RP11-923I11.4	0.128561	0.547906	0.893185
MT1L	0.128561	0.547906	0.893185
RP11-669I1.1	0.128561	0.547906	0.893185
RP11-615I2.2	0.128561	0.547906	0.893185
RP11-382A20.2	0.128561	0.547906	0.893185
RP11-626K17.5	0.128561	0.547906	0.893185
RP11-538I12.3	0.128561	0.547906	0.893185
RP11-380D11.2	0.128561	0.547906	0.893185
RP11-426C22.6	0.128561	0.547906	0.893185
RP11-504A18.1	0.128561	0.547906	0.893185
RP11-554A11.8	0.128561	0.547906	0.893185
RP1-166H4.2	0.128561	0.547906	0.893185
LINC00563	0.128561	0.547906	0.893185
RP11-141O15.1	0.128561	0.547906	0.893185
RP11-201A3.1	0.128561	0.547906	0.893185
AC004449.6	0.128561	0.547906	0.893185
CTD-2006K23.1	0.128561	0.547906	0.893185
RP11-389C8.2	0.128561	0.547906	0.893185
RP11-510M2.1	0.128561	0.547906	0.893185
HLA-P	0.128561	0.547906	0.893185
RP11-923I11.6	0.128561	0.547906	0.893185
RP11-20I23.13	0.128561	0.547906	0.893185
CTD-2258A20.5	0.128561	0.547906	0.893185
RP11-77K12.1	0.128561	0.547906	0.893185
GOLGA8S	0.128561	0.547906	0.893185
RP11-103J17.2	0.128561	0.547906	0.893185
AC092566.1	0.128561	0.547906	0.893185
ISCA1P3	0.128561	0.547906	0.893185
CTD-2135D7.5	0.128561	0.547906	0.893185
CTD-2561B21.10	0.128561	0.547906	0.893185
OR1D3P	0.128561	0.547906	0.893185
RP11-417N10.3	0.128561	0.547906	0.893185
RP11-160A9.3	0.128561	0.547906	0.893185
RP11-15F12.1	0.128561	0.547906	0.893185
RN7SL119P	0.128561	0.547906	0.893185
RP11-498C9.17	0.128561	0.547906	0.893185
RP11-835E18.5	0.128561	0.547906	0.893185
RN7SL246P	0.128561	0.547906	0.893185
FTLP12	0.128561	0.547906	0.893185
RP11-70O5.2	0.128561	0.547906	0.893185
AC010761.9	0.128561	0.547906	0.893185
RN7SL349P	0.128561	0.547906	0.893185
RP11-101O21.1	0.128561	0.547906	0.893185
RN7SL663P	0.128561	0.547906	0.893185
RP11-149I2.4	0.128561	0.547906	0.893185
CTD-2008P7.8	0.128561	0.547906	0.893185
AC119403.1	0.128561	0.547906	0.893185
CTC-232P5.1	0.128561	0.547906	0.893185
RP11-165E7.1	0.128561	0.547906	0.893185
CTBP2P7	0.128561	0.547906	0.893185
CTD-2537I9.13	0.128561	0.547906	0.893185
CTD-2540B15.9	0.128561	0.547906	0.893185
CALM2P1	0.128561	0.547906	0.893185
AC005498.4	0.128561	0.547906	0.893185
RP11-397A16.2	0.128561	0.547906	0.893185
RP11-559N14.5	0.128561	0.547906	0.893185
FAM215A	0.128561	0.547906	0.893185
AC138430.4	0.128561	0.547906	0.893185
RP11-108P20.3	0.128561	0.547906	0.893185
RP11-147L13.8	0.128561	0.547906	0.893185
AP000695.1	0.128561	0.547906	0.893185
AC012414.1	0.128561	0.547906	0.893185
SIGLEC18P	0.128561	0.547906	0.893185
DKFZP434E1119	0.128561	0.547906	0.893185
CTD-2538G9.5	0.128561	0.547906	0.893185
SCGB1B2P	0.128561	0.547906	0.893185
AC132872.2	0.128561	0.547906	0.893185
CTD-3099C6.7	0.128561	0.547906	0.893185
CTD-2192J16.26	0.128561	0.547906	0.893185
LRLE1	0.128561	0.547906	0.893185
AC003006.7	0.128561	0.547906	0.893185
AC003682.17	0.128561	0.547906	0.893185
AL009178.1	0.128561	0.547906	0.893185
CTD-2527I21.7	0.128561	0.547906	0.893185
CTC-457E21.3	0.128561	0.547906	0.893185
RP11-697H9.4	0.128561	0.547906	0.893185
RP11-361A21.3	0.128561	0.547906	0.893185
RP11-467C18.1	0.128561	0.547906	0.893185
RP11-486O13.3	0.128561	0.547906	0.893185
RP11-465K4.4	0.128561	0.547906	0.893185
RP11-579D7.8	0.128561	0.547906	0.893185
RP4-789D17.5	0.128561	0.547906	0.893185
RP11-63L7.5	0.128561	0.547906	0.893185
RP11-245G13.2	0.128561	0.547906	0.893185
RP3-337H4.10	0.128561	0.547906	0.893185
RP11-557L19.1	0.128561	0.547906	0.893185
RP1-261G23.7	0.128561	0.547906	0.893185
RP11-63G10.3	0.128561	0.547906	0.893185
RP13-539J13.1	0.128561	0.547906	0.893185
RP4-535B20.4	0.128561	0.547906	0.893185
RP11-446H18.6	0.128561	0.547906	0.893185
RP11-188P17.2	0.128561	0.547906	0.893185
RP11-329B9.5	0.128561	0.547906	0.893185
RP11-150D20.5	0.128561	0.547906	0.893185
RP3-510H16.3	0.128561	0.547906	0.893185
CTA-223H9.9	0.128561	0.547906	0.893185
LGALS14	0.140663	0.547906	0.893185
FMO3	0.140663	0.547906	0.893185
HHATL	0.140663	0.547906	0.893185
HFE	0.140663	0.547906	0.893185
SCT	0.140663	0.547906	0.893185
SPP2	0.140663	0.547906	0.893185
ASAH2C	0.140663	0.547906	0.893185
FCGR2B	0.140663	0.547906	0.893185
FGF4	0.140663	0.547906	0.893185
SCTR	0.140663	0.547906	0.893185
GP6	0.140663	0.547906	0.893185
IGFALS	0.140663	0.547906	0.893185
C22orf31	0.140663	0.547906	0.893185
CGB	0.140663	0.547906	0.893185
CLC	0.140663	0.547906	0.893185
DNTT	0.140663	0.547906	0.893185
ASIC2	0.140663	0.547906	0.893185
PHOX2B	0.140663	0.547906	0.893185
KLRB1	0.140663	0.547906	0.893185
BTNL8	0.140663	0.547906	0.893185
AADAC	0.140663	0.547906	0.893185
IL1A	0.140663	0.547906	0.893185
ARG1	0.140663	0.547906	0.893185
ADORA3	0.140663	0.547906	0.893185
MYH2	0.140663	0.547906	0.893185
IL22	0.140663	0.547906	0.893185
BBOX1	0.140663	0.547906	0.893185
AP1M2	0.140663	0.547906	0.893185
SAG	0.140663	0.547906	0.893185
CRP	0.140663	0.547906	0.893185
SCN7A	0.140663	0.547906	0.893185
CTRL	0.140663	0.547906	0.893185
LGSN	0.140663	0.547906	0.893185
DOK2	0.140663	0.547906	0.893185
ALLC	0.140663	0.547906	0.893185
GPR115	0.140663	0.547906	0.893185
GOLGA8I	0.140663	0.547906	0.893185
RAB39B	0.140663	0.547906	0.893185
UGT2B4	0.140663	0.547906	0.893185
PPEF2	0.140663	0.547906	0.893185
HTR5A	0.140663	0.547906	0.893185
KLHL10	0.140663	0.547906	0.893185
PDPN	0.140663	0.547906	0.893185
LAPTM5	0.140663	0.547906	0.893185
HEYL	0.140663	0.547906	0.893185
OTOP1	0.140663	0.547906	0.893185
NPY5R	0.140663	0.547906	0.893185
PRSS37	0.140663	0.547906	0.893185
CLDN2	0.140663	0.547906	0.893185
FRMD7	0.140663	0.547906	0.893185
AGBL1	0.140663	0.547906	0.893185
PRR15L	0.140663	0.547906	0.893185
KLK11	0.140663	0.547906	0.893185
RHOH	0.140663	0.547906	0.893185
BFSP2	0.140663	0.547906	0.893185
PGK2	0.140663	0.547906	0.893185
FGA	0.140663	0.547906	0.893185
CXCR6	0.140663	0.547906	0.893185
ATOH1	0.140663	0.547906	0.893185
FAM46D	0.140663	0.547906	0.893185
RP11-276H1.3	0.140663	0.547906	0.893185
CEACAM20	0.140663	0.547906	0.893185
DCAF4L2	0.140663	0.547906	0.893185
ZBED2	0.140663	0.547906	0.893185
CTAGE10P	0.140663	0.547906	0.893185
GPR88	0.140663	0.547906	0.893185
CCDC60	0.140663	0.547906	0.893185
MAGEA2B	0.140663	0.547906	0.893185
CXorf64	0.140663	0.547906	0.893185
CTC-512J14.7	0.140663	0.547906	0.893185
CDR1	0.140663	0.547906	0.893185
SLC22A10	0.140663	0.547906	0.893185
MROH2A	0.140663	0.547906	0.893185
FOXI2	0.140663	0.547906	0.893185
PKD1L3	0.140663	0.547906	0.893185
RP11-723O4.6	0.140663	0.547906	0.893185
KBTBD12	0.140663	0.547906	0.893185
KRTAP10-6	0.140663	0.547906	0.893185
GLRA4	0.140663	0.547906	0.893185
RP11-159F24.2	0.140663	0.547906	0.893185
AL450307.1	0.140663	0.547906	0.893185
OR2C3	0.140663	0.547906	0.893185
LINC00523	0.140663	0.547906	0.893185
OR2T3	0.140663	0.547906	0.893185
ELANE	0.140663	0.547906	0.893185
DSCR8	0.140663	0.547906	0.893185
SULT1C4	0.140663	0.547906	0.893185
OR8B4	0.140663	0.547906	0.893185
DUSP27	0.140663	0.547906	0.893185
CCDC152	0.140663	0.547906	0.893185
RNU1-87P	0.140663	0.547906	0.893185
AC016734.1	0.140663	0.547906	0.893185
AC099048.1	0.140663	0.547906	0.893185
XX-FW84067D5.1	0.140663	0.547906	0.893185
PRAMEF25	0.140663	0.547906	0.893185
LILRB3	0.140663	0.547906	0.893185
AC016251.1	0.140663	0.547906	0.893185
TTLL10-AS1	0.140663	0.547906	0.893185
LINC00898	0.140663	0.547906	0.893185
SNORA50	0.140663	0.547906	0.893185
IGLV1-47	0.140663	0.547906	0.893185
TRBV7-1	0.140663	0.547906	0.893185
TRBV7-6	0.140663	0.547906	0.893185
TRAV13-2	0.140663	0.547906	0.893185
IGHV1-2	0.140663	0.547906	0.893185
AL391152.1	0.140663	0.547906	0.893185
BX088651.1	0.140663	0.547906	0.893185
AC064852.5	0.140663	0.547906	0.893185
EEF1DP5	0.140663	0.547906	0.893185
RP1-29C18.9	0.140663	0.547906	0.893185
RP11-680L20.1	0.140663	0.547906	0.893185
YBX2P1	0.140663	0.547906	0.893185
RPL7AP7	0.140663	0.547906	0.893185
RPL7AP14	0.140663	0.547906	0.893185
CTAGE14P	0.140663	0.547906	0.893185
KRT42P	0.140663	0.547906	0.893185
KRT18P33	0.140663	0.547906	0.893185
C17orf98	0.140663	0.547906	0.893185
RP5-836E8.1	0.140663	0.547906	0.893185
RP3-393E18.1	0.140663	0.547906	0.893185
RPS3AP24	0.140663	0.547906	0.893185
RP4-800J21.3	0.140663	0.547906	0.893185
KRT18P22	0.140663	0.547906	0.893185
SUMO2P13	0.140663	0.547906	0.893185
RP11-262H14.11	0.140663	0.547906	0.893185
AC112721.1	0.140663	0.547906	0.893185
RN7SKP212	0.140663	0.547906	0.893185
AK4P4	0.140663	0.547906	0.893185
RP11-86H7.6	0.140663	0.547906	0.893185
DDX11L1	0.140663	0.547906	0.893185
RP11-488L18.6	0.140663	0.547906	0.893185
RP11-413P11.1	0.140663	0.547906	0.893185
AP001439.2	0.140663	0.547906	0.893185
RPL36AP53	0.140663	0.547906	0.893185
RP1-137H15.2	0.140663	0.547906	0.893185
DUX4L9	0.140663	0.547906	0.893185
RP11-415J8.3	0.140663	0.547906	0.893185
AP001046.6	0.140663	0.547906	0.893185
RP4-798A17.5	0.140663	0.547906	0.893185
LL22NC03-80A10.11	0.140663	0.547906	0.893185
RP4-603I14.3	0.140663	0.547906	0.893185
LGALS17A	0.140663	0.547906	0.893185
PCMTD1P1	0.140663	0.547906	0.893185
AC124944.3	0.140663	0.547906	0.893185
SORCS3-AS1	0.140663	0.547906	0.893185
RP11-276E15.4	0.140663	0.547906	0.893185
RP5-1139I1.2	0.140663	0.547906	0.893185
SSR1P2	0.140663	0.547906	0.893185
AC007966.1	0.140663	0.547906	0.893185
RP11-544A12.5	0.140663	0.547906	0.893185
RP11-433J20.2	0.140663	0.547906	0.893185
WDR11-AS1	0.140663	0.547906	0.893185
RP1-45I4.3	0.140663	0.547906	0.893185
RP11-656D10.5	0.140663	0.547906	0.893185
AC009502.4	0.140663	0.547906	0.893185
AC008746.3	0.140663	0.547906	0.893185
OR10U1P	0.140663	0.547906	0.893185
RP1-28O10.1	0.140663	0.547906	0.893185
LINC00111	0.140663	0.547906	0.893185
RP11-61J19.3	0.140663	0.547906	0.893185
CXorf28	0.140663	0.547906	0.893185
LINC00954	0.140663	0.547906	0.893185
AC073641.2	0.140663	0.547906	0.893185
CT45A4	0.140663	0.547906	0.893185
AC023137.2	0.140663	0.547906	0.893185
AC034110.1	0.140663	0.547906	0.893185
RP11-250H24.2	0.140663	0.547906	0.893185
AC069154.4	0.140663	0.547906	0.893185
HMGB1P16	0.140663	0.547906	0.893185
RP11-56I23.1	0.140663	0.547906	0.893185
ATP5A1P5	0.140663	0.547906	0.893185
AC105053.3	0.140663	0.547906	0.893185
MSX2P1	0.140663	0.547906	0.893185
LINC01079	0.140663	0.547906	0.893185
AC007879.7	0.140663	0.547906	0.893185
RP11-34C15.2	0.140663	0.547906	0.893185
RP5-1100I6.2	0.140663	0.547906	0.893185
RP1-276N6.2	0.140663	0.547906	0.893185
MIRLET7DHG	0.140663	0.547906	0.893185
LL0XNC01-116E7.4	0.140663	0.547906	0.893185
ERVMER61-1	0.140663	0.547906	0.893185
RP11-462D18.2	0.140663	0.547906	0.893185
RP11-251P6.1	0.140663	0.547906	0.893185
AC079807.4	0.140663	0.547906	0.893185
RP11-494I9.1	0.140663	0.547906	0.893185
AC008271.1	0.140663	0.547906	0.893185
AP001604.3	0.140663	0.547906	0.893185
AC010132.10	0.140663	0.547906	0.893185
AC025627.9	0.140663	0.547906	0.893185
CHODL-AS1	0.140663	0.547906	0.893185
RP11-229P13.23	0.140663	0.547906	0.893185
GAMTP2	0.140663	0.547906	0.893185
RP4-530I15.9	0.140663	0.547906	0.893185
RP11-123G9.1	0.140663	0.547906	0.893185
RP11-57C19.2	0.140663	0.547906	0.893185
MTCYBP3	0.140663	0.547906	0.893185
OR52U1P	0.140663	0.547906	0.893185
RP11-644C3.1	0.140663	0.547906	0.893185
RP11-337A23.5	0.140663	0.547906	0.893185
RASA3-IT1	0.140663	0.547906	0.893185
NPM1P13	0.140663	0.547906	0.893185
LINC00442	0.140663	0.547906	0.893185
CRYGFP	0.140663	0.547906	0.893185
RPS2P32	0.140663	0.547906	0.893185
AC073094.4	0.140663	0.547906	0.893185
RP11-375O18.2	0.140663	0.547906	0.893185
AC012065.5	0.140663	0.547906	0.893185
RP11-301N24.3	0.140663	0.547906	0.893185
RP11-388N2.1	0.140663	0.547906	0.893185
PPP1R2P2	0.140663	0.547906	0.893185
RPL7L1P1	0.140663	0.547906	0.893185
JAZF1-AS1	0.140663	0.547906	0.893185
RP11-285G1.2	0.140663	0.547906	0.893185
RP11-745C15.2	0.140663	0.547906	0.893185
RP11-203H2.2	0.140663	0.547906	0.893185
AC010132.11	0.140663	0.547906	0.893185
AC068286.1	0.140663	0.547906	0.893185
RP11-45I20.1	0.140663	0.547906	0.893185
RP11-509J21.3	0.140663	0.547906	0.893185
RPL36AP15	0.140663	0.547906	0.893185
AL133481.1	0.140663	0.547906	0.893185
AC138655.4	0.140663	0.547906	0.893185
AC130360.8	0.140663	0.547906	0.893185
AC073333.8	0.140663	0.547906	0.893185
AC009237.17	0.140663	0.547906	0.893185
LL22NC03-104C7.1	0.140663	0.547906	0.893185
DIAPH2-AS1	0.140663	0.547906	0.893185
AC084809.3	0.140663	0.547906	0.893185
AC107081.5	0.140663	0.547906	0.893185
RP11-337C18.7	0.140663	0.547906	0.893185
RP11-433J20.1	0.140663	0.547906	0.893185
SNAI1P1	0.140663	0.547906	0.893185
RP5-1065J22.2	0.140663	0.547906	0.893185
RN7SL546P	0.140663	0.547906	0.893185
CYP4F62P	0.140663	0.547906	0.893185
TNFSF12	0.140663	0.547906	0.893185
RP11-225N10.1	0.140663	0.547906	0.893185
RP11-112N19.2	0.140663	0.547906	0.893185
RP5-1061H20.3	0.140663	0.547906	0.893185
SPATA31D5P	0.140663	0.547906	0.893185
RP11-129B22.1	0.140663	0.547906	0.893185
IQCJ-SCHIP1-AS1	0.140663	0.547906	0.893185
RP11-732A19.1	0.140663	0.547906	0.893185
RP11-113A11.1	0.140663	0.547906	0.893185
MTND4P16	0.140663	0.547906	0.893185
RPL6P8	0.140663	0.547906	0.893185
RP11-20B7.1	0.140663	0.547906	0.893185
RN7SL812P	0.140663	0.547906	0.893185
RN7SL269P	0.140663	0.547906	0.893185
FLNB-AS1	0.140663	0.547906	0.893185
RPL34P22	0.140663	0.547906	0.893185
KRT18P34	0.140663	0.547906	0.893185
OR2AE1	0.140663	0.547906	0.893185
RP11-620J15.2	0.140663	0.547906	0.893185
CTD-2506J14.1	0.140663	0.547906	0.893185
RP11-544A12.8	0.140663	0.547906	0.893185
RP11-588G21.2	0.140663	0.547906	0.893185
TRIM39-RPP21	0.140663	0.547906	0.893185
RP11-739P1.2	0.140663	0.547906	0.893185
RP11-241F15.1	0.140663	0.547906	0.893185
RP11-366M4.11	0.140663	0.547906	0.893185
CTD-2313D3.1	0.140663	0.547906	0.893185
R3HDM2P1	0.140663	0.547906	0.893185
RP11-20D14.6	0.140663	0.547906	0.893185
RP11-348J24.2	0.140663	0.547906	0.893185
RP11-436H11.2	0.140663	0.547906	0.893185
RP11-855O10.2	0.140663	0.547906	0.893185
CTB-1I21.1	0.140663	0.547906	0.893185
RP11-98O2.1	0.140663	0.547906	0.893185
CTC-493L21.1	0.140663	0.547906	0.893185
CTD-2533K21.1	0.140663	0.547906	0.893185
RP11-91K8.2	0.140663	0.547906	0.893185
RP11-6L6.7	0.140663	0.547906	0.893185
RP11-747H12.5	0.140663	0.547906	0.893185
KHDC1P1	0.140663	0.547906	0.893185
CTC-458I2.2	0.140663	0.547906	0.893185
RNU6ATAC24P	0.140663	0.547906	0.893185
SCARNA3	0.140663	0.547906	0.893185
RP11-158A14.1	0.140663	0.547906	0.893185
RP11-67H2.1	0.140663	0.547906	0.893185
TMCC1P1	0.140663	0.547906	0.893185
IGKV1OR22-1	0.140663	0.547906	0.893185
RP11-99I9.2	0.140663	0.547906	0.893185
RP11-624C23.1	0.140663	0.547906	0.893185
KB-1410C5.2	0.140663	0.547906	0.893185
RP11-278I4.2	0.140663	0.547906	0.893185
GOLGA6L21P	0.140663	0.547906	0.893185
RP11-56F10.3	0.140663	0.547906	0.893185
SIGLEC14	0.140663	0.547906	0.893185
RP11-550A5.2	0.140663	0.547906	0.893185
RP11-939C17.4	0.140663	0.547906	0.893185
RP11-460B17.3	0.140663	0.547906	0.893185
RP1-130L23.1	0.140663	0.547906	0.893185
RP11-56A10.1	0.140663	0.547906	0.893185
OR5BD1P	0.140663	0.547906	0.893185
RP11-531H8.1	0.140663	0.547906	0.893185
AP006621.8	0.140663	0.547906	0.893185
AP006621.6	0.140663	0.547906	0.893185
ZNF123P	0.140663	0.547906	0.893185
ABCC6P2	0.140663	0.547906	0.893185
CTD-2530H12.4	0.140663	0.547906	0.893185
RP11-513D5.5	0.140663	0.547906	0.893185
CTC-830E23.1	0.140663	0.547906	0.893185
OR13C5	0.140663	0.547906	0.893185
RP11-841C19.3	0.140663	0.547906	0.893185
RP11-190A12.7	0.140663	0.547906	0.893185
RP11-463O12.3	0.140663	0.547906	0.893185
SMIM3	0.140663	0.547906	0.893185
RP11-1060J15.4	0.140663	0.547906	0.893185
RP11-60C6.6	0.140663	0.547906	0.893185
RP11-966I7.1	0.140663	0.547906	0.893185
RP11-512N21.3	0.140663	0.547906	0.893185
RP11-266O15.4	0.140663	0.547906	0.893185
RP11-263K4.3	0.140663	0.547906	0.893185
RP11-755O11.2	0.140663	0.547906	0.893185
RP11-845M18.6	0.140663	0.547906	0.893185
RP11-596D21.1	0.140663	0.547906	0.893185
RP11-571M6.15	0.140663	0.547906	0.893185
CLEC5A	0.140663	0.547906	0.893185
CTD-2560C21.1	0.140663	0.547906	0.893185
CTD-2277K2.1	0.140663	0.547906	0.893185
RP11-644F5.15	0.140663	0.547906	0.893185
RP11-97N10.1	0.140663	0.547906	0.893185
RP11-1017G21.4	0.140663	0.547906	0.893185
RP11-562A8.4	0.140663	0.547906	0.893185
RP11-475A13.2	0.140663	0.547906	0.893185
CTD-2329K10.1	0.140663	0.547906	0.893185
RP11-540O11.6	0.140663	0.547906	0.893185
ZNF444P1	0.140663	0.547906	0.893185
CTA-481E9.4	0.140663	0.547906	0.893185
AL121578.2	0.140663	0.547906	0.893185
RP11-1035H13.2	0.140663	0.547906	0.893185
CTD-2313J23.1	0.140663	0.547906	0.893185
AP000997.2	0.140663	0.547906	0.893185
RP11-648F7.1	0.140663	0.547906	0.893185
RP4-529N6.2	0.140663	0.547906	0.893185
CTD-2576D5.3	0.140663	0.547906	0.893185
CYCSP39	0.140663	0.547906	0.893185
5S_rRNA	0.140663	0.547906	0.893185
AC002550.5	0.140663	0.547906	0.893185
RP11-429B14.4	0.140663	0.547906	0.893185
CTC-523E23.1	0.140663	0.547906	0.893185
RP11-895K13.2	0.140663	0.547906	0.893185
RP11-48G14.1	0.140663	0.547906	0.893185
LA16c-390H2.4	0.140663	0.547906	0.893185
CTB-193M12.3	0.140663	0.547906	0.893185
ALOX12P2	0.140663	0.547906	0.893185
RP11-517A5.4	0.140663	0.547906	0.893185
CTD-2541J13.2	0.140663	0.547906	0.893185
RP13-753N3.1	0.140663	0.547906	0.893185
RP11-453M23.1	0.140663	0.547906	0.893185
RP4-594I10.3	0.140663	0.547906	0.893185
RP11-524F11.2	0.140663	0.547906	0.893185
RP11-260A9.6	0.140663	0.547906	0.893185
RP11-1109M24.9	0.140663	0.547906	0.893185
RP11-16C1.1	0.140663	0.547906	0.893185
RP11-57J16.1	0.140663	0.547906	0.893185
RN7SL219P	0.140663	0.547906	0.893185
RN7SL611P	0.140663	0.547906	0.893185
RP11-1109M24.11	0.140663	0.547906	0.893185
RP11-1096G20.5	0.140663	0.547906	0.893185
AC006126.3	0.140663	0.547906	0.893185
AC005786.3	0.140663	0.547906	0.893185
RNF157-AS1	0.140663	0.547906	0.893185
IER3IP1	0.140663	0.547906	0.893185
RP11-1151B14.4	0.140663	0.547906	0.893185
RP11-686D22.6	0.140663	0.547906	0.893185
AC005944.2	0.140663	0.547906	0.893185
AC006116.24	0.140663	0.547906	0.893185
AC092316.1	0.140663	0.547906	0.893185
CTD-2545M3.2	0.140663	0.547906	0.893185
CTB-12A17.3	0.140663	0.547906	0.893185
CTC-312O10.2	0.140663	0.547906	0.893185
FAM226B	0.140663	0.547906	0.893185
RP11-214K3.22	0.140663	0.547906	0.893185
RP11-327F22.6	0.140663	0.547906	0.893185
KB-1043D8.8	0.140663	0.547906	0.893185
RP1-170O19.21	0.140663	0.547906	0.893185
RP11-1348G14.6	0.140663	0.547906	0.893185
RP11-674I16.2	0.140663	0.547906	0.893185
RP11-498M14.1	0.140663	0.547906	0.893185
RP11-171I2.4	0.140663	0.547906	0.893185
AC002128.5	0.140663	0.547906	0.893185
CTD-2228A4.1	0.140663	0.547906	0.893185
SNORA35	0.140663	0.547906	0.893185
RP11-589C21.6	0.140663	0.547906	0.893185
RP11-168F9.2	0.140663	0.547906	0.893185
RP11-155D18.14	0.140663	0.547906	0.893185
LL21NC02-1C16.2	0.140663	0.547906	0.893185
CTC-297N7.11	0.140663	0.547906	0.893185
RP11-466F5.10	0.140663	0.547906	0.893185
RP11-126K1.9	0.140663	0.547906	0.893185
IBSP	0.164971	0.547906	0.893185
BARX2	0.164971	0.547906	0.893185
ARSF	0.164971	0.547906	0.893185
TSPAN32	0.164971	0.547906	0.893185
FGF20	0.164971	0.547906	0.893185
SLC13A1	0.164971	0.547906	0.893185
EPYC	0.164971	0.547906	0.893185
FXYD3	0.164971	0.547906	0.893185
LYZ	0.164971	0.547906	0.893185
TEKT2	0.164971	0.547906	0.893185
OSM	0.164971	0.547906	0.893185
IRG1	0.164971	0.547906	0.893185
HYAL4	0.164971	0.547906	0.893185
POU2AF1	0.164971	0.547906	0.893185
DAO	0.164971	0.547906	0.893185
MYL2	0.164971	0.547906	0.893185
ARTN	0.164971	0.547906	0.893185
FMO6P	0.164971	0.547906	0.893185
ZC2HC1B	0.164971	0.547906	0.893185
INSL6	0.164971	0.547906	0.893185
TBX22	0.164971	0.547906	0.893185
RAMP3	0.164971	0.547906	0.893185
APOBEC2	0.164971	0.547906	0.893185
F10	0.164971	0.547906	0.893185
OPN1SW	0.164971	0.547906	0.893185
PLVAP	0.164971	0.547906	0.893185
REG4	0.164971	0.547906	0.893185
CHRND	0.164971	0.547906	0.893185
SLC22A7	0.164971	0.547906	0.893185
CXCL9	0.164971	0.547906	0.893185
PARVG	0.164971	0.547906	0.893185
METTL21C	0.164971	0.547906	0.893185
SSTR1	0.164971	0.547906	0.893185
CYP11A1	0.164971	0.547906	0.893185
CLEC18B	0.164971	0.547906	0.893185
UNC45B	0.164971	0.547906	0.893185
IL22RA1	0.164971	0.547906	0.893185
CYP4B1	0.164971	0.547906	0.893185
CRNN	0.164971	0.547906	0.893185
NT5DC4	0.164971	0.547906	0.893185
SCML4	0.164971	0.547906	0.893185
RIPPLY1	0.164971	0.547906	0.893185
MAGEA4	0.164971	0.547906	0.893185
LCN2	0.164971	0.547906	0.893185
RGS18	0.164971	0.547906	0.893185
MCHR2	0.164971	0.547906	0.893185
GAL3ST2	0.164971	0.547906	0.893185
CLEC18C	0.164971	0.547906	0.893185
VWA5B1	0.164971	0.547906	0.893185
TNNI1	0.164971	0.547906	0.893185
C1orf177	0.164971	0.547906	0.893185
FCGR3B	0.164971	0.547906	0.893185
DNALI1	0.164971	0.547906	0.893185
CLDN19	0.164971	0.547906	0.893185
CMBL	0.164971	0.547906	0.893185
SSMEM1	0.164971	0.547906	0.893185
SLC7A3	0.164971	0.547906	0.893185
TSHR	0.164971	0.547906	0.893185
MAGEC3	0.164971	0.547906	0.893185
SOHLH1	0.164971	0.547906	0.893185
CLEC4D	0.164971	0.547906	0.893185
SAA3P	0.164971	0.547906	0.893185
TMIGD2	0.164971	0.547906	0.893185
KLK13	0.164971	0.547906	0.893185
PCSK9	0.164971	0.547906	0.893185
LDB2	0.164971	0.547906	0.893185
KRT78	0.164971	0.547906	0.893185
TRH	0.164971	0.547906	0.893185
CSN3	0.164971	0.547906	0.893185
FGB	0.164971	0.547906	0.893185
CCL11	0.164971	0.547906	0.893185
TTC36	0.164971	0.547906	0.893185
RAB40A	0.164971	0.547906	0.893185
CYSLTR1	0.164971	0.547906	0.893185
SULT1B1	0.164971	0.547906	0.893185
GPR149	0.164971	0.547906	0.893185
OR5J2	0.164971	0.547906	0.893185
GAPT	0.164971	0.547906	0.893185
ZNF683	0.164971	0.547906	0.893185
FUT2	0.164971	0.547906	0.893185
FAM9B	0.164971	0.547906	0.893185
OR2T12	0.164971	0.547906	0.893185
MTUS2-AS1	0.164971	0.547906	0.893185
CDH5	0.164971	0.547906	0.893185
C1orf194	0.164971	0.547906	0.893185
ITLN1	0.164971	0.547906	0.893185
C10orf91	0.164971	0.547906	0.893185
TH	0.164971	0.547906	0.893185
OR6K6	0.164971	0.547906	0.893185
CRIP1P4	0.164971	0.547906	0.893185
TMEM89	0.164971	0.547906	0.893185
ACSM5	0.164971	0.547906	0.893185
C1orf64	0.164971	0.547906	0.893185
SH2D1A	0.164971	0.547906	0.893185
GDF3	0.164971	0.547906	0.893185
SPATA32	0.164971	0.547906	0.893185
SATL1	0.164971	0.547906	0.893185
TUSC5	0.164971	0.547906	0.893185
OR6A2	0.164971	0.547906	0.893185
GP1BA	0.164971	0.547906	0.893185
FGF7P2	0.164971	0.547906	0.893185
FAM9C	0.164971	0.547906	0.893185
FAM25A	0.164971	0.547906	0.893185
IDO2	0.164971	0.547906	0.893185
LINC00994	0.164971	0.547906	0.893185
ANKRD62P1-PARP4P3	0.164971	0.547906	0.893185
C6orf222	0.164971	0.547906	0.893185
CXCL17	0.164971	0.547906	0.893185
ADAM5	0.164971	0.547906	0.893185
HLA-DRB9	0.164971	0.547906	0.893185
AKR1CL1	0.164971	0.547906	0.893185
RP13-644M16.4	0.164971	0.547906	0.893185
UGT2B15	0.164971	0.547906	0.893185
TCEA1P1	0.164971	0.547906	0.893185
OR1J2	0.164971	0.547906	0.893185
AC060834.2	0.164971	0.547906	0.893185
KLKP1	0.164971	0.547906	0.893185
TPTE2P3	0.164971	0.547906	0.893185
B3GNT6	0.164971	0.547906	0.893185
C2CD4A	0.164971	0.547906	0.893185
HIST1H4L	0.164971	0.547906	0.893185
RN7SKP185	0.164971	0.547906	0.893185
RN7SKP173	0.164971	0.547906	0.893185
RNU1-124P	0.164971	0.547906	0.893185
RN7SKP69	0.164971	0.547906	0.893185
AL356475.1	0.164971	0.547906	0.893185
RP5-1096D14.6	0.164971	0.547906	0.893185
LELP1	0.164971	0.547906	0.893185
LINC00577	0.164971	0.547906	0.893185
HIST2H3PS2	0.164971	0.547906	0.893185
RP11-261N11.8	0.164971	0.547906	0.893185
PNMA6B	0.164971	0.547906	0.893185
GLYATL3	0.164971	0.547906	0.893185
LCN8	0.164971	0.547906	0.893185
AL359195.1	0.164971	0.547906	0.893185
MYCLP1	0.164971	0.547906	0.893185
TMEM235	0.164971	0.547906	0.893185
MUC21	0.164971	0.547906	0.893185
TRIM31	0.164971	0.547906	0.893185
C19orf69	0.164971	0.547906	0.893185
RP11-46C24.3	0.164971	0.547906	0.893185
PABPN1L	0.164971	0.547906	0.893185
REXO1L1P	0.164971	0.547906	0.893185
RP11-89H19.1	0.164971	0.547906	0.893185
RP4-610C12.4	0.164971	0.547906	0.893185
IGKV6D-41	0.164971	0.547906	0.893185
TRAV39	0.164971	0.547906	0.893185
RPL31P11	0.164971	0.547906	0.893185
ARHGEF35	0.164971	0.547906	0.893185
AC091654.7	0.164971	0.547906	0.893185
PPIAP16	0.164971	0.547906	0.893185
RP11-240E2.2	0.164971	0.547906	0.893185
SULT1A4	0.164971	0.547906	0.893185
RSU1P3	0.164971	0.547906	0.893185
RP3-522P13.2	0.164971	0.547906	0.893185
ZNF99	0.164971	0.547906	0.893185
MRPS21P6	0.164971	0.547906	0.893185
RPL18P10	0.164971	0.547906	0.893185
KRT18P13	0.164971	0.547906	0.893185
RPL9P16	0.164971	0.547906	0.893185
SPATA31D1	0.164971	0.547906	0.893185
KRT8P6	0.164971	0.547906	0.893185
KRTAP10-4	0.164971	0.547906	0.893185
HSPD1P10	0.164971	0.547906	0.893185
TDGF1P4	0.164971	0.547906	0.893185
RPL18AP8	0.164971	0.547906	0.893185
SNORA11	0.164971	0.547906	0.893185
USP17L2	0.164971	0.547906	0.893185
RABGAP1L-IT1	0.164971	0.547906	0.893185
RP4-662A9.2	0.164971	0.547906	0.893185
EBLN1	0.164971	0.547906	0.893185
AC012506.3	0.164971	0.547906	0.893185
AC005022.1	0.164971	0.547906	0.893185
RP1-231P7P.1	0.164971	0.547906	0.893185
RP11-510C10.2	0.164971	0.547906	0.893185
RP5-956O18.3	0.164971	0.547906	0.893185
RP4-816N1.1	0.164971	0.547906	0.893185
LINC00365	0.164971	0.547906	0.893185
LINC01087	0.164971	0.547906	0.893185
RP11-470E16.1	0.164971	0.547906	0.893185
GUSBP10	0.164971	0.547906	0.893185
SIGLEC30P	0.164971	0.547906	0.893185
LINC00320	0.164971	0.547906	0.893185
AC090044.1	0.164971	0.547906	0.893185
AC009303.3	0.164971	0.547906	0.893185
RPL18AP2	0.164971	0.547906	0.893185
RP11-481K9.4	0.164971	0.547906	0.893185
AC007250.4	0.164971	0.547906	0.893185
AC008937.3	0.164971	0.547906	0.893185
RP5-937E21.8	0.164971	0.547906	0.893185
MIPEPP1	0.164971	0.547906	0.893185
RP3-508I15.14	0.164971	0.547906	0.893185
AC098973.2	0.164971	0.547906	0.893185
RP11-527D7.1	0.164971	0.547906	0.893185
RP11-395G17.1	0.164971	0.547906	0.893185
RP11-403E24.1	0.164971	0.547906	0.893185
AC098823.3	0.164971	0.547906	0.893185
AC114814.4	0.164971	0.547906	0.893185
LINC00343	0.164971	0.547906	0.893185
SLC9A3P3	0.164971	0.547906	0.893185
ACTG1P12	0.164971	0.547906	0.893185
RP13-43E11.1	0.164971	0.547906	0.893185
AC011306.2	0.164971	0.547906	0.893185
GTF2IP2	0.164971	0.547906	0.893185
RPL6P2	0.164971	0.547906	0.893185
RP11-552E20.1	0.164971	0.547906	0.893185
AC068535.2	0.164971	0.547906	0.893185
RP5-905H7.10	0.164971	0.547906	0.893185
SNX18P26	0.164971	0.547906	0.893185
AC072062.3	0.164971	0.547906	0.893185
RP3-522D1.2	0.164971	0.547906	0.893185
RP11-522L3.5	0.164971	0.547906	0.893185
LINC01013	0.164971	0.547906	0.893185
AC013436.6	0.164971	0.547906	0.893185
RP13-476E20.1	0.164971	0.547906	0.893185
MARK2P13	0.164971	0.547906	0.893185
MIR4500HG	0.164971	0.547906	0.893185
AC104634.2	0.164971	0.547906	0.893185
RP11-268G12.1	0.164971	0.547906	0.893185
RP11-20J15.3	0.164971	0.547906	0.893185
RP1-40E16.2	0.164971	0.547906	0.893185
MICD	0.164971	0.547906	0.893185
AC007349.4	0.164971	0.547906	0.893185
GAPDHP58	0.164971	0.547906	0.893185
MTND5P2	0.164971	0.547906	0.893185
KRT8P21	0.164971	0.547906	0.893185
XIST	0.164971	0.547906	0.893185
STEAP3-AS1	0.164971	0.547906	0.893185
OGFR-AS1	0.164971	0.547906	0.893185
RPS4XP5	0.164971	0.547906	0.893185
AC007128.1	0.164971	0.547906	0.893185
RP11-80B9.4	0.164971	0.547906	0.893185
RP11-535K18.2	0.164971	0.547906	0.893185
RPSAP23	0.164971	0.547906	0.893185
AC114803.3	0.164971	0.547906	0.893185
RPL5P26	0.164971	0.547906	0.893185
RP11-1060J15.5	0.164971	0.547906	0.893185
OR7E55P	0.164971	0.547906	0.893185
RP11-49O14.3	0.164971	0.547906	0.893185
RPS3P1	0.164971	0.547906	0.893185
AP001331.1	0.164971	0.547906	0.893185
CUBNP1	0.164971	0.547906	0.893185
AC009236.2	0.164971	0.547906	0.893185
RP11-101C11.1	0.164971	0.547906	0.893185
NBPF21P	0.164971	0.547906	0.893185
AC097359.2	0.164971	0.547906	0.893185
RP11-187A9.3	0.164971	0.547906	0.893185
RP11-344N17.12	0.164971	0.547906	0.893185
RP11-476H20.1	0.164971	0.547906	0.893185
AC073055.2	0.164971	0.547906	0.893185
HNRNPA1P9	0.164971	0.547906	0.893185
LINC00202-2	0.164971	0.547906	0.893185
AC007392.3	0.164971	0.547906	0.893185
LINC00384	0.164971	0.547906	0.893185
RP11-154D6.1	0.164971	0.547906	0.893185
AC104777.1	0.164971	0.547906	0.893185
RP5-1011O1.2	0.164971	0.547906	0.893185
AC010090.1	0.164971	0.547906	0.893185
VDAC1P10	0.164971	0.547906	0.893185
RP11-96K19.2	0.164971	0.547906	0.893185
LINC00537	0.164971	0.547906	0.893185
SEC1P	0.164971	0.547906	0.893185
RP11-296L22.7	0.164971	0.547906	0.893185
RP4-799P18.2	0.164971	0.547906	0.893185
KRT18P67	0.164971	0.547906	0.893185
RP11-63N8.3	0.164971	0.547906	0.893185
BTBD18	0.164971	0.547906	0.893185
RP1-122K4.2	0.164971	0.547906	0.893185
RP11-8J9.1	0.164971	0.547906	0.893185
RP11-205K6.1	0.164971	0.547906	0.893185
AC139426.2	0.164971	0.547906	0.893185
AMER2-AS1	0.164971	0.547906	0.893185
CSN1S2AP	0.164971	0.547906	0.893185
RP11-308N19.4	0.164971	0.547906	0.893185
BOK-AS1	0.164971	0.547906	0.893185
RPL7P13	0.164971	0.547906	0.893185
CICP13	0.164971	0.547906	0.893185
AC073283.4	0.164971	0.547906	0.893185
AC125421.1	0.164971	0.547906	0.893185
AC090505.5	0.164971	0.547906	0.893185
RP11-336N8.4	0.164971	0.547906	0.893185
RP11-5P22.1	0.164971	0.547906	0.893185
AC010983.1	0.164971	0.547906	0.893185
AC003984.1	0.164971	0.547906	0.893185
RCBTB2P1	0.164971	0.547906	0.893185
RP11-753C18.8	0.164971	0.547906	0.893185
RP11-388B24.4	0.164971	0.547906	0.893185
LINC00961	0.164971	0.547906	0.893185
ARHGEF7-AS2	0.164971	0.547906	0.893185
NEXN-AS1	0.164971	0.547906	0.893185
AC004448.5	0.164971	0.547906	0.893185
NPAP1P4	0.164971	0.547906	0.893185
RP13-254B10.1	0.164971	0.547906	0.893185
AC009413.2	0.164971	0.547906	0.893185
RP11-549A6.1	0.164971	0.547906	0.893185
AC073316.1	0.164971	0.547906	0.893185
SDAD1P4	0.164971	0.547906	0.893185
AC087393.1	0.164971	0.547906	0.893185
AL157902.3	0.164971	0.547906	0.893185
RP4-550H1.5	0.164971	0.547906	0.893185
MCFD2P1	0.164971	0.547906	0.893185
RP11-452K12.3	0.164971	0.547906	0.893185
RP11-229A12.2	0.164971	0.547906	0.893185
AC104777.3	0.164971	0.547906	0.893185
RP11-374A22.1	0.164971	0.547906	0.893185
RP11-567C20.2	0.164971	0.547906	0.893185
LINC00322	0.164971	0.547906	0.893185
RP3-404F18.5	0.164971	0.547906	0.893185
RPL5P22	0.164971	0.547906	0.893185
RBM43P1	0.164971	0.547906	0.893185
RP11-330L19.2	0.164971	0.547906	0.893185
RP1-169K13.3	0.164971	0.547906	0.893185
RN7SL688P	0.164971	0.547906	0.893185
LINC00636	0.164971	0.547906	0.893185
RP13-635I23.3	0.164971	0.547906	0.893185
RN7SL160P	0.164971	0.547906	0.893185
RN7SL165P	0.164971	0.547906	0.893185
RN7SL801P	0.164971	0.547906	0.893185
SLC25A24P1	0.164971	0.547906	0.893185
RN7SL265P	0.164971	0.547906	0.893185
RP11-481N16.1	0.164971	0.547906	0.893185
RPS23P5	0.164971	0.547906	0.893185
RN7SL304P	0.164971	0.547906	0.893185
UQCRHP4	0.164971	0.547906	0.893185
RP11-562A8.1	0.164971	0.547906	0.893185
RN7SL233P	0.164971	0.547906	0.893185
ABCC13	0.164971	0.547906	0.893185
RP11-501O2.4	0.164971	0.547906	0.893185
RP11-379F12.3	0.164971	0.547906	0.893185
RP11-257K9.8	0.164971	0.547906	0.893185
RN7SL364P	0.164971	0.547906	0.893185
RP5-1096J16.1	0.164971	0.547906	0.893185
RN7SL308P	0.164971	0.547906	0.893185
RPS3AP15	0.164971	0.547906	0.893185
HBB	0.164971	0.547906	0.893185
RP11-1C1.7	0.164971	0.547906	0.893185
CTD-2023N9.2	0.164971	0.547906	0.893185
RP11-236J17.5	0.164971	0.547906	0.893185
CTC-347C20.2	0.164971	0.547906	0.893185
AC011406.2	0.164971	0.547906	0.893185
CTC-236F12.4	0.164971	0.547906	0.893185
ACTN3	0.164971	0.547906	0.893185
RP11-317B7.2	0.164971	0.547906	0.893185
RP11-1281K21.3	0.164971	0.547906	0.893185
CTC-493P15.2	0.164971	0.547906	0.893185
CTC-448D22.1	0.164971	0.547906	0.893185
AC226118.1	0.164971	0.547906	0.893185
RP11-168E14.1	0.164971	0.547906	0.893185
RP11-155L15.1	0.164971	0.547906	0.893185
GBA3	0.164971	0.547906	0.893185
RP11-161D15.2	0.164971	0.547906	0.893185
RP11-1252I4.2	0.164971	0.547906	0.893185
RP11-136H13.2	0.164971	0.547906	0.893185
RP11-848G14.5	0.164971	0.547906	0.893185
RP11-138A23.2	0.164971	0.547906	0.893185
LINC00989	0.164971	0.547906	0.893185
RP11-442N1.1	0.164971	0.547906	0.893185
LINC00604	0.164971	0.547906	0.893185
ALG1L12P	0.164971	0.547906	0.893185
RP11-91H12.4	0.164971	0.547906	0.893185
RP11-617I14.1	0.164971	0.547906	0.893185
RP11-10L12.2	0.164971	0.547906	0.893185
TUBB7P	0.164971	0.547906	0.893185
RAB5CP2	0.164971	0.547906	0.893185
CTD-2201E9.1	0.164971	0.547906	0.893185
SNX18P24	0.164971	0.547906	0.893185
RP11-440I14.3	0.164971	0.547906	0.893185
RP11-371M22.1	0.164971	0.547906	0.893185
RP11-700H6.2	0.164971	0.547906	0.893185
Y_RNA	0.164971	0.547906	0.893185
SNORA26	0.164971	0.547906	0.893185
CTD-2544L4.1	0.164971	0.547906	0.893185
RP11-420B22.1	0.164971	0.547906	0.893185
EVX1-AS	0.164971	0.547906	0.893185
CTD-2270F17.1	0.164971	0.547906	0.893185
LINC01030	0.164971	0.547906	0.893185
RP11-21C4.5	0.164971	0.547906	0.893185
CTD-2168K21.1	0.164971	0.547906	0.893185
AC226119.5	0.164971	0.547906	0.893185
RP11-447G11.1	0.164971	0.547906	0.893185
RP11-103H7.5	0.164971	0.547906	0.893185
RP3-388N13.3	0.164971	0.547906	0.893185
RP11-675F6.4	0.164971	0.547906	0.893185
RP11-89M16.1	0.164971	0.547906	0.893185
RP11-1D12.1	0.164971	0.547906	0.893185
RP11-628E19.2	0.164971	0.547906	0.893185
HOXA-AS3	0.164971	0.547906	0.893185
RP11-21L19.1	0.164971	0.547906	0.893185
RP11-867G23.4	0.164971	0.547906	0.893185
SIGLEC12	0.164971	0.547906	0.893185
OMP	0.164971	0.547906	0.893185
CTD-2010I16.1	0.164971	0.547906	0.893185
RP1-276E15.1	0.164971	0.547906	0.893185
RP3-400B16.4	0.164971	0.547906	0.893185
RP11-179A10.2	0.164971	0.547906	0.893185
RP11-350N15.3	0.164971	0.547906	0.893185
OR4A6P	0.164971	0.547906	0.893185
OVOL1-AS1	0.164971	0.547906	0.893185
AP001258.5	0.164971	0.547906	0.893185
RP11-696P8.2	0.164971	0.547906	0.893185
CTD-2653D5.1	0.164971	0.547906	0.893185
RP11-632K5.2	0.164971	0.547906	0.893185
RPA2P3	0.164971	0.547906	0.893185
RP11-173P15.7	0.164971	0.547906	0.893185
RP11-429A20.2	0.164971	0.547906	0.893185
AC084117.3	0.164971	0.547906	0.893185
RP11-959F10.4	0.164971	0.547906	0.893185
RP11-856F16.2	0.164971	0.547906	0.893185
AC019294.1	0.164971	0.547906	0.893185
MTRNR2L1	0.164971	0.547906	0.893185
RP11-407A16.3	0.164971	0.547906	0.893185
RP11-64B16.3	0.164971	0.547906	0.893185
AP000438.2	0.164971	0.547906	0.893185
RP13-200J3.2	0.164971	0.547906	0.893185
RP11-603J24.4	0.164971	0.547906	0.893185
RP11-482D24.2	0.164971	0.547906	0.893185
RP11-1143G9.4	0.164971	0.547906	0.893185
P2RX5-TAX1BP3	0.164971	0.547906	0.893185
RP11-864J10.4	0.164971	0.547906	0.893185
RP11-603J24.6	0.164971	0.547906	0.893185
RP11-662J14.2	0.164971	0.547906	0.893185
RP11-638I2.6	0.164971	0.547906	0.893185
RP11-99E15.3	0.164971	0.547906	0.893185
RP11-98L12.2	0.164971	0.547906	0.893185
RP11-219E7.2	0.164971	0.547906	0.893185
LINC00637	0.164971	0.547906	0.893185
RP11-1070N10.5	0.164971	0.547906	0.893185
RP11-255G12.2	0.164971	0.547906	0.893185
LINC00519	0.164971	0.547906	0.893185
RP11-307C19.1	0.164971	0.547906	0.893185
KRT8P9	0.164971	0.547906	0.893185
RP11-317G6.1	0.164971	0.547906	0.893185
AC002519.8	0.164971	0.547906	0.893185
LA16c-380A1.1	0.164971	0.547906	0.893185
RAB43P1	0.164971	0.547906	0.893185
RP11-519C12.1	0.164971	0.547906	0.893185
LSM3P5	0.164971	0.547906	0.893185
RP11-407G23.4	0.164971	0.547906	0.893185
RP11-488I20.9	0.164971	0.547906	0.893185
RP11-19N8.4	0.164971	0.547906	0.893185
PMF1-BGLAP	0.164971	0.547906	0.893185
RP11-274H24.1	0.164971	0.547906	0.893185
AC004381.7	0.164971	0.547906	0.893185
RP3-522J7.6	0.164971	0.547906	0.893185
CTD-2643I7.1	0.164971	0.547906	0.893185
RP11-46C24.5	0.164971	0.547906	0.893185
RP11-677O4.2	0.164971	0.547906	0.893185
RP11-60H5.1	0.164971	0.547906	0.893185
CTD-2026K11.1	0.164971	0.547906	0.893185
CTD-3154N5.1	0.164971	0.547906	0.893185
RP11-467J12.3	0.164971	0.547906	0.893185
RP1-140C12.2	0.164971	0.547906	0.893185
RP11-574H6.1	0.164971	0.547906	0.893185
CTD-2319I12.1	0.164971	0.547906	0.893185
RP11-899L11.1	0.164971	0.547906	0.893185
ANKRD26P1	0.164971	0.547906	0.893185
DPPA2P4	0.164971	0.547906	0.893185
RP11-354I13.2	0.164971	0.547906	0.893185
CTD-2576D5.4	0.164971	0.547906	0.893185
RP5-914M6.1	0.164971	0.547906	0.893185
RP11-275F13.1	0.164971	0.547906	0.893185
RP11-264L1.3	0.164971	0.547906	0.893185
RP11-81K2.1	0.164971	0.547906	0.893185
RP11-517A5.7	0.164971	0.547906	0.893185
RP11-530N7.2	0.164971	0.547906	0.893185
CTD-3088G3.6	0.164971	0.547906	0.893185
AF001548.6	0.164971	0.547906	0.893185
RP11-549B18.3	0.164971	0.547906	0.893185
RP11-676J15.1	0.164971	0.547906	0.893185
RP11-14P20.1	0.164971	0.547906	0.893185
RN7SL448P	0.164971	0.547906	0.893185
RP11-118G23.2	0.164971	0.547906	0.893185
RP11-680C21.1	0.164971	0.547906	0.893185
RP11-498C9.12	0.164971	0.547906	0.893185
CTC-542B22.1	0.164971	0.547906	0.893185
SRP72P1	0.164971	0.547906	0.893185
RP11-162A12.3	0.164971	0.547906	0.893185
RN7SL867P	0.164971	0.547906	0.893185
U3	0.164971	0.547906	0.893185
RP11-638L3.1	0.164971	0.547906	0.893185
RP11-60A24.3	0.164971	0.547906	0.893185
AC010761.10	0.164971	0.547906	0.893185
RN7SL721P	0.164971	0.547906	0.893185
RP11-214O1.3	0.164971	0.547906	0.893185
RP11-995C19.2	0.164971	0.547906	0.893185
RP1-71H19.2	0.164971	0.547906	0.893185
CTC-548K16.2	0.164971	0.547906	0.893185
RP11-552F3.4	0.164971	0.547906	0.893185
CTC-448F2.4	0.164971	0.547906	0.893185
CTB-129P6.11	0.164971	0.547906	0.893185
RP11-332H18.5	0.164971	0.547906	0.893185
AC005954.3	0.164971	0.547906	0.893185
CTB-129P6.4	0.164971	0.547906	0.893185
CTD-2008L17.1	0.164971	0.547906	0.893185
RP11-47L3.1	0.164971	0.547906	0.893185
CTB-186G2.4	0.164971	0.547906	0.893185
RP11-845C23.3	0.164971	0.547906	0.893185
RP11-1018N14.5	0.164971	0.547906	0.893185
CTC-425F1.4	0.164971	0.547906	0.893185
CTC-268N12.3	0.164971	0.547906	0.893185
RP11-697E22.2	0.164971	0.547906	0.893185
AC008991.1	0.164971	0.547906	0.893185
CTC-523E23.4	0.164971	0.547906	0.893185
CTD-2207O23.12	0.164971	0.547906	0.893185
AC010524.4	0.164971	0.547906	0.893185
CTD-2545M3.8	0.164971	0.547906	0.893185
RP11-295P9.8	0.164971	0.547906	0.893185
AC068499.10	0.164971	0.547906	0.893185
SIGLEC22P	0.164971	0.547906	0.893185
RP11-149F8.3	0.164971	0.547906	0.893185
AC024257.1	0.164971	0.547906	0.893185
DKFZP779L1853	0.164971	0.547906	0.893185
AC010441.1	0.164971	0.547906	0.893185
CTD-3128G10.6	0.164971	0.547906	0.893185
RP11-571M6.18	0.164971	0.547906	0.893185
RP11-298P3.4	0.164971	0.547906	0.893185
TSNAX-DISC1	0.164971	0.547906	0.893185
RP11-742D12.2	0.164971	0.547906	0.893185
RP11-157E16.1	0.164971	0.547906	0.893185
RP11-514P8.7	0.164971	0.547906	0.893185
HCG17	0.164971	0.547906	0.893185
RP11-62H7.3	0.164971	0.547906	0.893185
RP11-1113N2.4	0.164971	0.547906	0.893185
CTC-523E23.11	0.164971	0.547906	0.893185
LINC01050	0.164971	0.547906	0.893185
CTC-336P14.1	0.164971	0.547906	0.893185
RP11-89C3.4	0.164971	0.547906	0.893185
RP11-787I22.3	0.164971	0.547906	0.893185
OR10AE1P	0.164971	0.547906	0.893185
CTC-350I8.1	0.164971	0.547906	0.893185
RP11-44N11.3	0.164971	0.547906	0.893185
RP11-348P10.2	0.164971	0.547906	0.893185
FAM47E-STBD1	0.164971	0.547906	0.893185
RP11-301G7.1	0.164971	0.547906	0.893185
ZSWIM8-AS1	0.164971	0.547906	0.893185
RP11-379B18.6	0.164971	0.547906	0.893185
RP11-329B9.4	0.164971	0.547906	0.893185
RP11-728K20.3	0.164971	0.547906	0.893185
RP11-212P7.3	0.164971	0.547906	0.893185
RP11-1263C18.1	0.164971	0.547906	0.893185
RP11-131L23.2	0.164971	0.547906	0.893185
RP11-445N20.3	0.164971	0.547906	0.893185
RP11-295P9.12	0.164971	0.547906	0.893185
FGR	0.176055	-1.37565	0.736019
C2orf83	0.176055	-1.37565	0.736019
LY75	0.176055	-1.37565	0.736019
APOL4	0.176055	-1.37565	0.736019
GDF10	0.176055	-1.37565	0.736019
AICDA	0.176055	-1.37565	0.736019
OPRM1	0.176055	-1.37565	0.736019
GCG	0.176055	-1.37565	0.736019
AVPR2	0.176055	-1.37565	0.736019
IGLL1	0.176055	-1.37565	0.736019
BPIFA3	0.176055	-1.37565	0.736019
GFAP	0.176055	-1.37565	0.736019
ALOX5AP	0.176055	-1.37565	0.736019
OSR1	0.176055	-1.37565	0.736019
SHCBP1L	0.176055	-1.37565	0.736019
ARMC3	0.176055	-1.37565	0.736019
IL25	0.176055	-1.37565	0.736019
CYYR1	0.176055	-1.37565	0.736019
CCDC182	0.176055	-1.37565	0.736019
FOXI1	0.176055	-1.37565	0.736019
CLDN20	0.176055	-1.37565	0.736019
GPR22	0.176055	-1.37565	0.736019
WFIKKN2	0.176055	-1.37565	0.736019
VN2R1P	0.176055	-1.37565	0.736019
GAL3ST3	0.176055	-1.37565	0.736019
OR4X1	0.176055	-1.37565	0.736019
TRIM72	0.176055	-1.37565	0.736019
YIPF7	0.176055	-1.37565	0.736019
SPATA31E1	0.176055	-1.37565	0.736019
TPRX1	0.176055	-1.37565	0.736019
RNF151	0.176055	-1.37565	0.736019
AC079753.4	0.176055	-1.37565	0.736019
GPR139	0.176055	-1.37565	0.736019
SYNDIG1L	0.176055	-1.37565	0.736019
TFDP3	0.176055	-1.37565	0.736019
GPR173	0.176055	-1.37565	0.736019
MROH7	0.176055	-1.37565	0.736019
FOXD4L4	0.176055	-1.37565	0.736019
OR51M1	0.176055	-1.37565	0.736019
KRT5	0.176055	-1.37565	0.736019
CROCCP5	0.176055	-1.37565	0.736019
H1FNT	0.176055	-1.37565	0.736019
FAM205CP	0.176055	-1.37565	0.736019
C17orf99	0.176055	-1.37565	0.736019
NCR1	0.176055	-1.37565	0.736019
RASSF9	0.176055	-1.37565	0.736019
RN7SKP243	0.176055	-1.37565	0.736019
RN7SKP217	0.176055	-1.37565	0.736019
RP11-291L22.4	0.176055	-1.37565	0.736019
AL137059.1	0.176055	-1.37565	0.736019
RP11-84A19.2	0.176055	-1.37565	0.736019
NEU4	0.176055	-1.37565	0.736019
GDF5OS	0.176055	-1.37565	0.736019
LRRC3C	0.176055	-1.37565	0.736019
DGAT2L7P	0.176055	-1.37565	0.736019
Z69890.1	0.176055	-1.37565	0.736019
TAF9BP1	0.176055	-1.37565	0.736019
AC011999.1	0.176055	-1.37565	0.736019
SPDYE3	0.176055	-1.37565	0.736019
C10orf105	0.176055	-1.37565	0.736019
OOSP1	0.176055	-1.37565	0.736019
HMGB1P20	0.176055	-1.37565	0.736019
DCDC2B	0.176055	-1.37565	0.736019
RNU2-17P	0.176055	-1.37565	0.736019
SNORA57	0.176055	-1.37565	0.736019
RN7SKP273	0.176055	-1.37565	0.736019
RP11-408H1.3	0.176055	-1.37565	0.736019
RP11-465B22.5	0.176055	-1.37565	0.736019
RP11-183E9.2	0.176055	-1.37565	0.736019
RP5-1033H22.2	0.176055	-1.37565	0.736019
RP11-351M16.1	0.176055	-1.37565	0.736019
RP11-449I17.5	0.176055	-1.37565	0.736019
TUBB4BP2	0.176055	-1.37565	0.736019
CTD-2589O24.1	0.176055	-1.37565	0.736019
RP1-278O22.1	0.176055	-1.37565	0.736019
TOMM22P5	0.176055	-1.37565	0.736019
AKR1B1P6	0.176055	-1.37565	0.736019
RP3-509I19.1	0.176055	-1.37565	0.736019
MPRIP-AS1	0.176055	-1.37565	0.736019
AIFM1P1	0.176055	-1.37565	0.736019
SNRPEP5	0.176055	-1.37565	0.736019
LL22NC03-88E1.17	0.176055	-1.37565	0.736019
RP3-441A12.1	0.176055	-1.37565	0.736019
HMGB3P20	0.176055	-1.37565	0.736019
MRPL23-AS1	0.176055	-1.37565	0.736019
GAPDHP73	0.176055	-1.37565	0.736019
AC005281.1	0.176055	-1.37565	0.736019
AF127936.5	0.176055	-1.37565	0.736019
NPM1P11	0.176055	-1.37565	0.736019
HIST1H2BPS3	0.176055	-1.37565	0.736019
RP5-1028L10.1	0.176055	-1.37565	0.736019
AP002856.6	0.176055	-1.37565	0.736019
PSMA2P3	0.176055	-1.37565	0.736019
RP11-102C16.3	0.176055	-1.37565	0.736019
HNRNPA1P21	0.176055	-1.37565	0.736019
RP11-186N15.3	0.176055	-1.37565	0.736019
RP11-18B3.3	0.176055	-1.37565	0.736019
OR7E26P	0.176055	-1.37565	0.736019
HMGN2P36	0.176055	-1.37565	0.736019
OR1H1P	0.176055	-1.37565	0.736019
MTND1P9	0.176055	-1.37565	0.736019
ACTBP14	0.176055	-1.37565	0.736019
RP11-329B9.1	0.176055	-1.37565	0.736019
RP11-305L7.6	0.176055	-1.37565	0.736019
RP11-456H18.2	0.176055	-1.37565	0.736019
SNAP47-AS1	0.176055	-1.37565	0.736019
CTA-246H3.8	0.176055	-1.37565	0.736019
AC099535.4	0.176055	-1.37565	0.736019
TMBIM7P	0.176055	-1.37565	0.736019
ATF4P2	0.176055	-1.37565	0.736019
WASF5P	0.176055	-1.37565	0.736019
AC074389.5	0.176055	-1.37565	0.736019
RP11-416K24.2	0.176055	-1.37565	0.736019
RP11-367J7.4	0.176055	-1.37565	0.736019
PPP1R11P2	0.176055	-1.37565	0.736019
RP11-317B17.3	0.176055	-1.37565	0.736019
AC007383.4	0.176055	-1.37565	0.736019
NPM1P34	0.176055	-1.37565	0.736019
RPL23AP35	0.176055	-1.37565	0.736019
GAPDHP48	0.176055	-1.37565	0.736019
HNRNPA1P49	0.176055	-1.37565	0.736019
RP11-153K11.3	0.176055	-1.37565	0.736019
AC079779.6	0.176055	-1.37565	0.736019
AC098617.1	0.176055	-1.37565	0.736019
AC026904.1	0.176055	-1.37565	0.736019
LINC01039	0.176055	-1.37565	0.736019
RP11-182N22.8	0.176055	-1.37565	0.736019
KBTBD13	0.176055	-1.37565	0.736019
RP13-130D24.1	0.176055	-1.37565	0.736019
AC013268.3	0.176055	-1.37565	0.736019
LINC00837	0.176055	-1.37565	0.736019
HSP90AB7P	0.176055	-1.37565	0.736019
HMGN2P28	0.176055	-1.37565	0.736019
PPP1R11P1	0.176055	-1.37565	0.736019
MED28P7	0.176055	-1.37565	0.736019
RPS3AP12	0.176055	-1.37565	0.736019
RP11-168K11.2	0.176055	-1.37565	0.736019
RP4-771M4.2	0.176055	-1.37565	0.736019
AC007163.3	0.176055	-1.37565	0.736019
GFOD1-AS1	0.176055	-1.37565	0.736019
CCR12P	0.176055	-1.37565	0.736019
RN7SL499P	0.176055	-1.37565	0.736019
RPLP0P11	0.176055	-1.37565	0.736019
RP11-59J16.1	0.176055	-1.37565	0.736019
RN7SL146P	0.176055	-1.37565	0.736019
RPL9P3	0.176055	-1.37565	0.736019
CTD-2013N17.1	0.176055	-1.37565	0.736019
C21orf91-OT1	0.176055	-1.37565	0.736019
RPL22P19	0.176055	-1.37565	0.736019
CTD-2555K7.1	0.176055	-1.37565	0.736019
RP11-564C24.1	0.176055	-1.37565	0.736019
RP11-286H14.8	0.176055	-1.37565	0.736019
RPL13AP2	0.176055	-1.37565	0.736019
AC024704.2	0.176055	-1.37565	0.736019
RP11-548O1.3	0.176055	-1.37565	0.736019
AF131216.6	0.176055	-1.37565	0.736019
RP11-379P15.1	0.176055	-1.37565	0.736019
HAS2-AS1	0.176055	-1.37565	0.736019
RP11-87E22.2	0.176055	-1.37565	0.736019
PCBP2P3	0.176055	-1.37565	0.736019
LINC00939	0.176055	-1.37565	0.736019
CTC-384G19.1	0.176055	-1.37565	0.736019
RP11-1018N14.4	0.176055	-1.37565	0.736019
CTD-2517O10.5	0.176055	-1.37565	0.736019
RP11-834C11.5	0.176055	-1.37565	0.736019
RP11-613C6.2	0.176055	-1.37565	0.736019
RP13-494C23.1	0.176055	-1.37565	0.736019
CTD-2218G20.1	0.176055	-1.37565	0.736019
RP11-588F10.1	0.176055	-1.37565	0.736019
RPL7L1P13	0.176055	-1.37565	0.736019
ASNSP4	0.176055	-1.37565	0.736019
RP11-745L13.2	0.176055	-1.37565	0.736019
DDX3YP3	0.176055	-1.37565	0.736019
RP11-826N14.4	0.176055	-1.37565	0.736019
RP11-360L9.7	0.176055	-1.37565	0.736019
KB-1410C5.3	0.176055	-1.37565	0.736019
RP11-298P6.5	0.176055	-1.37565	0.736019
AC106801.1	0.176055	-1.37565	0.736019
PRSS51	0.176055	-1.37565	0.736019
RP11-101E19.7	0.176055	-1.37565	0.736019
ALG1L13P	0.176055	-1.37565	0.736019
RP11-48B3.3	0.176055	-1.37565	0.736019
RP11-23F23.2	0.176055	-1.37565	0.736019
RTL1	0.176055	-1.37565	0.736019
TRIM51DP	0.176055	-1.37565	0.736019
CCDC179	0.176055	-1.37565	0.736019
Z95704.2	0.176055	-1.37565	0.736019
RP11-377D9.3	0.176055	-1.37565	0.736019
RP11-495K9.5	0.176055	-1.37565	0.736019
CCND2-AS1	0.176055	-1.37565	0.736019
MIR3180-4	0.176055	-1.37565	0.736019
RP11-641A6.2	0.176055	-1.37565	0.736019
KRT8P19	0.176055	-1.37565	0.736019
RP11-144F15.1	0.176055	-1.37565	0.736019
RP11-977G19.12	0.176055	-1.37565	0.736019
RP11-248E9.6	0.176055	-1.37565	0.736019
RP11-99L13.1	0.176055	-1.37565	0.736019
HSBP1P1	0.176055	-1.37565	0.736019
RP11-96D1.3	0.176055	-1.37565	0.736019
AOC4P	0.176055	-1.37565	0.736019
RP11-96O20.4	0.176055	-1.37565	0.736019
COX6CP1	0.176055	-1.37565	0.736019
RP11-56L13.1	0.176055	-1.37565	0.736019
RP11-546B15.1	0.176055	-1.37565	0.736019
RP11-84D1.2	0.176055	-1.37565	0.736019
RP11-7K24.3	0.176055	-1.37565	0.736019
ABCD1P3	0.176055	-1.37565	0.736019
RP11-21B21.4	0.176055	-1.37565	0.736019
RP11-338L22.3	0.176055	-1.37565	0.736019
WI2-1959D15.1	0.176055	-1.37565	0.736019
TIMM10B	0.176055	-1.37565	0.736019
RP11-128P17.2	0.176055	-1.37565	0.736019
AC011526.1	0.176055	-1.37565	0.736019
RP11-116O18.3	0.176055	-1.37565	0.736019
RP11-677O4.7	0.176055	-1.37565	0.736019
AC131056.3	0.176055	-1.37565	0.736019
RP11-108P20.2	0.176055	-1.37565	0.736019
LINC00868	0.176055	-1.37565	0.736019
AC104532.4	0.176055	-1.37565	0.736019
RP11-677O4.4	0.176055	-1.37565	0.736019
VN1R80P	0.176055	-1.37565	0.736019
CTC-457E21.4	0.176055	-1.37565	0.736019
AC112693.2	0.176055	-1.37565	0.736019
RP5-1139B12.3	0.176055	-1.37565	0.736019
RP11-144G6.13	0.176055	-1.37565	0.736019
JAG1	0.176055	-1.37565	0.736019
RP11-21M7.2	0.176055	-1.37565	0.736019
RPS10-NUDT3	0.176055	-1.37565	0.736019
CICP14	0.176055	-1.37565	0.736019
RP11-1293J14.1	0.176055	-1.37565	0.736019
CTD-2342N23.3	0.176055	-1.37565	0.736019
LLNLR-246C6.1	0.176055	-1.37565	0.736019
CTA-384D8.34	0.176055	-1.37565	0.736019
PRSS54	0.181426	-1.37565	0.736019
HOXA2	0.181426	-1.37565	0.736019
HSD17B1P1	0.181426	-1.37565	0.736019
UPK2	0.181426	-1.37565	0.736019
KNG1	0.181426	-1.37565	0.736019
TREH	0.181426	-1.37565	0.736019
BARHL1	0.181426	-1.37565	0.736019
VIL1	0.181426	-1.37565	0.736019
ZSCAN10	0.181426	-1.37565	0.736019
KLB	0.181426	-1.37565	0.736019
NMBR	0.181426	-1.37565	0.736019
BLK	0.181426	-1.37565	0.736019
ABCG8	0.181426	-1.37565	0.736019
CTF1	0.181426	-1.37565	0.736019
CYP4A22	0.181426	-1.37565	0.736019
PLSCR2	0.181426	-1.37565	0.736019
RAPSN	0.181426	-1.37565	0.736019
LDHAL6B	0.181426	-1.37565	0.736019
TBC1D10C	0.181426	-1.37565	0.736019
PNLIP	0.181426	-1.37565	0.736019
FAM187B	0.181426	-1.37565	0.736019
CYP11B2	0.181426	-1.37565	0.736019
AL109806.1	0.181426	-1.37565	0.736019
OR4C6	0.181426	-1.37565	0.736019
C19orf71	0.181426	-1.37565	0.736019
PIWIL3	0.181426	-1.37565	0.736019
AL772307.1	0.181426	-1.37565	0.736019
RPL7P48	0.181426	-1.37565	0.736019
TMEM72	0.181426	-1.37565	0.736019
BX936347.1	0.181426	-1.37565	0.736019
SNORA1	0.181426	-1.37565	0.736019
U3	0.181426	-1.37565	0.736019
RN7SKP48	0.181426	-1.37565	0.736019
RP11-370F5.4	0.181426	-1.37565	0.736019
MS4A13	0.181426	-1.37565	0.736019
SNORA75	0.181426	-1.37565	0.736019
HNRNPA1P40	0.181426	-1.37565	0.736019
RP4-612B18.3	0.181426	-1.37565	0.736019
HIST2H3DP1	0.181426	-1.37565	0.736019
CTB-47B8.5	0.181426	-1.37565	0.736019
SLC16A14P1	0.181426	-1.37565	0.736019
LTB4R2	0.181426	-1.37565	0.736019
RP11-314A20.1	0.181426	-1.37565	0.736019
VAC14-AS1	0.181426	-1.37565	0.736019
ZNF962P	0.181426	-1.37565	0.736019
R3HDM2P2	0.181426	-1.37565	0.736019
RP11-135M8__A.1	0.181426	-1.37565	0.736019
RP11-477E3.2	0.181426	-1.37565	0.736019
RP1-303A1.1	0.181426	-1.37565	0.736019
RPL31P52	0.181426	-1.37565	0.736019
AC092675.3	0.181426	-1.37565	0.736019
RN7SKP86	0.181426	-1.37565	0.736019
RP1-171K16.5	0.181426	-1.37565	0.736019
AC005838.2	0.181426	-1.37565	0.736019
DHRSX-IT1	0.181426	-1.37565	0.736019
RP3-369A17.4	0.181426	-1.37565	0.736019
LINC00422	0.181426	-1.37565	0.736019
RP11-54O15.3	0.181426	-1.37565	0.736019
RP11-361A21.1	0.181426	-1.37565	0.736019
BTF3P4	0.181426	-1.37565	0.736019
OR7E116P	0.181426	-1.37565	0.736019
AC007362.3	0.181426	-1.37565	0.736019
RP11-449J1.1	0.181426	-1.37565	0.736019
RP11-3B7.1	0.181426	-1.37565	0.736019
NCBP2-AS1	0.181426	-1.37565	0.736019
CROCCP1	0.181426	-1.37565	0.736019
RP11-109P14.2	0.181426	-1.37565	0.736019
AP001471.1	0.181426	-1.37565	0.736019
AP001619.2	0.181426	-1.37565	0.736019
RP11-248J23.5	0.181426	-1.37565	0.736019
RP11-195C7.3	0.181426	-1.37565	0.736019
AC074338.5	0.181426	-1.37565	0.736019
RP11-39K24.12	0.181426	-1.37565	0.736019
RP11-244N9.6	0.181426	-1.37565	0.736019
ARMCX3-AS1	0.181426	-1.37565	0.736019
RP11-552J9.9	0.181426	-1.37565	0.736019
BX322559.3	0.181426	-1.37565	0.736019
RP11-155G14.1	0.181426	-1.37565	0.736019
RP11-544M22.8	0.181426	-1.37565	0.736019
RPL30P13	0.181426	-1.37565	0.736019
UBE2V1P9	0.181426	-1.37565	0.736019
RP11-94I2.1	0.181426	-1.37565	0.736019
RP11-163G10.2	0.181426	-1.37565	0.736019
LINC01149	0.181426	-1.37565	0.736019
AC004980.9	0.181426	-1.37565	0.736019
RP11-305L7.1	0.181426	-1.37565	0.736019
AC138649.1	0.181426	-1.37565	0.736019
RP11-9L18.3	0.181426	-1.37565	0.736019
RP6-109B7.2	0.181426	-1.37565	0.736019
FAM25E	0.181426	-1.37565	0.736019
RNF2P1	0.181426	-1.37565	0.736019
AC108938.3	0.181426	-1.37565	0.736019
AF064860.7	0.181426	-1.37565	0.736019
RP11-187C18.2	0.181426	-1.37565	0.736019
ACTR3P2	0.181426	-1.37565	0.736019
RP5-882O7.4	0.181426	-1.37565	0.736019
RP11-458F8.1	0.181426	-1.37565	0.736019
SRGAP2-AS1	0.181426	-1.37565	0.736019
SLC9B1P3	0.181426	-1.37565	0.736019
AC011816.1	0.181426	-1.37565	0.736019
AJ006995.3	0.181426	-1.37565	0.736019
XXyac-YM21GA2.4	0.181426	-1.37565	0.736019
SYNE1-AS1	0.181426	-1.37565	0.736019
AC013429.4	0.181426	-1.37565	0.736019
RP3-445O10.1	0.181426	-1.37565	0.736019
CTD-2651B20.5	0.181426	-1.37565	0.736019
AC023490.2	0.181426	-1.37565	0.736019
RP11-323D18.5	0.181426	-1.37565	0.736019
POM121L13P	0.181426	-1.37565	0.736019
RP11-430C7.2	0.181426	-1.37565	0.736019
RBPJP2	0.181426	-1.37565	0.736019
RP11-813P10.2	0.181426	-1.37565	0.736019
SGOL1-AS1	0.181426	-1.37565	0.736019
RP4-630A11.3	0.181426	-1.37565	0.736019
AC097523.3	0.181426	-1.37565	0.736019
AC013267.1	0.181426	-1.37565	0.736019
RP11-151G12.2	0.181426	-1.37565	0.736019
RP11-465N4.2	0.181426	-1.37565	0.736019
RP11-34P13.7	0.181426	-1.37565	0.736019
AC093590.1	0.181426	-1.37565	0.736019
RPL34P31	0.181426	-1.37565	0.736019
NPM1P29	0.181426	-1.37565	0.736019
RN7SL12P	0.181426	-1.37565	0.736019
RN7SL75P	0.181426	-1.37565	0.736019
AC007879.3	0.181426	-1.37565	0.736019
RP11-864J10.2	0.181426	-1.37565	0.736019
C1QTNF9	0.181426	-1.37565	0.736019
RP11-359H3.4	0.181426	-1.37565	0.736019
ZNF90P1	0.181426	-1.37565	0.736019
RN7SL127P	0.181426	-1.37565	0.736019
RPS26P21	0.181426	-1.37565	0.736019
RP11-245J9.4	0.181426	-1.37565	0.736019
RP11-148K1.10	0.181426	-1.37565	0.736019
RN7SL638P	0.181426	-1.37565	0.736019
RN7SL36P	0.181426	-1.37565	0.736019
RP11-847H18.2	0.181426	-1.37565	0.736019
RP11-296I10.3	0.181426	-1.37565	0.736019
SMURF2P1	0.181426	-1.37565	0.736019
RP11-93K22.13	0.181426	-1.37565	0.736019
AC005351.1	0.181426	-1.37565	0.736019
RP11-263I1.1	0.181426	-1.37565	0.736019
RP11-231L11.3	0.181426	-1.37565	0.736019
CTC-366B18.2	0.181426	-1.37565	0.736019
RP11-777N19.1	0.181426	-1.37565	0.736019
CTD-2325B11.1	0.181426	-1.37565	0.736019
AC145676.2	0.181426	-1.37565	0.736019
CTC-563A5.4	0.181426	-1.37565	0.736019
HNRNPA1P55	0.181426	-1.37565	0.736019
CTD-2003C8.2	0.181426	-1.37565	0.736019
CTD-2285G11.1	0.181426	-1.37565	0.736019
ENPP7P9	0.181426	-1.37565	0.736019
RP11-501C14.7	0.181426	-1.37565	0.736019
CTD-2215E18.1	0.181426	-1.37565	0.736019
RN7SKP92	0.181426	-1.37565	0.736019
KB-1047C11.2	0.181426	-1.37565	0.736019
CTB-147C13.1	0.181426	-1.37565	0.736019
RP11-219B4.3	0.181426	-1.37565	0.736019
RP11-864G5.3	0.181426	-1.37565	0.736019
RP11-755F10.3	0.181426	-1.37565	0.736019
RP11-727A23.7	0.181426	-1.37565	0.736019
RP11-691N7.6	0.181426	-1.37565	0.736019
OR5M2P	0.181426	-1.37565	0.736019
NAV2-AS1	0.181426	-1.37565	0.736019
RP11-661A12.9	0.181426	-1.37565	0.736019
OR8K2P	0.181426	-1.37565	0.736019
RP11-344L21.1	0.181426	-1.37565	0.736019
RP11-113D6.6	0.181426	-1.37565	0.736019
RP11-196H14.3	0.181426	-1.37565	0.736019
RP11-466C23.4	0.181426	-1.37565	0.736019
RP13-512J5.1	0.181426	-1.37565	0.736019
RP11-196H14.2	0.181426	-1.37565	0.736019
RP11-76I14.1	0.181426	-1.37565	0.736019
RP11-436I9.6	0.181426	-1.37565	0.736019
RP11-881M11.1	0.181426	-1.37565	0.736019
RP11-13A1.3	0.181426	-1.37565	0.736019
RP11-521B24.5	0.181426	-1.37565	0.736019
RP11-317N8.3	0.181426	-1.37565	0.736019
CTD-2547E10.3	0.181426	-1.37565	0.736019
RP11-983P16.2	0.181426	-1.37565	0.736019
GLYCAM1	0.181426	-1.37565	0.736019
RP11-769N19.2	0.181426	-1.37565	0.736019
RP11-328C8.5	0.181426	-1.37565	0.736019
AC068831.6	0.181426	-1.37565	0.736019
RP11-982M15.5	0.181426	-1.37565	0.736019
SCOCP1	0.181426	-1.37565	0.736019
NPM1P5	0.181426	-1.37565	0.736019
SLC35G6	0.181426	-1.37565	0.736019
LINC00596	0.181426	-1.37565	0.736019
RP11-16O9.2	0.181426	-1.37565	0.736019
RP11-521C20.3	0.181426	-1.37565	0.736019
RP11-516C1.1	0.181426	-1.37565	0.736019
RP11-56B16.1	0.181426	-1.37565	0.736019
RP11-59H7.3	0.181426	-1.37565	0.736019
RP11-459F6.3	0.181426	-1.37565	0.736019
RP11-297C4.2	0.181426	-1.37565	0.736019
CTD-2555A7.3	0.181426	-1.37565	0.736019
RP11-461A8.1	0.181426	-1.37565	0.736019
LINC00514	0.181426	-1.37565	0.736019
RP11-676J12.4	0.181426	-1.37565	0.736019
RP11-44F14.8	0.181426	-1.37565	0.736019
[truncated: 26,443 more rows]

## Sheet: MP41 Entinostat vs DMSO
external_gene_name	baseMean	log2FoldChange	pvalue	padj
CHURC1-FNTB	0.133347	-0.725125	0.858954
FFAR1	0.133347	-0.725125	0.858954
OIT3	0.133347	-0.725125	0.858954
DMRTA2	0.133347	-0.725125	0.858954
HORMAD1	0.133347	-0.725125	0.858954
SLC22A14	0.133347	-0.725125	0.858954
GLYAT	0.133347	-0.725125	0.858954
C11orf52	0.133347	-0.725125	0.858954
PPEF2	0.133347	-0.725125	0.858954
GNG3	0.133347	-0.725125	0.858954
FCGR3B	0.133347	-0.725125	0.858954
LENEP	0.133347	-0.725125	0.858954
FBXW12	0.133347	-0.725125	0.858954
IL22RA2	0.133347	-0.725125	0.858954
SSX3	0.133347	-0.725125	0.858954
C1QL3	0.133347	-0.725125	0.858954
WDR88	0.133347	-0.725125	0.858954
STRCP1	0.133347	-0.725125	0.858954
RNASE3	0.133347	-0.725125	0.858954
RP11-474P12.3	0.133347	-0.725125	0.858954
CKS1BP6	0.133347	-0.725125	0.858954
C10orf67	0.133347	-0.725125	0.858954
FCRL6	0.133347	-0.725125	0.858954
RPL27AP5	0.133347	-0.725125	0.858954
RP11-558O12.1	0.133347	-0.725125	0.858954
OR4N4	0.133347	-0.725125	0.858954
FAM131C	0.133347	-0.725125	0.858954
NKAPL	0.133347	-0.725125	0.858954
OR7E12P	0.133347	-0.725125	0.858954
SIGLEC15	0.133347	-0.725125	0.858954
HOXA4	0.133347	-0.725125	0.858954
C3orf27	0.133347	-0.725125	0.858954
SSBP3-AS1	0.133347	-0.725125	0.858954
SNORA1	0.133347	-0.725125	0.858954
RP5-1096D14.6	0.133347	-0.725125	0.858954
PNMA6B	0.133347	-0.725125	0.858954
MAMDC2-AS1	0.133347	-0.725125	0.858954
FOXD4L6	0.133347	-0.725125	0.858954
LTC4S	0.133347	-0.725125	0.858954
SETP22	0.133347	-0.725125	0.858954
NPM1P33	0.133347	-0.725125	0.858954
ABCD1P5	0.133347	-0.725125	0.858954
KRT8P26	0.133347	-0.725125	0.858954
CTD-2299I21.1	0.133347	-0.725125	0.858954
KRT18P11	0.133347	-0.725125	0.858954
RP3-486D24.1	0.133347	-0.725125	0.858954
ZNF192P2	0.133347	-0.725125	0.858954
SLC25A5P7	0.133347	-0.725125	0.858954
AC010150.1	0.133347	-0.725125	0.858954
RPS20P2	0.133347	-0.725125	0.858954
HSPE1P26	0.133347	-0.725125	0.858954
RNU2-17P	0.133347	-0.725125	0.858954
RN7SKP240	0.133347	-0.725125	0.858954
RN7SKP192	0.133347	-0.725125	0.858954
RP11-353N4.4	0.133347	-0.725125	0.858954
AC079767.4	0.133347	-0.725125	0.858954
AC073321.3	0.133347	-0.725125	0.858954
RP11-87O11.1	0.133347	-0.725125	0.858954
LINC00502	0.133347	-0.725125	0.858954
TBC1D4-AS1	0.133347	-0.725125	0.858954
RP11-325F22.5	0.133347	-0.725125	0.858954
HMGB3P1	0.133347	-0.725125	0.858954
SLC25A5P8	0.133347	-0.725125	0.858954
ZNF70P1	0.133347	-0.725125	0.858954
RP5-997D24.3	0.133347	-0.725125	0.858954
SNRPEP5	0.133347	-0.725125	0.858954
AC005487.2	0.133347	-0.725125	0.858954
AC007000.10	0.133347	-0.725125	0.858954
SNRPEP7	0.133347	-0.725125	0.858954
SEPT7P3	0.133347	-0.725125	0.858954
AC073465.3	0.133347	-0.725125	0.858954
RP1-137D17.1	0.133347	-0.725125	0.858954
RBMX2P1	0.133347	-0.725125	0.858954
RP11-31L23.3	0.133347	-0.725125	0.858954
RP11-212D3.2	0.133347	-0.725125	0.858954
CTD-2328D6.1	0.133347	-0.725125	0.858954
RP11-191G24.1	0.133347	-0.725125	0.858954
RP5-1028L10.1	0.133347	-0.725125	0.858954
RP11-179H18.5	0.133347	-0.725125	0.858954
IFNA14	0.133347	-0.725125	0.858954
RP11-109G10.2	0.133347	-0.725125	0.858954
RP11-173B14.4	0.133347	-0.725125	0.858954
RPS15AP9	0.133347	-0.725125	0.858954
OR7E26P	0.133347	-0.725125	0.858954
RP11-336N8.3	0.133347	-0.725125	0.858954
SZT2-AS1	0.133347	-0.725125	0.858954
KIF25-AS1	0.133347	-0.725125	0.858954
RP5-857K21.4	0.133347	-0.725125	0.858954
RP11-382D8.5	0.133347	-0.725125	0.858954
RP11-405L18.4	0.133347	-0.725125	0.858954
AC009474.2	0.133347	-0.725125	0.858954
AP000695.6	0.133347	-0.725125	0.858954
AC114814.2	0.133347	-0.725125	0.858954
RP4-569M23.2	0.133347	-0.725125	0.858954
SBK3	0.133347	-0.725125	0.858954
SNORD45	0.133347	-0.725125	0.858954
WASF5P	0.133347	-0.725125	0.858954
RP11-91K9.1	0.133347	-0.725125	0.858954
RP11-162K11.4	0.133347	-0.725125	0.858954
LINC00899	0.133347	-0.725125	0.858954
RP11-346E8.1	0.133347	-0.725125	0.858954
HS1BP3-IT1	0.133347	-0.725125	0.858954
NPM1P34	0.133347	-0.725125	0.858954
RP11-173A6.2	0.133347	-0.725125	0.858954
LINC00867	0.133347	-0.725125	0.858954
RP1-124C6.1	0.133347	-0.725125	0.858954
RPS27AP2	0.133347	-0.725125	0.858954
LDHBP1	0.133347	-0.725125	0.858954
TXNP1	0.133347	-0.725125	0.858954
RP4-665N4.4	0.133347	-0.725125	0.858954
AC000078.5	0.133347	-0.725125	0.858954
AC051649.6	0.133347	-0.725125	0.858954
AC009237.10	0.133347	-0.725125	0.858954
RP11-777J24.1	0.133347	-0.725125	0.858954
DPH3P1	0.133347	-0.725125	0.858954
KBTBD13	0.133347	-0.725125	0.858954
FYTTD1P1	0.133347	-0.725125	0.858954
AC064834.3	0.133347	-0.725125	0.858954
RP13-392I16.1	0.133347	-0.725125	0.858954
MRPL50P4	0.133347	-0.725125	0.858954
TBCAP2	0.133347	-0.725125	0.858954
RP11-495P10.4	0.133347	-0.725125	0.858954
LINC01072	0.133347	-0.725125	0.858954
MCFD2P1	0.133347	-0.725125	0.858954
RP4-809F4.1	0.133347	-0.725125	0.858954
RP11-312B8.1	0.133347	-0.725125	0.858954
IFNWP2	0.133347	-0.725125	0.858954
AC013267.1	0.133347	-0.725125	0.858954
AC004893.10	0.133347	-0.725125	0.858954
RN7SL589P	0.133347	-0.725125	0.858954
RN7SL333P	0.133347	-0.725125	0.858954
RPSAP41	0.133347	-0.725125	0.858954
RPL23AP72	0.133347	-0.725125	0.858954
LILRA4	0.133347	-0.725125	0.858954
RN7SL351P	0.133347	-0.725125	0.858954
RP11-624D20.1	0.133347	-0.725125	0.858954
CTD-2007H13.1	0.133347	-0.725125	0.858954
CECR3	0.133347	-0.725125	0.858954
RN7SL76P	0.133347	-0.725125	0.858954
RN7SL566P	0.133347	-0.725125	0.858954
RP4-778K6.3	0.133347	-0.725125	0.858954
RN7SL20P	0.133347	-0.725125	0.858954
RN7SL57P	0.133347	-0.725125	0.858954
KLHL6-AS1	0.133347	-0.725125	0.858954
ZBTB20-AS4	0.133347	-0.725125	0.858954
RPL30P14	0.133347	-0.725125	0.858954
CTD-2110K23.1	0.133347	-0.725125	0.858954
RN7SL698P	0.133347	-0.725125	0.858954
RN7SL623P	0.133347	-0.725125	0.858954
RP11-158I9.5	0.133347	-0.725125	0.858954
LINC00682	0.133347	-0.725125	0.858954
RP11-266N13.2	0.133347	-0.725125	0.858954
RP11-443J23.1	0.133347	-0.725125	0.858954
AL139147.1	0.133347	-0.725125	0.858954
RP11-265O12.1	0.133347	-0.725125	0.858954
RP11-231L11.3	0.133347	-0.725125	0.858954
RP11-415C15.2	0.133347	-0.725125	0.858954
CTD-2116N24.1	0.133347	-0.725125	0.858954
RP11-814P5.1	0.133347	-0.725125	0.858954
RP11-417F21.1	0.133347	-0.725125	0.858954
TRIM60P14	0.133347	-0.725125	0.858954
UNC93B4	0.133347	-0.725125	0.858954
RP11-93K22.6	0.133347	-0.725125	0.858954
CTD-2228K2.1	0.133347	-0.725125	0.858954
RP11-386B13.3	0.133347	-0.725125	0.858954
RP11-617I14.1	0.133347	-0.725125	0.858954
RAB5CP2	0.133347	-0.725125	0.858954
RP11-843P14.1	0.133347	-0.725125	0.858954
AC009487.5	0.133347	-0.725125	0.858954
RN7SKP277	0.133347	-0.725125	0.858954
RN7SKP23	0.133347	-0.725125	0.858954
RP11-115C21.4	0.133347	-0.725125	0.858954
RP11-333A23.4	0.133347	-0.725125	0.858954
ALG1L10P	0.133347	-0.725125	0.858954
RP11-300E4.2	0.133347	-0.725125	0.858954
RP11-939C17.4	0.133347	-0.725125	0.858954
RP11-664I21.5	0.133347	-0.725125	0.858954
AC022182.1	0.133347	-0.725125	0.858954
CTD-2547H18.1	0.133347	-0.725125	0.858954
RP11-326C3.2	0.133347	-0.725125	0.858954
RP11-313I2.6	0.133347	-0.725125	0.858954
AP002954.6	0.133347	-0.725125	0.858954
RP11-701I24.1	0.133347	-0.725125	0.858954
RP11-624G17.3	0.133347	-0.725125	0.858954
RP11-299M14.2	0.133347	-0.725125	0.858954
RP11-313I2.2	0.133347	-0.725125	0.858954
TSPAN9-IT1	0.133347	-0.725125	0.858954
RP11-809N8.4	0.133347	-0.725125	0.858954
RP11-286N22.8	0.133347	-0.725125	0.858954
RP11-274M17.2	0.133347	-0.725125	0.858954
MIR3179-2	0.133347	-0.725125	0.858954
RP11-44N21.4	0.133347	-0.725125	0.858954
DCAF8	0.133347	-0.725125	0.858954
ASB9P1	0.133347	-0.725125	0.858954
CTD-2223O18.1	0.133347	-0.725125	0.858954
CTD-2555O16.1	0.133347	-0.725125	0.858954
RP11-214N1.1	0.133347	-0.725125	0.858954
SCOCP1	0.133347	-0.725125	0.858954
RP11-493E3.2	0.133347	-0.725125	0.858954
HNRNPA1P45	0.133347	-0.725125	0.858954
OR4N3P	0.133347	-0.725125	0.858954
RP11-485O10.3	0.133347	-0.725125	0.858954
LINC00594	0.133347	-0.725125	0.858954
RP11-322D14.1	0.133347	-0.725125	0.858954
RP11-304L19.1	0.133347	-0.725125	0.858954
CTD-2649C14.1	0.133347	-0.725125	0.858954
RP11-106M3.2	0.133347	-0.725125	0.858954
RP11-317P15.5	0.133347	-0.725125	0.858954
CTD-2012K14.6	0.133347	-0.725125	0.858954
RP11-166P13.4	0.133347	-0.725125	0.858954
RP11-68I3.5	0.133347	-0.725125	0.858954
RN7SL498P	0.133347	-0.725125	0.858954
RN7SL276P	0.133347	-0.725125	0.858954
RN7SL381P	0.133347	-0.725125	0.858954
RN7SL859P	0.133347	-0.725125	0.858954
RP11-21G15.1	0.133347	-0.725125	0.858954
RN7SL375P	0.133347	-0.725125	0.858954
RP11-674N23.1	0.133347	-0.725125	0.858954
RP11-507M3.1	0.133347	-0.725125	0.858954
LINC00683	0.133347	-0.725125	0.858954
RN7SL138P	0.133347	-0.725125	0.858954
CTD-2008P7.6	0.133347	-0.725125	0.858954
RN7SL349P	0.133347	-0.725125	0.858954
RN7SL118P	0.133347	-0.725125	0.858954
RP11-749H17.1	0.133347	-0.725125	0.858954
RP11-1094M14.10	0.133347	-0.725125	0.858954
UQCR11	0.133347	-0.725125	0.858954
CTD-2659N19.9	0.133347	-0.725125	0.858954
AC005498.4	0.133347	-0.725125	0.858954
FAM215A	0.133347	-0.725125	0.858954
CTC-421K24.1	0.133347	-0.725125	0.858954
SLC25A36P1	0.133347	-0.725125	0.858954
VN1R84P	0.133347	-0.725125	0.858954
AC011551.3	0.133347	-0.725125	0.858954
AC027228.1	0.133347	-0.725125	0.858954
CTC-435M10.10	0.133347	-0.725125	0.858954
HNRNPA1P52	0.133347	-0.725125	0.858954
AC006967.1	0.133347	-0.725125	0.858954
U62631.5	0.133347	-0.725125	0.858954
RP4-761J14.10	0.133347	-0.725125	0.858954
RP11-544M22.13	0.133347	-0.725125	0.858954
RP11-144G6.13	0.133347	-0.725125	0.858954
GS1-21A4.2	0.133347	-0.725125	0.858954
RP11-579D7.8	0.133347	-0.725125	0.858954
RP11-441F2.5	0.133347	-0.725125	0.858954
RP11-216L13.17	0.133347	-0.725125	0.858954
RP11-330O11.3	0.133347	-0.725125	0.858954
RP11-834C11.14	0.133347	-0.725125	0.858954
RP11-370A5.2	0.133347	-0.725125	0.858954
CTA-223H9.9	0.133347	-0.725125	0.858954
PRSS22	0.136923	1.19843	0.768988
IL20RA	0.136923	1.19843	0.768988
NCR2	0.136923	1.19843	0.768988
SEC14L3	0.136923	1.19843	0.768988
GZMB	0.136923	1.19843	0.768988
MYL9	0.136923	1.19843	0.768988
TLR8	0.136923	1.19843	0.768988
RASL12	0.136923	1.19843	0.768988
ADAM2	0.136923	1.19843	0.768988
CGB	0.136923	1.19843	0.768988
UGT2B10	0.136923	1.19843	0.768988
UCP1	0.136923	1.19843	0.768988
P2RX3	0.136923	1.19843	0.768988
FHL5	0.136923	1.19843	0.768988
CDX1	0.136923	1.19843	0.768988
LAX1	0.136923	1.19843	0.768988
CCDC70	0.136923	1.19843	0.768988
AMELX	0.136923	1.19843	0.768988
C20orf195	0.136923	1.19843	0.768988
BHLHE23	0.136923	1.19843	0.768988
LRRN4	0.136923	1.19843	0.768988
IL22	0.136923	1.19843	0.768988
CSRP3	0.136923	1.19843	0.768988
PRRG3	0.136923	1.19843	0.768988
CCL25	0.136923	1.19843	0.768988
BARX1	0.136923	1.19843	0.768988
MYBPH	0.136923	1.19843	0.768988
MYBPC3	0.136923	1.19843	0.768988
HTR1B	0.136923	1.19843	0.768988
EDAR	0.136923	1.19843	0.768988
LECT1	0.136923	1.19843	0.768988
CHAD	0.136923	1.19843	0.768988
IL36B	0.136923	1.19843	0.768988
GUCA1C	0.136923	1.19843	0.768988
CCDC54	0.136923	1.19843	0.768988
PLCZ1	0.136923	1.19843	0.768988
ITGB7	0.136923	1.19843	0.768988
FAM181A	0.136923	1.19843	0.768988
KLK3	0.136923	1.19843	0.768988
FCN3	0.136923	1.19843	0.768988
DPT	0.136923	1.19843	0.768988
LRTM1	0.136923	1.19843	0.768988
CXCL14	0.136923	1.19843	0.768988
IGFBP1	0.136923	1.19843	0.768988
ASB15	0.136923	1.19843	0.768988
AKAP4	0.136923	1.19843	0.768988
RIPPLY1	0.136923	1.19843	0.768988
SYT8	0.136923	1.19843	0.768988
PPIAP26	0.136923	1.19843	0.768988
TMPRSS11D	0.136923	1.19843	0.768988
ITGAD	0.136923	1.19843	0.768988
TGM7	0.136923	1.19843	0.768988
GPR114	0.136923	1.19843	0.768988
TEPP	0.136923	1.19843	0.768988
ASB16	0.136923	1.19843	0.768988
SLC45A1	0.136923	1.19843	0.768988
HENMT1	0.136923	1.19843	0.768988
SYNPR	0.136923	1.19843	0.768988
DNASE1L3	0.136923	1.19843	0.768988
TCF23	0.136923	1.19843	0.768988
ADAD1	0.136923	1.19843	0.768988
F2RL2	0.136923	1.19843	0.768988
HIST1H2AA	0.136923	1.19843	0.768988
CXorf22	0.136923	1.19843	0.768988
SOHLH1	0.136923	1.19843	0.768988
TBATA	0.136923	1.19843	0.768988
RRAD	0.136923	1.19843	0.768988
GPR182	0.136923	1.19843	0.768988
CACNG2	0.136923	1.19843	0.768988
SNX20	0.136923	1.19843	0.768988
B3GALNT1	0.136923	1.19843	0.768988
HSPB3	0.136923	1.19843	0.768988
OR5AU1	0.136923	1.19843	0.768988
PDILT	0.136923	1.19843	0.768988
MRAP	0.136923	1.19843	0.768988
ZNF296	0.136923	1.19843	0.768988
OR5E1P	0.136923	1.19843	0.768988
MBD3L1	0.136923	1.19843	0.768988
SMR3B	0.136923	1.19843	0.768988
OTP	0.136923	1.19843	0.768988
WDR87	0.136923	1.19843	0.768988
AC005255.6	0.136923	1.19843	0.768988
RSPH9	0.136923	1.19843	0.768988
C1orf100	0.136923	1.19843	0.768988
RP11-89N17.1	0.136923	1.19843	0.768988
DOK7	0.136923	1.19843	0.768988
CHDC2	0.136923	1.19843	0.768988
CH17-12M21.1	0.136923	1.19843	0.768988
OR4D11	0.136923	1.19843	0.768988
TAC4	0.136923	1.19843	0.768988
NANOGP1	0.136923	1.19843	0.768988
TGIF2LY	0.136923	1.19843	0.768988
AL355390.1	0.136923	1.19843	0.768988
RP4-682C21.5	0.136923	1.19843	0.768988
VN1R1	0.136923	1.19843	0.768988
C1orf65	0.136923	1.19843	0.768988
AC114812.5	0.136923	1.19843	0.768988
SIGLECL1	0.136923	1.19843	0.768988
ZCCHC5	0.136923	1.19843	0.768988
EEF1A1P27	0.136923	1.19843	0.768988
LSMEM2	0.136923	1.19843	0.768988
NBPF23	0.136923	1.19843	0.768988
TPPP2	0.136923	1.19843	0.768988
TH	0.136923	1.19843	0.768988
C3orf22	0.136923	1.19843	0.768988
RP11-290F5.2	0.136923	1.19843	0.768988
FER1L6-AS1	0.136923	1.19843	0.768988
OR4A16	0.136923	1.19843	0.768988
SPNS3	0.136923	1.19843	0.768988
SOX1	0.136923	1.19843	0.768988
OR52L1	0.136923	1.19843	0.768988
SH2D7	0.136923	1.19843	0.768988
MROH7	0.136923	1.19843	0.768988
NCMAP	0.136923	1.19843	0.768988
AC093698.1	0.136923	1.19843	0.768988
FAM169B	0.136923	1.19843	0.768988
GAPDHP24	0.136923	1.19843	0.768988
OR2V1	0.136923	1.19843	0.768988
AC017079.3	0.136923	1.19843	0.768988
TAS2R60	0.136923	1.19843	0.768988
OR11N1P	0.136923	1.19843	0.768988
KRT73	0.136923	1.19843	0.768988
ZPBP2	0.136923	1.19843	0.768988
KRT18P14	0.136923	1.19843	0.768988
HTR3D	0.136923	1.19843	0.768988
C5orf38	0.136923	1.19843	0.768988
OR9I2P	0.136923	1.19843	0.768988
FGF3	0.136923	1.19843	0.768988
SAMD7	0.136923	1.19843	0.768988
CYP4A11	0.136923	1.19843	0.768988
ADH1A	0.136923	1.19843	0.768988
RNFT1P3	0.136923	1.19843	0.768988
AC002398.9	0.136923	1.19843	0.768988
ADRB3	0.136923	1.19843	0.768988
CATSPER4	0.136923	1.19843	0.768988
MAGEB16	0.136923	1.19843	0.768988
FAM150B	0.136923	1.19843	0.768988
SPATA31D4	0.136923	1.19843	0.768988
OR8A1	0.136923	1.19843	0.768988
LINC00615	0.136923	1.19843	0.768988
OR8B3	0.136923	1.19843	0.768988
AC079612.1	0.136923	1.19843	0.768988
POU3F4	0.136923	1.19843	0.768988
OR1J2	0.136923	1.19843	0.768988
LINC00336	0.136923	1.19843	0.768988
FABP12	0.136923	1.19843	0.768988
CR1L	0.136923	1.19843	0.768988
DHRS4-AS1	0.136923	1.19843	0.768988
AC122129.1	0.136923	1.19843	0.768988
FCGR1B	0.136923	1.19843	0.768988
PABPC1P2	0.136923	1.19843	0.768988
OR10Z1	0.136923	1.19843	0.768988
RN7SKP184	0.136923	1.19843	0.768988
RP5-961K14.2	0.136923	1.19843	0.768988
RP11-375H19.2	0.136923	1.19843	0.768988
LINC00970	0.136923	1.19843	0.768988
RP4-562J12.2	0.136923	1.19843	0.768988
C6orf99	0.136923	1.19843	0.768988
RP11-188C12.3	0.136923	1.19843	0.768988
C6orf25	0.136923	1.19843	0.768988
TRIM64	0.136923	1.19843	0.768988
PRAMEF14	0.136923	1.19843	0.768988
MUC21	0.136923	1.19843	0.768988
OR2U1P	0.136923	1.19843	0.768988
GRXCR2	0.136923	1.19843	0.768988
PABPN1L	0.136923	1.19843	0.768988
AC013472.3	0.136923	1.19843	0.768988
RP4-610C12.4	0.136923	1.19843	0.768988
RP11-706O15.7	0.136923	1.19843	0.768988
RP11-15H7.2	0.136923	1.19843	0.768988
SLCO1B7	0.136923	1.19843	0.768988
HBA1	0.136923	1.19843	0.768988
TSSK2	0.136923	1.19843	0.768988
OR10C1	0.136923	1.19843	0.768988
RNU1-138P	0.136923	1.19843	0.768988
RN7SKP62	0.136923	1.19843	0.768988
MIR7-3	0.136923	1.19843	0.768988
IGLV1-44	0.136923	1.19843	0.768988
TRBV19	0.136923	1.19843	0.768988
TRAV38-1	0.136923	1.19843	0.768988
IGHG1	0.136923	1.19843	0.768988
IGHV6-1	0.136923	1.19843	0.768988
IGHV3-7	0.136923	1.19843	0.768988
IGHV3-20	0.136923	1.19843	0.768988
KRTAP29-1	0.136923	1.19843	0.768988
RP1-29C18.10	0.136923	1.19843	0.768988
VN2R17P	0.136923	1.19843	0.768988
AC008746.9	0.136923	1.19843	0.768988
AC064852.5	0.136923	1.19843	0.768988
COX5BP2	0.136923	1.19843	0.768988
CYCSP19	0.136923	1.19843	0.768988
VN1R64P	0.136923	1.19843	0.768988
RP11-561N12.5	0.136923	1.19843	0.768988
LA16c-60G3.7	0.136923	1.19843	0.768988
KRT8P37	0.136923	1.19843	0.768988
AC010904.1	0.136923	1.19843	0.768988
CNN2P4	0.136923	1.19843	0.768988
AC007277.3	0.136923	1.19843	0.768988
AC011999.1	0.136923	1.19843	0.768988
MAGEB1	0.136923	1.19843	0.768988
C12orf74	0.136923	1.19843	0.768988
ANKRD36BP1	0.136923	1.19843	0.768988
CTD-2228K2.2	0.136923	1.19843	0.768988
ZFYVE9P2	0.136923	1.19843	0.768988
RPS15AP3	0.136923	1.19843	0.768988
RP11-477N12.3	0.136923	1.19843	0.768988
DUSP8P2	0.136923	1.19843	0.768988
AC025171.1	0.136923	1.19843	0.768988
RP11-8L18.2	0.136923	1.19843	0.768988
C1QBPP	0.136923	1.19843	0.768988
OR7E156P	0.136923	1.19843	0.768988
SIAH3	0.136923	1.19843	0.768988
RP11-79C23.1	0.136923	1.19843	0.768988
CELA2B	0.136923	1.19843	0.768988
RSL24D1P4	0.136923	1.19843	0.768988
ZNF859P	0.136923	1.19843	0.768988
RP1-182O16.2	0.136923	1.19843	0.768988
RP1-76C18.1	0.136923	1.19843	0.768988
RP1-140K8.3	0.136923	1.19843	0.768988
KRT18P48	0.136923	1.19843	0.768988
POM121L14P	0.136923	1.19843	0.768988
NIP7P3	0.136923	1.19843	0.768988
RP11-524C21.1	0.136923	1.19843	0.768988
TPT1P8	0.136923	1.19843	0.768988
PPP1R3G	0.136923	1.19843	0.768988
RN7SKP152	0.136923	1.19843	0.768988
RN7SKP284	0.136923	1.19843	0.768988
RP11-274J16.5	0.136923	1.19843	0.768988
GAPDHP69	0.136923	1.19843	0.768988
RP11-310H4.1	0.136923	1.19843	0.768988
AC092198.1	0.136923	1.19843	0.768988
RP11-468B6.1	0.136923	1.19843	0.768988
RP11-781E19.1	0.136923	1.19843	0.768988
SIRPB3P	0.136923	1.19843	0.768988
AC006372.5	0.136923	1.19843	0.768988
PRKRIRP8	0.136923	1.19843	0.768988
AC018804.3	0.136923	1.19843	0.768988
AP001630.5	0.136923	1.19843	0.768988
AMMECR1-IT1	0.136923	1.19843	0.768988
AJ009632.3	0.136923	1.19843	0.768988
RP11-499O7.7	0.136923	1.19843	0.768988
LINC01142	0.136923	1.19843	0.768988
RP11-344B5.2	0.136923	1.19843	0.768988
ANKRD30BP2	0.136923	1.19843	0.768988
AC010880.1	0.136923	1.19843	0.768988
RP11-503C24.6	0.136923	1.19843	0.768988
AC009313.1	0.136923	1.19843	0.768988
RP11-522L3.6	0.136923	1.19843	0.768988
AC136289.1	0.136923	1.19843	0.768988
TMLHE-AS1	0.136923	1.19843	0.768988
AC007919.18	0.136923	1.19843	0.768988
RP11-276H7.3	0.136923	1.19843	0.768988
MTND6P7	0.136923	1.19843	0.768988
BTF3P4	0.136923	1.19843	0.768988
RP11-341G2.3	0.136923	1.19843	0.768988
RP1-104O17.1	0.136923	1.19843	0.768988
RP11-74C3.1	0.136923	1.19843	0.768988
AC009303.3	0.136923	1.19843	0.768988
RP11-483G21.3	0.136923	1.19843	0.768988
RPL18AP2	0.136923	1.19843	0.768988
AC092484.1	0.136923	1.19843	0.768988
RP11-400G3.3	0.136923	1.19843	0.768988
RP11-422P22.1	0.136923	1.19843	0.768988
AC106883.1	0.136923	1.19843	0.768988
AP001626.1	0.136923	1.19843	0.768988
RP3-508I15.14	0.136923	1.19843	0.768988
RP11-736E3.1	0.136923	1.19843	0.768988
RP11-383B4.4	0.136923	1.19843	0.768988
RP11-328J2.1	0.136923	1.19843	0.768988
CCT4P2	0.136923	1.19843	0.768988
AC005730.2	0.136923	1.19843	0.768988
RP11-417O11.5	0.136923	1.19843	0.768988
LEPREL1-AS1	0.136923	1.19843	0.768988
DDX39AP1	0.136923	1.19843	0.768988
AC006045.3	0.136923	1.19843	0.768988
HMGB1P26	0.136923	1.19843	0.768988
RPS12P5	0.136923	1.19843	0.768988
AC079305.5	0.136923	1.19843	0.768988
C12orf77	0.136923	1.19843	0.768988
AC104058.1	0.136923	1.19843	0.768988
RPA2P2	0.136923	1.19843	0.768988
LA16c-2F2.5	0.136923	1.19843	0.768988
LINC01035	0.136923	1.19843	0.768988
USF1P1	0.136923	1.19843	0.768988
AC012512.1	0.136923	1.19843	0.768988
LINC00606	0.136923	1.19843	0.768988
RP11-358H9.1	0.136923	1.19843	0.768988
PWWP2AP1	0.136923	1.19843	0.768988
GAPDHP54	0.136923	1.19843	0.768988
KIAA0125	0.136923	1.19843	0.768988
AC096582.8	0.136923	1.19843	0.768988
AC135178.7	0.136923	1.19843	0.768988
GTF2IP2	0.136923	1.19843	0.768988
C17orf112	0.136923	1.19843	0.768988
AP000472.3	0.136923	1.19843	0.768988
HMGB3P8	0.136923	1.19843	0.768988
AC096574.5	0.136923	1.19843	0.768988
RP11-214D15.2	0.136923	1.19843	0.768988
RP11-121A14.3	0.136923	1.19843	0.768988
LINC00552	0.136923	1.19843	0.768988
WARS2P1	0.136923	1.19843	0.768988
RP11-367J7.3	0.136923	1.19843	0.768988
MIS18A-AS1	0.136923	1.19843	0.768988
AC116035.1	0.136923	1.19843	0.768988
RP11-3L10.2	0.136923	1.19843	0.768988
SALL1P1	0.136923	1.19843	0.768988
AP001471.1	0.136923	1.19843	0.768988
RP11-158D2.2	0.136923	1.19843	0.768988
RP11-709P2.1	0.136923	1.19843	0.768988
RP11-445N18.5	0.136923	1.19843	0.768988
AP001271.3	0.136923	1.19843	0.768988
GUSBP8	0.136923	1.19843	0.768988
XXyac-YX155B6.2	0.136923	1.19843	0.768988
AC015922.5	0.136923	1.19843	0.768988
AC122136.2	0.136923	1.19843	0.768988
AP003385.2	0.136923	1.19843	0.768988
OR5P4P	0.136923	1.19843	0.768988
RP1-272J12.1	0.136923	1.19843	0.768988
AC012368.1	0.136923	1.19843	0.768988
RP11-541F9.2	0.136923	1.19843	0.768988
LINC00578	0.136923	1.19843	0.768988
RP11-436G20.1	0.136923	1.19843	0.768988
RP11-255G21.1	0.136923	1.19843	0.768988
RP11-106M7.1	0.136923	1.19843	0.768988
RP11-526K17.2	0.136923	1.19843	0.768988
AL133247.2	0.136923	1.19843	0.768988
RP11-574F21.2	0.136923	1.19843	0.768988
RPS3AP30	0.136923	1.19843	0.768988
CTSLP5	0.136923	1.19843	0.768988
RP11-242F24.1	0.136923	1.19843	0.768988
AC003101.1	0.136923	1.19843	0.768988
AC113607.2	0.136923	1.19843	0.768988
RP11-253D19.1	0.136923	1.19843	0.768988
CT45A4	0.136923	1.19843	0.768988
RP11-91I20.3	0.136923	1.19843	0.768988
RP11-473E2.4	0.136923	1.19843	0.768988
RP11-567G11.1	0.136923	1.19843	0.768988
RPL30P13	0.136923	1.19843	0.768988
RP11-20J15.3	0.136923	1.19843	0.768988
RP11-250H24.2	0.136923	1.19843	0.768988
RP11-84D1.1	0.136923	1.19843	0.768988
RP11-73M7.1	0.136923	1.19843	0.768988
LRRC37A12P	0.136923	1.19843	0.768988
TUBB8P1	0.136923	1.19843	0.768988
PIN1P1	0.136923	1.19843	0.768988
AC127383.1	0.136923	1.19843	0.768988
AC005189.6	0.136923	1.19843	0.768988
RPL21P44	0.136923	1.19843	0.768988
AC027119.1	0.136923	1.19843	0.768988
AC007879.7	0.136923	1.19843	0.768988
AC016753.7	0.136923	1.19843	0.768988
RP11-107I14.4	0.136923	1.19843	0.768988
ISPD-AS1	0.136923	1.19843	0.768988
KRT18P26	0.136923	1.19843	0.768988
ATP8A2P2	0.136923	1.19843	0.768988
STEAP3-AS1	0.136923	1.19843	0.768988
RP11-71G12.1	0.136923	1.19843	0.768988
RP5-1031J8.1	0.136923	1.19843	0.768988
RP11-70J12.1	0.136923	1.19843	0.768988
TMSB4XP6	0.136923	1.19843	0.768988
RP11-275N1.1	0.136923	1.19843	0.768988
AC007163.6	0.136923	1.19843	0.768988
AC005034.2	0.136923	1.19843	0.768988
RP11-555J4.3	0.136923	1.19843	0.768988
RP5-996D20.3	0.136923	1.19843	0.768988
GRPEL2P3	0.136923	1.19843	0.768988
RP1-215K18.4	0.136923	1.19843	0.768988
RP11-560L11.1	0.136923	1.19843	0.768988
PPIHP1	0.136923	1.19843	0.768988
LINC00309	0.136923	1.19843	0.768988
AC092625.1	0.136923	1.19843	0.768988
RP11-357J22.1	0.136923	1.19843	0.768988
RP13-150K15.1	0.136923	1.19843	0.768988
AC078842.4	0.136923	1.19843	0.768988
RP5-1073O3.2	0.136923	1.19843	0.768988
LINC01098	0.136923	1.19843	0.768988
AC068490.2	0.136923	1.19843	0.768988
AP001604.3	0.136923	1.19843	0.768988
E2F4P1	0.136923	1.19843	0.768988
TBL1XR1-AS1	0.136923	1.19843	0.768988
RP11-702C7.2	0.136923	1.19843	0.768988
AC023481.1	0.136923	1.19843	0.768988
IRX1P1	0.136923	1.19843	0.768988
RP11-472M19.2	0.136923	1.19843	0.768988
FCF1P9	0.136923	1.19843	0.768988
FAM225A	0.136923	1.19843	0.768988
RP3-355L5.4	0.136923	1.19843	0.768988
RP11-372M18.2	0.136923	1.19843	0.768988
SPATA31B1	0.136923	1.19843	0.768988
RFESDP1	0.136923	1.19843	0.768988
RP11-686D16.1	0.136923	1.19843	0.768988
LINC00574	0.136923	1.19843	0.768988
RP1-8B1.4	0.136923	1.19843	0.768988
MTND4P21	0.136923	1.19843	0.768988
RP11-281A20.1	0.136923	1.19843	0.768988
RP11-395L14.4	0.136923	1.19843	0.768988
VN1R7P	0.136923	1.19843	0.768988
RPL7L1P12	0.136923	1.19843	0.768988
RP11-111F5.2	0.136923	1.19843	0.768988
AC108868.6	0.136923	1.19843	0.768988
AP001057.1	0.136923	1.19843	0.768988
DYTN	0.136923	1.19843	0.768988
RP11-143P4.2	0.136923	1.19843	0.768988
IFNWP5	0.136923	1.19843	0.768988
FERP1	0.136923	1.19843	0.768988
RP11-203H2.1	0.136923	1.19843	0.768988
RP1-249I4.2	0.136923	1.19843	0.768988
RP5-955M13.4	0.136923	1.19843	0.768988
AC104777.1	0.136923	1.19843	0.768988
DPYD-IT1	0.136923	1.19843	0.768988
KB-318B8.7	0.136923	1.19843	0.768988
AC010090.1	0.136923	1.19843	0.768988
RP4-669P10.16	0.136923	1.19843	0.768988
RP4-777D9.2	0.136923	1.19843	0.768988
RP11-296O14.1	0.136923	1.19843	0.768988
FAM207CP	0.136923	1.19843	0.768988
RP5-896L10.1	0.136923	1.19843	0.768988
TRBV29-1	0.136923	1.19843	0.768988
RP11-135A1.2	0.136923	1.19843	0.768988
CYCSP10	0.136923	1.19843	0.768988
RP11-36D19.4	0.136923	1.19843	0.768988
LINC00374	0.136923	1.19843	0.768988
AHCYP4	0.136923	1.19843	0.768988
VPS13A-AS1	0.136923	1.19843	0.768988
RP3-380B8.4	0.136923	1.19843	0.768988
RP4-635G19.1	0.136923	1.19843	0.768988
AL592170.1	0.136923	1.19843	0.768988
AC009492.1	0.136923	1.19843	0.768988
TRGV2	0.136923	1.19843	0.768988
RP11-482E14.1	0.136923	1.19843	0.768988
RP11-202K23.1	0.136923	1.19843	0.768988
AC019050.1	0.136923	1.19843	0.768988
RP11-63N8.3	0.136923	1.19843	0.768988
RP4-667H12.4	0.136923	1.19843	0.768988
RPL7P35	0.136923	1.19843	0.768988
AC108462.1	0.136923	1.19843	0.768988
RP11-452D2.1	0.136923	1.19843	0.768988
GPR158-AS1	0.136923	1.19843	0.768988
RP11-111F5.8	0.136923	1.19843	0.768988
RP11-497J7.1	0.136923	1.19843	0.768988
RP4-799D16.1	0.136923	1.19843	0.768988
SLC9B1P3	0.136923	1.19843	0.768988
RP11-125M16.1	0.136923	1.19843	0.768988
GAPDHP53	0.136923	1.19843	0.768988
RP11-368M16.7	0.136923	1.19843	0.768988
RP11-276E17.2	0.136923	1.19843	0.768988
RP11-395L14.3	0.136923	1.19843	0.768988
AC097461.4	0.136923	1.19843	0.768988
RP1-20N18.4	0.136923	1.19843	0.768988
CTD-2090I13.1	0.136923	1.19843	0.768988
AC096664.1	0.136923	1.19843	0.768988
RP11-203H2.2	0.136923	1.19843	0.768988
AC003958.2	0.136923	1.19843	0.768988
RP5-837I24.2	0.136923	1.19843	0.768988
RP13-33H18.1	0.136923	1.19843	0.768988
RP11-280O24.3	0.136923	1.19843	0.768988
AC068286.1	0.136923	1.19843	0.768988
AC003984.1	0.136923	1.19843	0.768988
AC087430.1	0.136923	1.19843	0.768988
TUBBP6	0.136923	1.19843	0.768988
RP13-131K19.1	0.136923	1.19843	0.768988
RP11-539E19.2	0.136923	1.19843	0.768988
AC114730.11	0.136923	1.19843	0.768988
RP11-399E6.1	0.136923	1.19843	0.768988
CTD-2651B20.5	0.136923	1.19843	0.768988
RP11-470L19.2	0.136923	1.19843	0.768988
IQCF5-AS1	0.136923	1.19843	0.768988
AC012506.4	0.136923	1.19843	0.768988
RP1-125N5.2	0.136923	1.19843	0.768988
RMDN2-AS1	0.136923	1.19843	0.768988
RP11-335O4.3	0.136923	1.19843	0.768988
PKMP2	0.136923	1.19843	0.768988
AC010729.2	0.136923	1.19843	0.768988
HNRNPDLP3	0.136923	1.19843	0.768988
AC002429.5	0.136923	1.19843	0.768988
GRM7-AS1	0.136923	1.19843	0.768988
AC068137.5	0.136923	1.19843	0.768988
AC017083.2	0.136923	1.19843	0.768988
AC012361.1	0.136923	1.19843	0.768988
AC123023.1	0.136923	1.19843	0.768988
RP11-443A13.5	0.136923	1.19843	0.768988
RP5-945F2.2	0.136923	1.19843	0.768988
VN2R9P	0.136923	1.19843	0.768988
RP11-337C18.7	0.136923	1.19843	0.768988
CTA-992D9.6	0.136923	1.19843	0.768988
AP001615.9	0.136923	1.19843	0.768988
AC003092.2	0.136923	1.19843	0.768988
AC128709.2	0.136923	1.19843	0.768988
AC072061.2	0.136923	1.19843	0.768988
RP11-316I3.1	0.136923	1.19843	0.768988
RP11-567C20.2	0.136923	1.19843	0.768988
OR52S1P	0.136923	1.19843	0.768988
LINC01071	0.136923	1.19843	0.768988
RP11-321L2.2	0.136923	1.19843	0.768988
HNRNPA1P57	0.136923	1.19843	0.768988
RP11-730A19.7	0.136923	1.19843	0.768988
AF064858.10	0.136923	1.19843	0.768988
TCEB1P18	0.136923	1.19843	0.768988
AC007386.2	0.136923	1.19843	0.768988
HLCS-IT1	0.136923	1.19843	0.768988
GSTA7P	0.136923	1.19843	0.768988
P4HA2-AS1	0.136923	1.19843	0.768988
CICP11	0.136923	1.19843	0.768988
AC010096.2	0.136923	1.19843	0.768988
MRPL48P1	0.136923	1.19843	0.768988
RP11-346M5.1	0.136923	1.19843	0.768988
AC116366.5	0.136923	1.19843	0.768988
UBE2V2P3	0.136923	1.19843	0.768988
RPL6P7	0.136923	1.19843	0.768988
CLRN1-AS1	0.136923	1.19843	0.768988
RP11-615J4.3	0.136923	1.19843	0.768988
RP11-101K23.1	0.136923	1.19843	0.768988
MTND1P3	0.136923	1.19843	0.768988
RP4-803A2.2	0.136923	1.19843	0.768988
RP11-227H4.1	0.136923	1.19843	0.768988
RP11-507J18.1	0.136923	1.19843	0.768988
RPL21P122	0.136923	1.19843	0.768988
RN7SL443P	0.136923	1.19843	0.768988
RN7SL801P	0.136923	1.19843	0.768988
AC159540.2	0.136923	1.19843	0.768988
RPL7P42	0.136923	1.19843	0.768988
RP11-93P10.3	0.136923	1.19843	0.768988
RN7SL21P	0.136923	1.19843	0.768988
PCDHGC4	0.136923	1.19843	0.768988
RP11-147N17.1	0.136923	1.19843	0.768988
CTD-2349P21.1	0.136923	1.19843	0.768988
OR2U2P	0.136923	1.19843	0.768988
RP11-379K17.9	0.136923	1.19843	0.768988
RP11-651P23.5	0.136923	1.19843	0.768988
RPL7AP56	0.136923	1.19843	0.768988
RPS3P7	0.136923	1.19843	0.768988
FGF14-IT1	0.136923	1.19843	0.768988
RPS6P21	0.136923	1.19843	0.768988
WFDC6	0.136923	1.19843	0.768988
RPL21P116	0.136923	1.19843	0.768988
RN7SL65P	0.136923	1.19843	0.768988
RP11-864G5.1	0.136923	1.19843	0.768988
IL12A-AS1	0.136923	1.19843	0.768988
CTC-512J14.1	0.136923	1.19843	0.768988
RP11-529G21.2	0.136923	1.19843	0.768988
RP11-334E6.10	0.136923	1.19843	0.768988
RP11-847H18.2	0.136923	1.19843	0.768988
CTB-26E19.1	0.136923	1.19843	0.768988
RP11-480D4.1	0.136923	1.19843	0.768988
RP13-578N3.3	0.136923	1.19843	0.768988
AF131216.6	0.136923	1.19843	0.768988
AC004051.2	0.136923	1.19843	0.768988
CTC-338M12.7	0.136923	1.19843	0.768988
CTC-338M12.9	0.136923	1.19843	0.768988
RP11-294O2.1	0.136923	1.19843	0.768988
TRPC7-AS1	0.136923	1.19843	0.768988
CTC-555I19.1	0.136923	1.19843	0.768988
LINC00616	0.136923	1.19843	0.768988
RP11-432M8.18	0.136923	1.19843	0.768988
CTC-261N6.1	0.136923	1.19843	0.768988
CTC-551A13.1	0.136923	1.19843	0.768988
RP11-321E2.3	0.136923	1.19843	0.768988
RP11-826N14.2	0.136923	1.19843	0.768988
RP11-432M8.16	0.136923	1.19843	0.768988
TECRP2	0.136923	1.19843	0.768988
RP11-1267H10.4	0.136923	1.19843	0.768988
RP11-605F14.2	0.136923	1.19843	0.768988
UGT2A3P7	0.136923	1.19843	0.768988
RP11-767N15.1	0.136923	1.19843	0.768988
GCNT1P2	0.136923	1.19843	0.768988
CASC16	0.136923	1.19843	0.768988
PARP4P3	0.136923	1.19843	0.768988
CTC-563A5.2	0.136923	1.19843	0.768988
KRT18P45	0.136923	1.19843	0.768988
AP000295.9	0.136923	1.19843	0.768988
AC138517.5	0.136923	1.19843	0.768988
HSD3BP3	0.136923	1.19843	0.768988
RP11-166J22.1	0.136923	1.19843	0.768988
RP11-115J23.1	0.136923	1.19843	0.768988
RP11-665I14.1	0.136923	1.19843	0.768988
XXbac-B444P24.8	0.136923	1.19843	0.768988
HMGB1P3	0.136923	1.19843	0.768988
RP11-265F19.1	0.136923	1.19843	0.768988
RP11-380P13.1	0.136923	1.19843	0.768988
Z95704.3	0.136923	1.19843	0.768988
SALL4P1	0.136923	1.19843	0.768988
RP11-647P12.1	0.136923	1.19843	0.768988
RP11-432M8.10	0.136923	1.19843	0.768988
RP11-648M2.1	0.136923	1.19843	0.768988
KNOP1P5	0.136923	1.19843	0.768988
RP11-339D20.1	0.136923	1.19843	0.768988
CTC-564N23.2	0.136923	1.19843	0.768988
C8orf17	0.136923	1.19843	0.768988
RP11-462G22.1	0.136923	1.19843	0.768988
HMGN1P17	0.136923	1.19843	0.768988
AC131180.1	0.136923	1.19843	0.768988
IGBP1P5	0.136923	1.19843	0.768988
RP11-703C10.1	0.136923	1.19843	0.768988
CTD-2008N3.1	0.136923	1.19843	0.768988
RP11-358N4.6	0.136923	1.19843	0.768988
RP11-357D18.1	0.136923	1.19843	0.768988
CTD-2196P11.2	0.136923	1.19843	0.768988
LINC00499	0.136923	1.19843	0.768988
RP11-655B23.1	0.136923	1.19843	0.768988
RP11-844P9.1	0.136923	1.19843	0.768988
RP11-466J24.1	0.136923	1.19843	0.768988
RP11-164P12.4	0.136923	1.19843	0.768988
RN7SKP92	0.136923	1.19843	0.768988
RP11-219J21.1	0.136923	1.19843	0.768988
RP11-550I15.1	0.136923	1.19843	0.768988
RP11-527N22.1	0.136923	1.19843	0.768988
RP11-326L2.1	0.136923	1.19843	0.768988
RP11-267M23.6	0.136923	1.19843	0.768988
IGHV3-36	0.136923	1.19843	0.768988
RP11-666I19.2	0.136923	1.19843	0.768988
RP11-298P6.5	0.136923	1.19843	0.768988
TMCC1P1	0.136923	1.19843	0.768988
CTD-3023L14.3	0.136923	1.19843	0.768988
CTB-78F1.2	0.136923	1.19843	0.768988
RP11-257P3.3	0.136923	1.19843	0.768988
RP11-1101K5.1	0.136923	1.19843	0.768988
RP11-99I9.2	0.136923	1.19843	0.768988
RP11-393K19.1	0.136923	1.19843	0.768988
RP11-654G14.1	0.136923	1.19843	0.768988
RP11-401H2.1	0.136923	1.19843	0.768988
AC145123.2	0.136923	1.19843	0.768988
RP11-577N1.2	0.136923	1.19843	0.768988
RP11-443C10.2	0.136923	1.19843	0.768988
CTC-436K13.4	0.136923	1.19843	0.768988
RP11-359P18.7	0.136923	1.19843	0.768988
RP11-6I2.3	0.136923	1.19843	0.768988
RP11-431M3.1	0.136923	1.19843	0.768988
CTC-367J11.1	0.136923	1.19843	0.768988
RP11-351E7.1	0.136923	1.19843	0.768988
RP11-38H17.1	0.136923	1.19843	0.768988
RP11-110I1.11	0.136923	1.19843	0.768988
OR6M3P	0.136923	1.19843	0.768988
RP11-290F24.3	0.136923	1.19843	0.768988
RP11-84A19.3	0.136923	1.19843	0.768988
RP11-196E1.3	0.136923	1.19843	0.768988
MAGEL2	0.136923	1.19843	0.768988
RP11-1036E20.7	0.136923	1.19843	0.768988
GLYATL1P2	0.136923	1.19843	0.768988
HMGB1P42	0.136923	1.19843	0.768988
RP11-661A12.5	0.136923	1.19843	0.768988
RP11-702H23.6	0.136923	1.19843	0.768988
AF186192.5	0.136923	1.19843	0.768988
OR5B10P	0.136923	1.19843	0.768988
RP11-396J6.1	0.136923	1.19843	0.768988
RP11-646J21.2	0.136923	1.19843	0.768988
CTD-2609K8.3	0.136923	1.19843	0.768988
RP11-258O13.1	0.136923	1.19843	0.768988
RP11-344L21.1	0.136923	1.19843	0.768988
RP11-831A10.1	0.136923	1.19843	0.768988
RP11-179A16.2	0.136923	1.19843	0.768988
OR7E4P	0.136923	1.19843	0.768988
RP11-707M1.9	0.136923	1.19843	0.768988
PRR23D2	0.136923	1.19843	0.768988
RP11-589F4.2	0.136923	1.19843	0.768988
RP11-144G7.2	0.136923	1.19843	0.768988
RP11-587D21.4	0.136923	1.19843	0.768988
RP4-809F18.1	0.136923	1.19843	0.768988
TIFAB	0.136923	1.19843	0.768988
RP11-753B7.2	0.136923	1.19843	0.768988
RP13-895J2.7	0.136923	1.19843	0.768988
RP11-983C2.1	0.136923	1.19843	0.768988
RP11-707G14.1	0.136923	1.19843	0.768988
RP11-959F10.4	0.136923	1.19843	0.768988
RP11-134N1.2	0.136923	1.19843	0.768988
LINC00507	0.136923	1.19843	0.768988
NIFKP3	0.136923	1.19843	0.768988
RP3-446N13.1	0.136923	1.19843	0.768988
RP11-955H22.4	0.136923	1.19843	0.768988
RP11-274J7.2	0.136923	1.19843	0.768988
RP11-444B24.2	0.136923	1.19843	0.768988
RP11-3L23.2	0.136923	1.19843	0.768988
RP11-158L12.5	0.136923	1.19843	0.768988
CCND2P1	0.136923	1.19843	0.768988
RP13-81N3.2	0.136923	1.19843	0.768988
RP11-6B19.2	0.136923	1.19843	0.768988
KHDC1L	0.136923	1.19843	0.768988
RP11-871F6.3	0.136923	1.19843	0.768988
RP11-180M15.3	0.136923	1.19843	0.768988
RP11-966I7.2	0.136923	1.19843	0.768988
RP11-783K16.10	0.136923	1.19843	0.768988
RP11-384P14.1	0.136923	1.19843	0.768988
RP11-74K11.1	0.136923	1.19843	0.768988
RP11-536C10.7	0.136923	1.19843	0.768988
MIR3180-3	0.136923	1.19843	0.768988
RP11-579D7.2	0.136923	1.19843	0.768988
RP11-497G19.2	0.136923	1.19843	0.768988
RP11-90C1.1	0.136923	1.19843	0.768988
RP11-603K19.1	0.136923	1.19843	0.768988
RP11-530C5.1	0.136923	1.19843	0.768988
CTD-2021H9.3	0.136923	1.19843	0.768988
RP11-536C10.14	0.136923	1.19843	0.768988
RP4-816N1.7	0.136923	1.19843	0.768988
RP11-493L12.6	0.136923	1.19843	0.768988
RP11-335M9.1	0.136923	1.19843	0.768988
RP11-272B17.1	0.136923	1.19843	0.768988
RP11-299A16.1	0.136923	1.19843	0.768988
CTD-2311B13.5	0.136923	1.19843	0.768988
RP11-536C10.16	0.136923	1.19843	0.768988
RP11-452D21.1	0.136923	1.19843	0.768988
RP11-713N11.4	0.136923	1.19843	0.768988
RP11-662J14.2	0.136923	1.19843	0.768988
RP11-1141N12.1	0.136923	1.19843	0.768988
RP11-280K24.4	0.136923	1.19843	0.768988
RP11-713N11.3	0.136923	1.19843	0.768988
RP11-16B13.1	0.136923	1.19843	0.768988
FAM181A-AS1	0.136923	1.19843	0.768988
RP11-260M19.1	0.136923	1.19843	0.768988
RP4-773N10.6	0.136923	1.19843	0.768988
RP11-74M13.4	0.136923	1.19843	0.768988
RP6-65G23.1	0.136923	1.19843	0.768988
SALL4P7	0.136923	1.19843	0.768988
RP11-226P1.2	0.136923	1.19843	0.768988
ENO1P2	0.136923	1.19843	0.768988
RP11-862G15.1	0.136923	1.19843	0.768988
RP11-2G1.1	0.136923	1.19843	0.768988
CTD-2509G16.5	0.136923	1.19843	0.768988
RP11-140I24.1	0.136923	1.19843	0.768988
RP11-404P21.3	0.136923	1.19843	0.768988
RP11-408B11.2	0.136923	1.19843	0.768988
OR4K16P	0.136923	1.19843	0.768988
TRAV28	0.136923	1.19843	0.768988
RP11-395B20.1	0.136923	1.19843	0.768988
RP11-368P15.3	0.136923	1.19843	0.768988
RP11-1140I5.1	0.136923	1.19843	0.768988
RP11-100M12.2	0.136923	1.19843	0.768988
NMNAT1P1	0.136923	1.19843	0.768988
CTD-3076O17.2	0.136923	1.19843	0.768988
RP11-696L21.2	0.136923	1.19843	0.768988
CTD-2184D3.6	0.136923	1.19843	0.768988
RP11-109D20.2	0.136923	1.19843	0.768988
RP11-30K9.5	0.136923	1.19843	0.768988
RP11-30K9.4	0.136923	1.19843	0.768988
RP11-3D4.3	0.136923	1.19843	0.768988
RP11-300G22.2	0.136923	1.19843	0.768988
RP11-133L19.1	0.136923	1.19843	0.768988
RP11-279F6.3	0.136923	1.19843	0.768988
RP11-507B12.1	0.136923	1.19843	0.768988
RP11-702L15.4	0.136923	1.19843	0.768988
RP11-120K9.2	0.136923	1.19843	0.768988
RP11-429P3.3	0.136923	1.19843	0.768988
RP6-91H8.2	0.136923	1.19843	0.768988
RP11-1035H13.2	0.136923	1.19843	0.768988
CTD-2524L6.3	0.136923	1.19843	0.768988
ADAM3B	0.136923	1.19843	0.768988
RP11-322D14.2	0.136923	1.19843	0.768988
RP11-407G23.1	0.136923	1.19843	0.768988
RP11-108B14.5	0.136923	1.19843	0.768988
RP11-467J12.2	0.136923	1.19843	0.768988
RP11-44F21.5	0.136923	1.19843	0.768988
RP11-56L13.1	0.136923	1.19843	0.768988
RP3-406A7.7	0.136923	1.19843	0.768988
RP11-202D1.2	0.136923	1.19843	0.768988
RP11-410C4.5	0.136923	1.19843	0.768988
RP11-728K20.2	0.136923	1.19843	0.768988
LINC00515	0.136923	1.19843	0.768988
CTC-457E21.1	0.136923	1.19843	0.768988
RP11-18F14.1	0.136923	1.19843	0.768988
RP11-14K3.1	0.136923	1.19843	0.768988
UNGP1	0.136923	1.19843	0.768988
CTD-2235H24.2	0.136923	1.19843	0.768988
RP11-84D1.2	0.136923	1.19843	0.768988
RP11-151E14.1	0.136923	1.19843	0.768988
RP11-574H6.1	0.136923	1.19843	0.768988
CTD-2144E22.2	0.136923	1.19843	0.768988
RP11-538I12.2	0.136923	1.19843	0.768988
RP11-179B15.6	0.136923	1.19843	0.768988
RP11-734K21.5	0.136923	1.19843	0.768988
RP3-523K23.2	0.136923	1.19843	0.768988
RP11-201A3.1	0.136923	1.19843	0.768988
RP11-704C2.1	0.136923	1.19843	0.768988
RP11-598D12.3	0.136923	1.19843	0.768988
RP11-523L20.2	0.136923	1.19843	0.768988
RP11-157P23.2	0.136923	1.19843	0.768988
RP11-21B23.1	0.136923	1.19843	0.768988
RP11-455F5.5	0.136923	1.19843	0.768988
RP11-319G9.5	0.136923	1.19843	0.768988
CTD-2144E22.6	0.136923	1.19843	0.768988
RP4-614O4.11	0.136923	1.19843	0.768988
PRSS46	0.136923	1.19843	0.768988
RP11-700H13.1	0.136923	1.19843	0.768988
RP11-669C19.1	0.136923	1.19843	0.768988
RP11-328J14.2	0.136923	1.19843	0.768988
RP11-265N6.2	0.136923	1.19843	0.768988
ISCA1P3	0.136923	1.19843	0.768988
CTB-193M12.3	0.136923	1.19843	0.768988
CTD-2318B16.1	0.136923	1.19843	0.768988
CTD-2545H1.2	0.136923	1.19843	0.768988
CTD-2535P7.2	0.136923	1.19843	0.768988
RP11-64J4.2	0.136923	1.19843	0.768988
CTD-2194A8.2	0.136923	1.19843	0.768988
CTC-479C5.6	0.136923	1.19843	0.768988
RP11-579O24.3	0.136923	1.19843	0.768988
RP11-212E8.1	0.136923	1.19843	0.768988
RN7SL473P	0.136923	1.19843	0.768988
RP11-94B19.5	0.136923	1.19843	0.768988
CTC-542B22.1	0.136923	1.19843	0.768988
RP11-70O5.2	0.136923	1.19843	0.768988
CTB-58E17.2	0.136923	1.19843	0.768988
RN7SL112P	0.136923	1.19843	0.768988
RP11-17M24.1	0.136923	1.19843	0.768988
KRT18P55	0.136923	1.19843	0.768988
RP11-529J17.1	0.136923	1.19843	0.768988
RP1-48J14.1	0.136923	1.19843	0.768988
CTD-2532D12.5	0.136923	1.19843	0.768988
RP5-906A24.2	0.136923	1.19843	0.768988
RP11-855A2.5	0.136923	1.19843	0.768988
CTD-2267D19.3	0.136923	1.19843	0.768988
CTC-525D6.2	0.136923	1.19843	0.768988
RP11-710M11.1	0.136923	1.19843	0.768988
RP11-6N17.3	0.136923	1.19843	0.768988
RP11-94B19.6	0.136923	1.19843	0.768988
SLC25A6P4	0.136923	1.19843	0.768988
AC119403.1	0.136923	1.19843	0.768988
RP11-75C10.9	0.136923	1.19843	0.768988
RP11-434D2.3	0.136923	1.19843	0.768988
RP11-846C15.2	0.136923	1.19843	0.768988
CTB-129P6.11	0.136923	1.19843	0.768988
AD000671.6	0.136923	1.19843	0.768988
CTD-3113P16.5	0.136923	1.19843	0.768988
RP11-376M2.2	0.136923	1.19843	0.768988
CTB-60B18.6	0.136923	1.19843	0.768988
RP11-47L3.1	0.136923	1.19843	0.768988
CTC-400I9.3	0.136923	1.19843	0.768988
RP11-396N11.1	0.136923	1.19843	0.768988
CTB-25B13.13	0.136923	1.19843	0.768988
AC092850.1	0.136923	1.19843	0.768988
CTC-429C10.2	0.136923	1.19843	0.768988
CLEC4GP1	0.136923	1.19843	0.768988
CTD-2619J13.13	0.136923	1.19843	0.768988
CTD-3187F8.11	0.136923	1.19843	0.768988
RP4-806M20.3	0.136923	1.19843	0.768988
RP11-805I24.3	0.136923	1.19843	0.768988
SIGLEC18P	0.136923	1.19843	0.768988
AC092316.1	0.136923	1.19843	0.768988
CTB-167G5.5	0.136923	1.19843	0.768988
CTD-2126E3.3	0.136923	1.19843	0.768988
AC008964.1	0.136923	1.19843	0.768988
CTD-2265M8.2	0.136923	1.19843	0.768988
AP000758.1	0.136923	1.19843	0.768988
RP11-45O22.1	0.136923	1.19843	0.768988
AC005614.5	0.136923	1.19843	0.768988
CTD-2542C24.2	0.136923	1.19843	0.768988
RP5-1069C8.3	0.136923	1.19843	0.768988
CTC-303L1.2	0.136923	1.19843	0.768988
RP11-324E6.9	0.136923	1.19843	0.768988
CTC-523E23.10	0.136923	1.19843	0.768988
RP11-33E15.1	0.136923	1.19843	0.768988
RP11-777F6.3	0.136923	1.19843	0.768988
RP11-500M10.1	0.136923	1.19843	0.768988
RP11-168P13.1	0.136923	1.19843	0.768988
RP11-27I1.6	0.136923	1.19843	0.768988
RP11-97F8.1	0.136923	1.19843	0.768988
RP11-434J24.3	0.136923	1.19843	0.768988
RP11-1109F11.5	0.136923	1.19843	0.768988
UGT2A2	0.136923	1.19843	0.768988
KRT8P47	0.136923	1.19843	0.768988
RP11-688D15.2	0.136923	1.19843	0.768988
RP11-345P4.10	0.136923	1.19843	0.768988
RP11-332J15.4	0.136923	1.19843	0.768988
CTD-2653M23.3	0.136923	1.19843	0.768988
XXcos-LUCA11.5	0.136923	1.19843	0.768988
RP1-261G23.7	0.136923	1.19843	0.768988
RP11-107C16.2	0.136923	1.19843	0.768988
RP1-286D6.5	0.136923	1.19843	0.768988
RP11-245J9.6	0.136923	1.19843	0.768988
AC004775.5	0.136923	1.19843	0.768988
AC079602.1	0.136923	1.19843	0.768988
KMT2B	0.136923	1.19843	0.768988
LLNLR-299G3.1	0.136923	1.19843	0.768988
RP11-689C9.1	0.136923	1.19843	0.768988
AC006273.4	0.136923	1.19843	0.768988
RP11-29P20.1	0.136923	1.19843	0.768988
RP11-480C16.1	0.136923	1.19843	0.768988
AC007308.7	0.136923	1.19843	0.768988
CTD-2234N14.1	0.136923	1.19843	0.768988
RP11-797D24.4	0.136923	1.19843	0.768988
RP11-290M5.4	0.136923	1.19843	0.768988
ADIRF-AS1	0.136923	1.19843	0.768988
RP11-379B18.6	0.136923	1.19843	0.768988
RP11-778D9.13	0.136923	1.19843	0.768988
RP11-644N4.1	0.136923	1.19843	0.768988
LL09NC01-251B2.3	0.136923	1.19843	0.768988
RP11-531F16.4	0.136923	1.19843	0.768988
AC004410.3	0.136923	1.19843	0.768988
TM4SF19	0.136923	1.19843	0.768988
RP11-479O17.10	0.136923	1.19843	0.768988
RP4-621B10.8	0.136923	1.19843	0.768988
MEF2BNB-MEF2B	0.159457	-0.725125	0.858954
DRD4	0.159457	-0.725125	0.858954
AGMAT	0.159457	-0.725125	0.858954
CSF3R	0.159457	-0.725125	0.858954
H2BFWT	0.159457	-0.725125	0.858954
PROZ	0.159457	-0.725125	0.858954
FLRT1	0.159457	-0.725125	0.858954
ANGPTL2	0.159457	-0.725125	0.858954
MEP1B	0.159457	-0.725125	0.858954
CELA2A	0.159457	-0.725125	0.858954
STRA8	0.159457	-0.725125	0.858954
IDI2	0.159457	-0.725125	0.858954
FXYD4	0.159457	-0.725125	0.858954
CTF1	0.159457	-0.725125	0.858954
G6PC2	0.159457	-0.725125	0.858954
PDZD9	0.159457	-0.725125	0.858954
TBC1D3G	0.159457	-0.725125	0.858954
TMEM155	0.159457	-0.725125	0.858954
CLDN2	0.159457	-0.725125	0.858954
CYYR1	0.159457	-0.725125	0.858954
CLEC4D	0.159457	-0.725125	0.858954
SERPINB12	0.159457	-0.725125	0.858954
OR1F1	0.159457	-0.725125	0.858954
MTNR1A	0.159457	-0.725125	0.858954
TXNDC2	0.159457	-0.725125	0.858954
HTR1F	0.159457	-0.725125	0.858954
MYLPF	0.159457	-0.725125	0.858954
FOXD4L4	0.159457	-0.725125	0.858954
TAL2	0.159457	-0.725125	0.858954
RN7SKP69	0.159457	-0.725125	0.858954
RP11-370F5.4	0.159457	-0.725125	0.858954
HMGB1P39	0.159457	-0.725125	0.858954
OOEP	0.159457	-0.725125	0.858954
RP4-640H8.2	0.159457	-0.725125	0.858954
SLCO6A1	0.159457	-0.725125	0.858954
RPL32P31	0.159457	-0.725125	0.858954
AC132008.1	0.159457	-0.725125	0.858954
MT1P1	0.159457	-0.725125	0.858954
RPL7AP38	0.159457	-0.725125	0.858954
RP11-269M20.1	0.159457	-0.725125	0.858954
PDCL3P3	0.159457	-0.725125	0.858954
TMCO5B	0.159457	-0.725125	0.858954
IFIT1P1	0.159457	-0.725125	0.858954
CELA3B	0.159457	-0.725125	0.858954
MRPL35P1	0.159457	-0.725125	0.858954
RN7SKP150	0.159457	-0.725125	0.858954
RN7SKP97	0.159457	-0.725125	0.858954
AC034228.3	0.159457	-0.725125	0.858954
CRPP1	0.159457	-0.725125	0.858954
RP5-857K21.5	0.159457	-0.725125	0.858954
RP11-93B14.4	0.159457	-0.725125	0.858954
LINC00114	0.159457	-0.725125	0.858954
KRT8P28	0.159457	-0.725125	0.858954
RP11-183E9.2	0.159457	-0.725125	0.858954
AC008065.1	0.159457	-0.725125	0.858954
OR11M1P	0.159457	-0.725125	0.858954
AC108051.3	0.159457	-0.725125	0.858954
AC000067.1	0.159457	-0.725125	0.858954
AC007879.6	0.159457	-0.725125	0.858954
AP001628.6	0.159457	-0.725125	0.858954
AC008937.3	0.159457	-0.725125	0.858954
UBE2Q2P2	0.159457	-0.725125	0.858954
RP11-539I5.1	0.159457	-0.725125	0.858954
RP5-858B6.1	0.159457	-0.725125	0.858954
PPIAP21	0.159457	-0.725125	0.858954
HMGB3P20	0.159457	-0.725125	0.858954
PTP4A1P3	0.159457	-0.725125	0.858954
PDCL3P1	0.159457	-0.725125	0.858954
RPS26P56	0.159457	-0.725125	0.858954
MEIS1-AS3	0.159457	-0.725125	0.858954
RP4-718J7.4	0.159457	-0.725125	0.858954
CYCSP46	0.159457	-0.725125	0.858954
RP4-781K5.4	0.159457	-0.725125	0.858954
RP11-61J19.3	0.159457	-0.725125	0.858954
RP11-552J9.9	0.159457	-0.725125	0.858954
LINC00446	0.159457	-0.725125	0.858954
RP11-229P13.22	0.159457	-0.725125	0.858954
CYCSP51	0.159457	-0.725125	0.858954
EIF4EBP1P2	0.159457	-0.725125	0.858954
KRT16P4	0.159457	-0.725125	0.858954
UBE2V1P9	0.159457	-0.725125	0.858954
RP11-501H19.2	0.159457	-0.725125	0.858954
RP11-361K17.2	0.159457	-0.725125	0.858954
AC091177.1	0.159457	-0.725125	0.858954
MTND5P14	0.159457	-0.725125	0.858954
FAM203B	0.159457	-0.725125	0.858954
AC005722.4	0.159457	-0.725125	0.858954
AC074011.2	0.159457	-0.725125	0.858954
RP11-32B11.2	0.159457	-0.725125	0.858954
AC024937.6	0.159457	-0.725125	0.858954
OR2AH1P	0.159457	-0.725125	0.858954
AC104088.1	0.159457	-0.725125	0.858954
RP1-137K2.2	0.159457	-0.725125	0.858954
RP11-25C19.3	0.159457	-0.725125	0.858954
RP1-69D17.3	0.159457	-0.725125	0.858954
RP1-209A6.1	0.159457	-0.725125	0.858954
PRKAR1AP	0.159457	-0.725125	0.858954
HMGA1P6	0.159457	-0.725125	0.858954
AP000695.4	0.159457	-0.725125	0.858954
ETF1P3	0.159457	-0.725125	0.858954
CUBNP2	0.159457	-0.725125	0.858954
AC011247.3	0.159457	-0.725125	0.858954
KRT18P46	0.159457	-0.725125	0.858954
AC018816.3	0.159457	-0.725125	0.858954
AL157902.3	0.159457	-0.725125	0.858954
RP11-229A12.2	0.159457	-0.725125	0.858954
CAMTA1-IT1	0.159457	-0.725125	0.858954
RP11-439K3.3	0.159457	-0.725125	0.858954
AP000358.5	0.159457	-0.725125	0.858954
RP11-129B9.1	0.159457	-0.725125	0.858954
TBC1D3P1	0.159457	-0.725125	0.858954
RPL17P42	0.159457	-0.725125	0.858954
RP3-461F17.1	0.159457	-0.725125	0.858954
KRT18P43	0.159457	-0.725125	0.858954
LA16c-306E5.1	0.159457	-0.725125	0.858954
RPS12P27	0.159457	-0.725125	0.858954
RP11-185E8.1	0.159457	-0.725125	0.858954
RP1-184J9.2	0.159457	-0.725125	0.858954
RN7SL328P	0.159457	-0.725125	0.858954
RP11-119H12.1	0.159457	-0.725125	0.858954
SETP6	0.159457	-0.725125	0.858954
RP11-34P13.13	0.159457	-0.725125	0.858954
RP11-501O2.5	0.159457	-0.725125	0.858954
RN7SL500P	0.159457	-0.725125	0.858954
RN7SL37P	0.159457	-0.725125	0.858954
OR7E100P	0.159457	-0.725125	0.858954
PLCH1-AS2	0.159457	-0.725125	0.858954
AC005062.2	0.159457	-0.725125	0.858954
RPS2P41	0.159457	-0.725125	0.858954
RP11-78C3.1	0.159457	-0.725125	0.858954
RP11-834C11.3	0.159457	-0.725125	0.858954
CTD-2023N9.2	0.159457	-0.725125	0.858954
RP11-227H4.5	0.159457	-0.725125	0.858954
CTC-537E7.3	0.159457	-0.725125	0.858954
RP11-474J18.1	0.159457	-0.725125	0.858954
RP11-83C7.2	0.159457	-0.725125	0.858954
CTC-325J23.2	0.159457	-0.725125	0.858954
RP11-448G15.1	0.159457	-0.725125	0.858954
RP11-83M16.6	0.159457	-0.725125	0.858954
RP11-511B7.1	0.159457	-0.725125	0.858954
RP11-497H16.4	0.159457	-0.725125	0.858954
RP11-483H11.1	0.159457	-0.725125	0.858954
RP11-415C15.3	0.159457	-0.725125	0.858954
RP11-1149M3.2	0.159457	-0.725125	0.858954
RP11-44D19.1	0.159457	-0.725125	0.858954
RP11-417F21.2	0.159457	-0.725125	0.858954
CTC-348L5.1	0.159457	-0.725125	0.858954
AC025442.3	0.159457	-0.725125	0.858954
RP11-293D9.2	0.159457	-0.725125	0.858954
CTD-2045M21.1	0.159457	-0.725125	0.858954
RP11-1D12.1	0.159457	-0.725125	0.858954
RP11-867G23.12	0.159457	-0.725125	0.858954
RSF1-IT2	0.159457	-0.725125	0.858954
RP1-65P5.3	0.159457	-0.725125	0.858954
RP11-6B19.1	0.159457	-0.725125	0.858954
RP1-96H9.5	0.159457	-0.725125	0.858954
PPIAL4D	0.159457	-0.725125	0.858954
AP001877.1	0.159457	-0.725125	0.858954
HMGN2P6	0.159457	-0.725125	0.858954
FAHD2P1	0.159457	-0.725125	0.858954
RP11-780K2.1	0.159457	-0.725125	0.858954
CTD-2591A6.2	0.159457	-0.725125	0.858954
ARHGAP42P4	0.159457	-0.725125	0.858954
RP11-173D3.2	0.159457	-0.725125	0.858954
RP11-109N23.6	0.159457	-0.725125	0.858954
RP4-687K1.2	0.159457	-0.725125	0.858954
AC007950.1	0.159457	-0.725125	0.858954
RP11-522B15.3	0.159457	-0.725125	0.858954
BLID	0.159457	-0.725125	0.858954
RP11-89K11.1	0.159457	-0.725125	0.858954
DNM1P47	0.159457	-0.725125	0.858954
RP11-2I17.4	0.159457	-0.725125	0.858954
RP11-488I20.5	0.159457	-0.725125	0.858954
LA16c-366D3.1	0.159457	-0.725125	0.858954
RP11-304L19.2	0.159457	-0.725125	0.858954
LA16c-385E7.1	0.159457	-0.725125	0.858954
RP11-315D16.4	0.159457	-0.725125	0.858954
RP11-680G10.1	0.159457	-0.725125	0.858954
RP11-20I23.13	0.159457	-0.725125	0.858954
RP5-914M6.1	0.159457	-0.725125	0.858954
LA16c-321D4.2	0.159457	-0.725125	0.858954
CTD-2377D24.8	0.159457	-0.725125	0.858954
AF235103.1	0.159457	-0.725125	0.858954
RP11-146G7.2	0.159457	-0.725125	0.858954
RP11-640N20.1	0.159457	-0.725125	0.858954
RN7SL525P	0.159457	-0.725125	0.858954
RN7SL444P	0.159457	-0.725125	0.858954
SNORA59B	0.159457	-0.725125	0.858954
RN7SL612P	0.159457	-0.725125	0.858954
RP11-227G15.8	0.159457	-0.725125	0.858954
RP11-454P7.1	0.159457	-0.725125	0.858954
AC005559.2	0.159457	-0.725125	0.858954
CTB-186G2.4	0.159457	-0.725125	0.858954
RP11-905K4.1	0.159457	-0.725125	0.858954
CTB-5E10.3	0.159457	-0.725125	0.858954
CTD-2265O21.7	0.159457	-0.725125	0.858954
AC007773.3	0.159457	-0.725125	0.858954
RP11-373D23.3	0.159457	-0.725125	0.858954
NDUFB8P2	0.159457	-0.725125	0.858954
RP11-566F5.2	0.159457	-0.725125	0.858954
NRBF2P5	0.159457	-0.725125	0.858954
RP11-145P16.3	0.159457	-0.725125	0.858954
RP11-785G17.1	0.159457	-0.725125	0.858954
RP11-608O8.2	0.159457	-0.725125	0.858954
RP11-465B22.8	0.159457	-0.725125	0.858954
XXbac-BPGBPG55C20.1	0.159457	-0.725125	0.858954
RP11-98C1.2	0.159457	-0.725125	0.858954
RP11-58E21.7	0.159457	-0.725125	0.858954
FGR	0.165772	-0.725125	0.858954
GSTT2	0.165772	-0.725125	0.858954
LHX3	0.165772	-0.725125	0.858954
C9	0.165772	-0.725125	0.858954
ARG1	0.165772	-0.725125	0.858954
TAS2R8	0.165772	-0.725125	0.858954
HCRTR1	0.165772	-0.725125	0.858954
MCHR1	0.165772	-0.725125	0.858954
ART1	0.165772	-0.725125	0.858954
ZDHHC8P1	0.165772	-0.725125	0.858954
CTRL	0.165772	-0.725125	0.858954
SPATA22	0.165772	-0.725125	0.858954
LINC00525	0.165772	-0.725125	0.858954
TMEM236	0.165772	-0.725125	0.858954
RHBDL2	0.165772	-0.725125	0.858954
RAPSN	0.165772	-0.725125	0.858954
PLA2G4F	0.165772	-0.725125	0.858954
DYDC1	0.165772	-0.725125	0.858954
RAB40A	0.165772	-0.725125	0.858954
TMPRSS7	0.165772	-0.725125	0.858954
ABHD16B	0.165772	-0.725125	0.858954
AC131971.1	0.165772	-0.725125	0.858954
C11orf88	0.165772	-0.725125	0.858954
AC132872.1	0.165772	-0.725125	0.858954
LRRC14B	0.165772	-0.725125	0.858954
SLC22A20	0.165772	-0.725125	0.858954
RNU1-72P	0.165772	-0.725125	0.858954
RNY1	0.165772	-0.725125	0.858954
AP003027.1	0.165772	-0.725125	0.858954
RP5-1113E3.3	0.165772	-0.725125	0.858954
IFIT1B	0.165772	-0.725125	0.858954
RNU1-106P	0.165772	-0.725125	0.858954
AHCYP5	0.165772	-0.725125	0.858954
RPS7P8	0.165772	-0.725125	0.858954
IFITM9P	0.165772	-0.725125	0.858954
KRT18P19	0.165772	-0.725125	0.858954
LCNL1	0.165772	-0.725125	0.858954
SLC29A4P1	0.165772	-0.725125	0.858954
C9orf38	0.165772	-0.725125	0.858954
RPSAP43	0.165772	-0.725125	0.858954
RP11-350J20.9	0.165772	-0.725125	0.858954
LDHAL6FP	0.165772	-0.725125	0.858954
RP3-415N12.1	0.165772	-0.725125	0.858954
ZNF630	0.165772	-0.725125	0.858954
RN7SKP137	0.165772	-0.725125	0.858954
AC012314.20	0.165772	-0.725125	0.858954
RP4-593M8.1	0.165772	-0.725125	0.858954
AC093698.4	0.165772	-0.725125	0.858954
RP11-419M24.5	0.165772	-0.725125	0.858954
RPS27P16	0.165772	-0.725125	0.858954
PCA3	0.165772	-0.725125	0.858954
AC009950.2	0.165772	-0.725125	0.858954
PAICSP1	0.165772	-0.725125	0.858954
RP11-672F9.1	0.165772	-0.725125	0.858954
AC013717.3	0.165772	-0.725125	0.858954
FDX1P2	0.165772	-0.725125	0.858954
AC073636.1	0.165772	-0.725125	0.858954
ZMYM4-AS1	0.165772	-0.725125	0.858954
RPS3AP53	0.165772	-0.725125	0.858954
HCG9P5	0.165772	-0.725125	0.858954
AC092839.3	0.165772	-0.725125	0.858954
HMGN2P25	0.165772	-0.725125	0.858954
RP4-575N6.2	0.165772	-0.725125	0.858954
AC093159.1	0.165772	-0.725125	0.858954
AC092295.4	0.165772	-0.725125	0.858954
HMGN2P36	0.165772	-0.725125	0.858954
AF127577.10	0.165772	-0.725125	0.858954
PES1P2	0.165772	-0.725125	0.858954
REV3L-IT1	0.165772	-0.725125	0.858954
RP1-64K7.4	0.165772	-0.725125	0.858954
AC018462.2	0.165772	-0.725125	0.858954
AC124057.5	0.165772	-0.725125	0.858954
OR7E55P	0.165772	-0.725125	0.858954
NFU1P1	0.165772	-0.725125	0.858954
LINC00486	0.165772	-0.725125	0.858954
AC004840.8	0.165772	-0.725125	0.858954
CTC-490G23.2	0.165772	-0.725125	0.858954
RP11-416K24.2	0.165772	-0.725125	0.858954
RP5-967N21.7	0.165772	-0.725125	0.858954
RP11-146N23.1	0.165772	-0.725125	0.858954
CNOT7P2	0.165772	-0.725125	0.858954
RP1-266L20.2	0.165772	-0.725125	0.858954
RP11-324I22.2	0.165772	-0.725125	0.858954
HMGB1P31	0.165772	-0.725125	0.858954
RP11-330C7.4	0.165772	-0.725125	0.858954
BOK-AS1	0.165772	-0.725125	0.858954
MRPS10P2	0.165772	-0.725125	0.858954
AC004231.2	0.165772	-0.725125	0.858954
CTSLP8	0.165772	-0.725125	0.858954
AC016894.1	0.165772	-0.725125	0.858954
CTD-2666L21.2	0.165772	-0.725125	0.858954
RP11-124O11.1	0.165772	-0.725125	0.858954
GAPDHP52	0.165772	-0.725125	0.858954
RP11-45I20.1	0.165772	-0.725125	0.858954
LINC00623	0.165772	-0.725125	0.858954
RP11-342M3.5	0.165772	-0.725125	0.858954
RPS26P31	0.165772	-0.725125	0.858954
RPL21P135	0.165772	-0.725125	0.858954
XXbac-BPG249D20.9	0.165772	-0.725125	0.858954
AC104777.2	0.165772	-0.725125	0.858954
RP11-348H3.5	0.165772	-0.725125	0.858954
RP11-525G13.2	0.165772	-0.725125	0.858954
ARF4P2	0.165772	-0.725125	0.858954
EIF3IP1	0.165772	-0.725125	0.858954
RP11-216M21.1	0.165772	-0.725125	0.858954
DDX39BP2	0.165772	-0.725125	0.858954
RP11-815M8.1	0.165772	-0.725125	0.858954
HSPE1P21	0.165772	-0.725125	0.858954
RP11-79E3.1	0.165772	-0.725125	0.858954
RP11-204K16.1	0.165772	-0.725125	0.858954
RP11-429G19.3	0.165772	-0.725125	0.858954
C21orf91-OT1	0.165772	-0.725125	0.858954
ADAMTS9-AS2	0.165772	-0.725125	0.858954
RP11-340E6.1	0.165772	-0.725125	0.858954
RP11-62J1.3	0.165772	-0.725125	0.858954
RP11-7F17.1	0.165772	-0.725125	0.858954
RP11-477G18.2	0.165772	-0.725125	0.858954
RPS18P13	0.165772	-0.725125	0.858954
RP11-463O9.1	0.165772	-0.725125	0.858954
RP11-254G11.1	0.165772	-0.725125	0.858954
CTC-467M3.1	0.165772	-0.725125	0.858954
ZFAT-AS1	0.165772	-0.725125	0.858954
RP11-673E1.4	0.165772	-0.725125	0.858954
EGFLAM-AS1	0.165772	-0.725125	0.858954
RP11-434H6.2	0.165772	-0.725125	0.858954
RPL7L1P4	0.165772	-0.725125	0.858954
AC008697.1	0.165772	-0.725125	0.858954
PTTG2	0.165772	-0.725125	0.858954
MRPL22P1	0.165772	-0.725125	0.858954
CTC-441N14.4	0.165772	-0.725125	0.858954
CTD-2020P22.1	0.165772	-0.725125	0.858954
RP11-434D11.4	0.165772	-0.725125	0.858954
CTC-459M5.2	0.165772	-0.725125	0.858954
RP11-549K20.1	0.165772	-0.725125	0.858954
PTX4	0.165772	-0.725125	0.858954
RN7SKP40	0.165772	-0.725125	0.858954
RP11-103H7.2	0.165772	-0.725125	0.858954
RP11-252I14.2	0.165772	-0.725125	0.858954
ALG1L13P	0.165772	-0.725125	0.858954
RP11-582J16.3	0.165772	-0.725125	0.858954
RP11-10A14.3	0.165772	-0.725125	0.858954
HSPB2-C11orf52	0.165772	-0.725125	0.858954
NAV2-AS2	0.165772	-0.725125	0.858954
RANP3	0.165772	-0.725125	0.858954
RP11-148O21.3	0.165772	-0.725125	0.858954
RP11-718B12.1	0.165772	-0.725125	0.858954
RP11-567I13.1	0.165772	-0.725125	0.858954
AP000708.1	0.165772	-0.725125	0.858954
RP11-60C6.3	0.165772	-0.725125	0.858954
RP11-283G6.5	0.165772	-0.725125	0.858954
RP11-429A20.2	0.165772	-0.725125	0.858954
TCEB1P31	0.165772	-0.725125	0.858954
RP11-256L11.1	0.165772	-0.725125	0.858954
RP11-804A23.4	0.165772	-0.725125	0.858954
RP11-554L12.2	0.165772	-0.725125	0.858954
RP11-482D24.2	0.165772	-0.725125	0.858954
RP1-97G4.1	0.165772	-0.725125	0.858954
RP11-661G16.1	0.165772	-0.725125	0.858954
RP11-862G15.2	0.165772	-0.725125	0.858954
COX7A2P1	0.165772	-0.725125	0.858954
RP11-841O20.2	0.165772	-0.725125	0.858954
UBE2CP4	0.165772	-0.725125	0.858954
RP11-605F22.2	0.165772	-0.725125	0.858954
RP11-752G15.4	0.165772	-0.725125	0.858954
CTD-2026K11.2	0.165772	-0.725125	0.858954
CTD-2576D5.2	0.165772	-0.725125	0.858954
RP4-529N6.2	0.165772	-0.725125	0.858954
RP11-264B17.2	0.165772	-0.725125	0.858954
RP11-74C13.4	0.165772	-0.725125	0.858954
CTD-2015G9.2	0.165772	-0.725125	0.858954
OR4H6P	0.165772	-0.725125	0.858954
RP11-566K11.5	0.165772	-0.725125	0.858954
RP11-455O6.2	0.165772	-0.725125	0.858954
AC021224.1	0.165772	-0.725125	0.858954
RP11-961A15.1	0.165772	-0.725125	0.858954
RP11-235E17.3	0.165772	-0.725125	0.858954
FTLP13	0.165772	-0.725125	0.858954
RP11-107K17.1	0.165772	-0.725125	0.858954
RP11-145E5.5	0.165772	-0.725125	0.858954
RP11-781P6.1	0.165772	-0.725125	0.858954
CTD-2510F5.4	0.165772	-0.725125	0.858954
RP11-883A18.3	0.165772	-0.725125	0.858954
RN7SL537P	0.165772	-0.725125	0.858954
RP11-769O8.1	0.165772	-0.725125	0.858954
COX6CP3	0.165772	-0.725125	0.858954
CTD-2085J24.4	0.165772	-0.725125	0.858954
AC005757.6	0.165772	-0.725125	0.858954
RP11-165E7.1	0.165772	-0.725125	0.858954
CTB-129P6.4	0.165772	-0.725125	0.858954
UPK3BL	0.165772	-0.725125	0.858954
RP11-322E11.5	0.165772	-0.725125	0.858954
CTD-2553C6.1	0.165772	-0.725125	0.858954
AP000349.1	0.165772	-0.725125	0.858954
AL035252.1	0.165772	-0.725125	0.858954
AC007193.9	0.165772	-0.725125	0.858954
AC135048.1	0.165772	-0.725125	0.858954
HCCAT3	0.165772	-0.725125	0.858954
TSNAX-DISC1	0.165772	-0.725125	0.858954
MINOS1-NBL1	0.165772	-0.725125	0.858954
RP11-158D2.1	0.165772	-0.725125	0.858954
RP13-122B23.9	0.165772	-0.725125	0.858954
RP11-697H9.4	0.165772	-0.725125	0.858954
RP5-1147A1.1	0.165772	-0.725125	0.858954
TAS2R6	0.165772	-0.725125	0.858954
AF146191.8	0.165772	-0.725125	0.858954
RP11-546K22.3	0.165772	-0.725125	0.858954
RP4-657D16.6	0.165772	-0.725125	0.858954
RP11-705C15.5	0.165772	-0.725125	0.858954
RP11-58E21.5	0.165772	-0.725125	0.858954
RP11-350G8.9	0.165772	-0.725125	0.858954
CTA-384D8.34	0.165772	-0.725125	0.858954
DPEP1	0.179717	1.19843	0.768988
OTC	0.179717	1.19843	0.768988
GSC2	0.179717	1.19843	0.768988
FNDC8	0.179717	1.19843	0.768988
AQP8	0.179717	1.19843	0.768988
GSG1	0.179717	1.19843	0.768988
NR2E1	0.179717	1.19843	0.768988
WISP3	0.179717	1.19843	0.768988
TNNI3K	0.179717	1.19843	0.768988
INSL6	0.179717	1.19843	0.768988
LINC00544	0.179717	1.19843	0.768988
CRISP1	0.179717	1.19843	0.768988
CXCL6	0.179717	1.19843	0.768988
WNT1	0.179717	1.19843	0.768988
BANF2	0.179717	1.19843	0.768988
FAM83C	0.179717	1.19843	0.768988
KRT36	0.179717	1.19843	0.768988
CDX4	0.179717	1.19843	0.768988
CFHR4	0.179717	1.19843	0.768988
SPDYE1	0.179717	1.19843	0.768988
TM6SF1	0.179717	1.19843	0.768988
BLK	0.179717	1.19843	0.768988
C4orf17	0.179717	1.19843	0.768988
IGSF6	0.179717	1.19843	0.768988
NTN5	0.179717	1.19843	0.768988
NXPH2	0.179717	1.19843	0.768988
KAAG1	0.179717	1.19843	0.768988
IFNA16	0.179717	1.19843	0.768988
KLRF1	0.179717	1.19843	0.768988
C11orf53	0.179717	1.19843	0.768988
VENTX	0.179717	1.19843	0.768988
PART1	0.179717	1.19843	0.768988
CERS3	0.179717	1.19843	0.768988
WIF1	0.179717	1.19843	0.768988
CDCP2	0.179717	1.19843	0.768988
SSX2B	0.179717	1.19843	0.768988
ESYT3	0.179717	1.19843	0.768988
OR3A3	0.179717	1.19843	0.768988
OR7G1	0.179717	1.19843	0.768988
MSLNL	0.179717	1.19843	0.768988
ZG16B	0.179717	1.19843	0.768988
PDZK1IP1	0.179717	1.19843	0.768988
DNAJA1P5	0.179717	1.19843	0.768988
IVL	0.179717	1.19843	0.768988
S100A12	0.179717	1.19843	0.768988
C16orf78	0.179717	1.19843	0.768988
CPLX4	0.179717	1.19843	0.768988
LY6D	0.179717	1.19843	0.768988
PRR25	0.179717	1.19843	0.768988
C14orf183	0.179717	1.19843	0.768988
LINC00917	0.179717	1.19843	0.768988
SCGB1D1	0.179717	1.19843	0.768988
HTR1E	0.179717	1.19843	0.768988
SIGLEC7	0.179717	1.19843	0.768988
OR10G1P	0.179717	1.19843	0.768988
C7orf33	0.179717	1.19843	0.768988
SDR9C7	0.179717	1.19843	0.768988
IRX1	0.179717	1.19843	0.768988
OR10A3	0.179717	1.19843	0.768988
SIGLEC17P	0.179717	1.19843	0.768988
DNAI2	0.179717	1.19843	0.768988
GPR82	0.179717	1.19843	0.768988
IFNB1	0.179717	1.19843	0.768988
OR8I2	0.179717	1.19843	0.768988
SERHL	0.179717	1.19843	0.768988
OR10W1	0.179717	1.19843	0.768988
AP002387.1	0.179717	1.19843	0.768988
RHOD	0.179717	1.19843	0.768988
GPR151	0.179717	1.19843	0.768988
DMRT2	0.179717	1.19843	0.768988
CCR9	0.179717	1.19843	0.768988
ZNF645	0.179717	1.19843	0.768988
CLEC14A	0.179717	1.19843	0.768988
OR2G3	0.179717	1.19843	0.768988
OTOS	0.179717	1.19843	0.768988
OR1R1P	0.179717	1.19843	0.768988
FAM71C	0.179717	1.19843	0.768988
KCNIP1	0.179717	1.19843	0.768988
ACTL10	0.179717	1.19843	0.768988
OR1G1	0.179717	1.19843	0.768988
FAM9A	0.179717	1.19843	0.768988
PMCH	0.179717	1.19843	0.768988
OR2T10	0.179717	1.19843	0.768988
PABPC1L2B	0.179717	1.19843	0.768988
PTGER4P2	0.179717	1.19843	0.768988
ZNF840	0.179717	1.19843	0.768988
UNC93B5	0.179717	1.19843	0.768988
TUSC5	0.179717	1.19843	0.768988
OR6C70	0.179717	1.19843	0.768988
AC004980.11	0.179717	1.19843	0.768988
MFSD6L	0.179717	1.19843	0.768988
MC2R	0.179717	1.19843	0.768988
KRTAP5-5	0.179717	1.19843	0.768988
SHOX	0.179717	1.19843	0.768988
GOLGA6L17P	0.179717	1.19843	0.768988
OR10H1	0.179717	1.19843	0.768988
FOXI2	0.179717	1.19843	0.768988
KCNK18	0.179717	1.19843	0.768988
FPR3	0.179717	1.19843	0.768988
NHLRC1	0.179717	1.19843	0.768988
DPPA3	0.179717	1.19843	0.768988
OR5H7P	0.179717	1.19843	0.768988
PLA2G2C	0.179717	1.19843	0.768988
FAM25A	0.179717	1.19843	0.768988
C6orf132	0.179717	1.19843	0.768988
CNR2	0.179717	1.19843	0.768988
TMC3	0.179717	1.19843	0.768988
AC079610.2	0.179717	1.19843	0.768988
RPS26P11	0.179717	1.19843	0.768988
NPSR1-AS1	0.179717	1.19843	0.768988
TPSB2	0.179717	1.19843	0.768988
OR10D3	0.179717	1.19843	0.768988
RP11-747H12.1	0.179717	1.19843	0.768988
CCER1	0.179717	1.19843	0.768988
AL022341.1	0.179717	1.19843	0.768988
C9orf173	0.179717	1.19843	0.768988
OR5B17	0.179717	1.19843	0.768988
FAM25G	0.179717	1.19843	0.768988
AADACL2	0.179717	1.19843	0.768988
FAM47C	0.179717	1.19843	0.768988
CLEC4C	0.179717	1.19843	0.768988
OR5B21	0.179717	1.19843	0.768988
C20orf203	0.179717	1.19843	0.768988
RD3	0.179717	1.19843	0.768988
ZNF534	0.179717	1.19843	0.768988
C1orf68	0.179717	1.19843	0.768988
RN7SKP72	0.179717	1.19843	0.768988
SNORA33	0.179717	1.19843	0.768988
RN7SKP134	0.179717	1.19843	0.768988
SNORA63	0.179717	1.19843	0.768988
SNORA30	0.179717	1.19843	0.768988
AC015969.3	0.179717	1.19843	0.768988
AC103801.1	0.179717	1.19843	0.768988
AC138951.1	0.179717	1.19843	0.768988
FCGR3A	0.179717	1.19843	0.768988
HSD3B2	0.179717	1.19843	0.768988
LDLRAD1	0.179717	1.19843	0.768988
LIPK	0.179717	1.19843	0.768988
LINC00951	0.179717	1.19843	0.768988
TMEM225	0.179717	1.19843	0.768988
RP11-380J14.1	0.179717	1.19843	0.768988
PRAMEF13	0.179717	1.19843	0.768988
MAS1L	0.179717	1.19843	0.768988
CR769776.1	0.179717	1.19843	0.768988
FAM74A3	0.179717	1.19843	0.768988
SPATA31A2	0.179717	1.19843	0.768988
FABP9	0.179717	1.19843	0.768988
CTD-2308N23.2	0.179717	1.19843	0.768988
IGKV3D-20	0.179717	1.19843	0.768988
IGKV3D-11	0.179717	1.19843	0.768988
IGLV2-14	0.179717	1.19843	0.768988
TRGV8	0.179717	1.19843	0.768988
TRGV5	0.179717	1.19843	0.768988
TRBV6-6	0.179717	1.19843	0.768988
TRBV5-6	0.179717	1.19843	0.768988
TRAV21	0.179717	1.19843	0.768988
TRAV29DV5	0.179717	1.19843	0.768988
IGHV1-24	0.179717	1.19843	0.768988
KLK9	0.179717	1.19843	0.768988
RP11-383G10.3	0.179717	1.19843	0.768988
PFN1P11	0.179717	1.19843	0.768988
RP11-277B15.1	0.179717	1.19843	0.768988
CCL14	0.179717	1.19843	0.768988
RP11-386I14.2	0.179717	1.19843	0.768988
PRDX2P2	0.179717	1.19843	0.768988
RPL7AP64	0.179717	1.19843	0.768988
LEUTX	0.179717	1.19843	0.768988
AC079776.2	0.179717	1.19843	0.768988
TPM3P2	0.179717	1.19843	0.768988
RP11-208P4.1	0.179717	1.19843	0.768988
SPDYE3	0.179717	1.19843	0.768988
AC074008.1	0.179717	1.19843	0.768988
NOTO	0.179717	1.19843	0.768988
AC087491.2	0.179717	1.19843	0.768988
IQCF5	0.179717	1.19843	0.768988
C10orf105	0.179717	1.19843	0.768988
EVPLL	0.179717	1.19843	0.768988
RPL5P31	0.179717	1.19843	0.768988
RP11-446H13.2	0.179717	1.19843	0.768988
TPTE2P4	0.179717	1.19843	0.768988
RPS4XP4	0.179717	1.19843	0.768988
RP11-438O11.1	0.179717	1.19843	0.768988
RP1-263J7.2	0.179717	1.19843	0.768988
SLC25A20P1	0.179717	1.19843	0.768988
ST13P16	0.179717	1.19843	0.768988
CTA-299D3.8	0.179717	1.19843	0.768988
RP1-217P22.2	0.179717	1.19843	0.768988
RP1-273P12.1	0.179717	1.19843	0.768988
RP3-431A14.4	0.179717	1.19843	0.768988
PGAM1P10	0.179717	1.19843	0.768988
VIMP1	0.179717	1.19843	0.768988
AC018880.1	0.179717	1.19843	0.768988
IGLV9-49	0.179717	1.19843	0.768988
AC093690.1	0.179717	1.19843	0.768988
RABGAP1L-IT1	0.179717	1.19843	0.768988
EFCAB6-AS1	0.179717	1.19843	0.768988
ABCC5-AS1	0.179717	1.19843	0.768988
AC019048.1	0.179717	1.19843	0.768988
AC007381.2	0.179717	1.19843	0.768988
RP11-445P17.5	0.179717	1.19843	0.768988
CENPVP3	0.179717	1.19843	0.768988
RP11-327I22.5	0.179717	1.19843	0.768988
RP11-181K3.4	0.179717	1.19843	0.768988
OR9R1P	0.179717	1.19843	0.768988
AF124730.4	0.179717	1.19843	0.768988
AC009227.2	0.179717	1.19843	0.768988
AP000351.8	0.179717	1.19843	0.768988
SRIP3	0.179717	1.19843	0.768988
AC073283.7	0.179717	1.19843	0.768988
LINC00705	0.179717	1.19843	0.768988
RP11-536C5.2	0.179717	1.19843	0.768988
AC005105.2	0.179717	1.19843	0.768988
RP11-820K3.2	0.179717	1.19843	0.768988
RP11-149F8.4	0.179717	1.19843	0.768988
PLCB1-IT1	0.179717	1.19843	0.768988
AC023590.1	0.179717	1.19843	0.768988
RP3-476K8.3	0.179717	1.19843	0.768988
MORF4L1P7	0.179717	1.19843	0.768988
XXbac-BPG154L12.4	0.179717	1.19843	0.768988
MTND4P3	0.179717	1.19843	0.768988
YBX1P8	0.179717	1.19843	0.768988
LINC00869	0.179717	1.19843	0.768988
AC018705.5	0.179717	1.19843	0.768988
TUBBP10	0.179717	1.19843	0.768988
RPS6P20	0.179717	1.19843	0.768988
OR8T1P	0.179717	1.19843	0.768988
AC007463.2	0.179717	1.19843	0.768988
NPM1P49	0.179717	1.19843	0.768988
RPL39P40	0.179717	1.19843	0.768988
RP11-128M1.1	0.179717	1.19843	0.768988
RP1-50O24.6	0.179717	1.19843	0.768988
RP11-493K23.1	0.179717	1.19843	0.768988
TMEM256P2	0.179717	1.19843	0.768988
AC005154.8	0.179717	1.19843	0.768988
RP11-82H13.2	0.179717	1.19843	0.768988
RP11-168P8.3	0.179717	1.19843	0.768988
CNN2P2	0.179717	1.19843	0.768988
AC011290.4	0.179717	1.19843	0.768988
RP11-309N24.1	0.179717	1.19843	0.768988
RP11-109A6.3	0.179717	1.19843	0.768988
AC008850.3	0.179717	1.19843	0.768988
LINC00948	0.179717	1.19843	0.768988
RPL7P30	0.179717	1.19843	0.768988
RP4-663N10.1	0.179717	1.19843	0.768988
POLR2J2	0.179717	1.19843	0.768988
RANP5	0.179717	1.19843	0.768988
SNX19P1	0.179717	1.19843	0.768988
RP11-537H15.3	0.179717	1.19843	0.768988
RP5-1125A11.4	0.179717	1.19843	0.768988
ITPKB-AS1	0.179717	1.19843	0.768988
RP13-476E20.1	0.179717	1.19843	0.768988
RP5-1119A7.14	0.179717	1.19843	0.768988
MTND2P12	0.179717	1.19843	0.768988
RP11-293F5.8	0.179717	1.19843	0.768988
AC012123.1	0.179717	1.19843	0.768988
RP11-290D2.3	0.179717	1.19843	0.768988
ST6GALNAC2P1	0.179717	1.19843	0.768988
AP000282.3	0.179717	1.19843	0.768988
TMPRSS11GP	0.179717	1.19843	0.768988
RP11-360P21.2	0.179717	1.19843	0.768988
YY1P2	0.179717	1.19843	0.768988
RP11-528A4.2	0.179717	1.19843	0.768988
LINC00242	0.179717	1.19843	0.768988
AC013401.1	0.179717	1.19843	0.768988
SFTA3	0.179717	1.19843	0.768988
GAPDHP58	0.179717	1.19843	0.768988
AC009237.8	0.179717	1.19843	0.768988
XX-CR54.1	0.179717	1.19843	0.768988
RP11-314N13.3	0.179717	1.19843	0.768988
FAM74A4	0.179717	1.19843	0.768988
RP4-779E11.3	0.179717	1.19843	0.768988
RGPD4-AS1	0.179717	1.19843	0.768988
AC093850.2	0.179717	1.19843	0.768988
AC092338.5	0.179717	1.19843	0.768988
RAB42P1	0.179717	1.19843	0.768988
AC008271.1	0.179717	1.19843	0.768988
RP11-740C1.2	0.179717	1.19843	0.768988
RP11-73B2.7	0.179717	1.19843	0.768988
RPL13AP17	0.179717	1.19843	0.768988
AC104781.1	0.179717	1.19843	0.768988
AC025627.9	0.179717	1.19843	0.768988
LINC00410	0.179717	1.19843	0.768988
RP3-428L16.1	0.179717	1.19843	0.768988
LINC00865	0.179717	1.19843	0.768988
DYNLT3P1	0.179717	1.19843	0.768988
BPESC1	0.179717	1.19843	0.768988
NPM1P13	0.179717	1.19843	0.768988
RP11-332K15.1	0.179717	1.19843	0.768988
RP11-385M4.1	0.179717	1.19843	0.768988
AC092570.4	0.179717	1.19843	0.768988
RP4-718D20.3	0.179717	1.19843	0.768988
RP11-459K23.2	0.179717	1.19843	0.768988
DPYD-AS1	0.179717	1.19843	0.768988
RP4-725G10.4	0.179717	1.19843	0.768988
RP1-140K8.1	0.179717	1.19843	0.768988
AL672183.2	0.179717	1.19843	0.768988
FAM90A11P	0.179717	1.19843	0.768988
RP11-445K13.2	0.179717	1.19843	0.768988
RP5-1030M6.3	0.179717	1.19843	0.768988
PPIAP32	0.179717	1.19843	0.768988
RP11-45P22.2	0.179717	1.19843	0.768988
RP4-666F24.3	0.179717	1.19843	0.768988
RP11-154P18.2	0.179717	1.19843	0.768988
ADAM6	0.179717	1.19843	0.768988
AP000475.2	0.179717	1.19843	0.768988
AC123768.3	0.179717	1.19843	0.768988
RP11-168O16.2	0.179717	1.19843	0.768988
CFL1P8	0.179717	1.19843	0.768988
PTCD2P2	0.179717	1.19843	0.768988
RP11-560I19.1	0.179717	1.19843	0.768988
RP11-572P18.2	0.179717	1.19843	0.768988
AC022431.3	0.179717	1.19843	0.768988
CHRM3-AS1	0.179717	1.19843	0.768988
GPR50-AS1	0.179717	1.19843	0.768988
RP11-225H22.4	0.179717	1.19843	0.768988
RP11-166B2.1	0.179717	1.19843	0.768988
LL22NC03-123E1.5	0.179717	1.19843	0.768988
RP11-125D12.2	0.179717	1.19843	0.768988
RP11-356I2.1	0.179717	1.19843	0.768988
RP11-480I12.7	0.179717	1.19843	0.768988
BRD7P6	0.179717	1.19843	0.768988
AC090627.1	0.179717	1.19843	0.768988
AC005301.8	0.179717	1.19843	0.768988
PSMB3P2	0.179717	1.19843	0.768988
AC007652.1	0.179717	1.19843	0.768988
AJ239322.1	0.179717	1.19843	0.768988
AC114776.3	0.179717	1.19843	0.768988
LINC00941	0.179717	1.19843	0.768988
RP11-269F20.1	0.179717	1.19843	0.768988
HMGN2P28	0.179717	1.19843	0.768988
RP5-1100I6.1	0.179717	1.19843	0.768988
RP11-340I6.7	0.179717	1.19843	0.768988
TAS2R39	0.179717	1.19843	0.768988
CTSLP1	0.179717	1.19843	0.768988
RP1-156L9.1	0.179717	1.19843	0.768988
RP13-254B10.1	0.179717	1.19843	0.768988
ASNSP3	0.179717	1.19843	0.768988
POTEH-AS1	0.179717	1.19843	0.768988
MLIP-IT1	0.179717	1.19843	0.768988
RP11-956J14.1	0.179717	1.19843	0.768988
RP11-666A1.5	0.179717	1.19843	0.768988
ANO7P1	0.179717	1.19843	0.768988
HNRNPA1P2	0.179717	1.19843	0.768988
AP001056.1	0.179717	1.19843	0.768988
OR9A1P	0.179717	1.19843	0.768988
FAM231A	0.179717	1.19843	0.768988
RP11-483E23.2	0.179717	1.19843	0.768988
RP5-833A20.1	0.179717	1.19843	0.768988
FMO8P	0.179717	1.19843	0.768988
RP11-402P6.7	0.179717	1.19843	0.768988
AC114752.3	0.179717	1.19843	0.768988
RP11-112N13.1	0.179717	1.19843	0.768988
RP11-46F15.2	0.179717	1.19843	0.768988
AC027269.2	0.179717	1.19843	0.768988
RN7SL752P	0.179717	1.19843	0.768988
IGKV1-6	0.179717	1.19843	0.768988
RN7SL273P	0.179717	1.19843	0.768988
OR9A3P	0.179717	1.19843	0.768988
RP11-12K11.2	0.179717	1.19843	0.768988
RPL9P30	0.179717	1.19843	0.768988
EEF1GP4	0.179717	1.19843	0.768988
RP11-162O12.1	0.179717	1.19843	0.768988
RPL9P3	0.179717	1.19843	0.768988
LINC00886	0.179717	1.19843	0.768988
RN7SL709P	0.179717	1.19843	0.768988
RPL7P43	0.179717	1.19843	0.768988
KRTAP10-5	0.179717	1.19843	0.768988
RN7SL484P	0.179717	1.19843	0.768988
RP11-520D19.2	0.179717	1.19843	0.768988
KRTAP9-4	0.179717	1.19843	0.768988
RPS23P6	0.179717	1.19843	0.768988
RP11-124D9.1	0.179717	1.19843	0.768988
RN7SL655P	0.179717	1.19843	0.768988
MARK2P6	0.179717	1.19843	0.768988
RPL17P2	0.179717	1.19843	0.768988
CT45A2	0.179717	1.19843	0.768988
CTD-2282P23.1	0.179717	1.19843	0.768988
RN7SL685P	0.179717	1.19843	0.768988
RP11-403I13.6	0.179717	1.19843	0.768988
RN7SL144P	0.179717	1.19843	0.768988
AC012501.3	0.179717	1.19843	0.768988
RP11-143E21.1	0.179717	1.19843	0.768988
PSG11	0.179717	1.19843	0.768988
RP11-538P18.1	0.179717	1.19843	0.768988
RN7SL775P	0.179717	1.19843	0.768988
RN7SL173P	0.179717	1.19843	0.768988
AMY2A	0.179717	1.19843	0.768988
RP4-669B10.3	0.179717	1.19843	0.768988
OR13C7P	0.179717	1.19843	0.768988
RPL5P14	0.179717	1.19843	0.768988
RP11-389C8.1	0.179717	1.19843	0.768988
FLNB-AS1	0.179717	1.19843	0.768988
RP11-139K4.2	0.179717	1.19843	0.768988
RPL23AP73	0.179717	1.19843	0.768988
RP11-654C22.2	0.179717	1.19843	0.768988
RP11-402J7.2	0.179717	1.19843	0.768988
CTD-2506J14.1	0.179717	1.19843	0.768988
CTB-127C13.1	0.179717	1.19843	0.768988
RP11-112L18.1	0.179717	1.19843	0.768988
RP11-74M11.2	0.179717	1.19843	0.768988
ARL2BPP6	0.179717	1.19843	0.768988
RP11-553P9.2	0.179717	1.19843	0.768988
RP11-402J6.2	0.179717	1.19843	0.768988
ARHGAP22-IT1	0.179717	1.19843	0.768988
CTC-505O3.2	0.179717	1.19843	0.768988
RP11-432B6.3	0.179717	1.19843	0.768988
RP11-328K4.1	0.179717	1.19843	0.768988
RP11-308B16.2	0.179717	1.19843	0.768988
RP11-259O2.1	0.179717	1.19843	0.768988
CTD-2218K11.2	0.179717	1.19843	0.768988
AC008834.2	0.179717	1.19843	0.768988
RP11-79P5.3	0.179717	1.19843	0.768988
UNC93B8	0.179717	1.19843	0.768988
CTC-493P15.2	0.179717	1.19843	0.768988
RP11-61G19.1	0.179717	1.19843	0.768988
SNX18P25	0.179717	1.19843	0.768988
RP11-638O6.1	0.179717	1.19843	0.768988
CTC-327F10.1	0.179717	1.19843	0.768988
EEF1A1P21	0.179717	1.19843	0.768988
RP11-155L15.1	0.179717	1.19843	0.768988
RP11-44F21.3	0.179717	1.19843	0.768988
RP11-83M16.4	0.179717	1.19843	0.768988
RP11-469L4.1	0.179717	1.19843	0.768988
CTD-2193P3.2	0.179717	1.19843	0.768988
LGALS16	0.179717	1.19843	0.768988
RNF103-CHMP3	0.179717	1.19843	0.768988
RP11-434D9.2	0.179717	1.19843	0.768988
HNRNPA1P55	0.179717	1.19843	0.768988
RP11-141O11.1	0.179717	1.19843	0.768988
RP13-221M14.6	0.179717	1.19843	0.768988
RASA2-IT1	0.179717	1.19843	0.768988
RP11-1391J7.1	0.179717	1.19843	0.768988
CTD-2533K21.1	0.179717	1.19843	0.768988
RP11-567N4.3	0.179717	1.19843	0.768988
TUBB8P4	0.179717	1.19843	0.768988
CTD-2232E5.2	0.179717	1.19843	0.768988
ZNF969P	0.179717	1.19843	0.768988
RP11-1267H10.1	0.179717	1.19843	0.768988
CTD-2050E21.2	0.179717	1.19843	0.768988
RP11-365H8.2	0.179717	1.19843	0.768988
SUMO2P5	0.179717	1.19843	0.768988
RN7SKP18	0.179717	1.19843	0.768988
SCARNA23	0.179717	1.19843	0.768988
[truncated: 29,364 more rows]

## Sheet: 92-1 Entinostat vs DMSO
external_gene_name	baseMean	log2FoldChange	pvalue	padj
ROS1	0.159594	0.875651	0.830083
PRSS8	0.159594	0.875651	0.830083
ABCB11	0.159594	0.875651	0.830083
SCTR	0.159594	0.875651	0.830083
PGC	0.159594	0.875651	0.830083
SEC14L3	0.159594	0.875651	0.830083
C22orf31	0.159594	0.875651	0.830083
F9	0.159594	0.875651	0.830083
PYCARD	0.159594	0.875651	0.830083
WISP1	0.159594	0.875651	0.830083
KIR3DX1	0.159594	0.875651	0.830083
LILRB1	0.159594	0.875651	0.830083
SIGLEC6	0.159594	0.875651	0.830083
THEG	0.159594	0.875651	0.830083
EVX1	0.159594	0.875651	0.830083
PPP1R17	0.159594	0.875651	0.830083
CA9	0.159594	0.875651	0.830083
RBP3	0.159594	0.875651	0.830083
DBX1	0.159594	0.875651	0.830083
MS4A4A	0.159594	0.875651	0.830083
SLC15A3	0.159594	0.875651	0.830083
SCGB2A2	0.159594	0.875651	0.830083
CD69	0.159594	0.875651	0.830083
RBP2	0.159594	0.875651	0.830083
IL1RL2	0.159594	0.875651	0.830083
PRAMEF1	0.159594	0.875651	0.830083
SLC46A2	0.159594	0.875651	0.830083
PROX2	0.159594	0.875651	0.830083
TAS2R8	0.159594	0.875651	0.830083
CCRL2	0.159594	0.875651	0.830083
ADORA3	0.159594	0.875651	0.830083
LAX1	0.159594	0.875651	0.830083
KCNS1	0.159594	0.875651	0.830083
SLC17A3	0.159594	0.875651	0.830083
OR2B6	0.159594	0.875651	0.830083
CSTL1	0.159594	0.875651	0.830083
MCHR1	0.159594	0.875651	0.830083
CYP2G1P	0.159594	0.875651	0.830083
LILRB2	0.159594	0.875651	0.830083
NAPSB	0.159594	0.875651	0.830083
TNS4	0.159594	0.875651	0.830083
PRAM1	0.159594	0.875651	0.830083
IL1F10	0.159594	0.875651	0.830083
WDR38	0.159594	0.875651	0.830083
TINAG	0.159594	0.875651	0.830083
TMPRSS4	0.159594	0.875651	0.830083
CH25H	0.159594	0.875651	0.830083
SLC38A4	0.159594	0.875651	0.830083
NLRP12	0.159594	0.875651	0.830083
CELA3A	0.159594	0.875651	0.830083
FCRL5	0.159594	0.875651	0.830083
LEFTY2	0.159594	0.875651	0.830083
ABCG8	0.159594	0.875651	0.830083
MALL	0.159594	0.875651	0.830083
FABP2	0.159594	0.875651	0.830083
TAAR6	0.159594	0.875651	0.830083
ATP6V0D2	0.159594	0.875651	0.830083
SPATA31A3	0.159594	0.875651	0.830083
SLC5A12	0.159594	0.875651	0.830083
MMP3	0.159594	0.875651	0.830083
CYSLTR2	0.159594	0.875651	0.830083
CLCA3P	0.159594	0.875651	0.830083
ASB17	0.159594	0.875651	0.830083
GPR15	0.159594	0.875651	0.830083
MAGEC1	0.159594	0.875651	0.830083
HPD	0.159594	0.875651	0.830083
M1AP	0.159594	0.875651	0.830083
PTGIR	0.159594	0.875651	0.830083
CCDC155	0.159594	0.875651	0.830083
PDZK1IP1	0.159594	0.875651	0.830083
BSND	0.159594	0.875651	0.830083
C1orf87	0.159594	0.875651	0.830083
NLRP3	0.159594	0.875651	0.830083
SLAMF6	0.159594	0.875651	0.830083
MT2P1	0.159594	0.875651	0.830083
ZSWIM2	0.159594	0.875651	0.830083
BMP10	0.159594	0.875651	0.830083
FCRL4	0.159594	0.875651	0.830083
IL22RA2	0.159594	0.875651	0.830083
HIST1H2AA	0.159594	0.875651	0.830083
C7orf62	0.159594	0.875651	0.830083
NGB	0.159594	0.875651	0.830083
OR4D6	0.159594	0.875651	0.830083
EPB42	0.159594	0.875651	0.830083
C17orf78	0.159594	0.875651	0.830083
LY6D	0.159594	0.875651	0.830083
C3P1	0.159594	0.875651	0.830083
C11orf85	0.159594	0.875651	0.830083
PNOC	0.159594	0.875651	0.830083
AC098817.5	0.159594	0.875651	0.830083
PLA2G4F	0.159594	0.875651	0.830083
LMOD2	0.159594	0.875651	0.830083
LINC00208	0.159594	0.875651	0.830083
OR1A1	0.159594	0.875651	0.830083
C1QTNF4	0.159594	0.875651	0.830083
FAM170B	0.159594	0.875651	0.830083
CTSW	0.159594	0.875651	0.830083
AP002387.1	0.159594	0.875651	0.830083
CST9	0.159594	0.875651	0.830083
GLIPR1L1	0.159594	0.875651	0.830083
NLRP13	0.159594	0.875651	0.830083
SNX31	0.159594	0.875651	0.830083
C20orf166	0.159594	0.875651	0.830083
OR5J2	0.159594	0.875651	0.830083
ZG16	0.159594	0.875651	0.830083
RP11-121M22.1	0.159594	0.875651	0.830083
ZNF683	0.159594	0.875651	0.830083
CIDEA	0.159594	0.875651	0.830083
LINC00303	0.159594	0.875651	0.830083
AP000679.2	0.159594	0.875651	0.830083
ZNF366	0.159594	0.875651	0.830083
RP4-682C21.5	0.159594	0.875651	0.830083
CD300LB	0.159594	0.875651	0.830083
RP11-458F8.3	0.159594	0.875651	0.830083
AP003471.1	0.159594	0.875651	0.830083
TMEM150B	0.159594	0.875651	0.830083
GSX2	0.159594	0.875651	0.830083
FDX1P1	0.159594	0.875651	0.830083
PTCHD3	0.159594	0.875651	0.830083
LIPF	0.159594	0.875651	0.830083
CMC4	0.159594	0.875651	0.830083
FUNDC2P2	0.159594	0.875651	0.830083
RGPD6	0.159594	0.875651	0.830083
COL18A1-AS1	0.159594	0.875651	0.830083
TCEB3C	0.159594	0.875651	0.830083
MAATS1	0.159594	0.875651	0.830083
OR10J5	0.159594	0.875651	0.830083
UNC93B5	0.159594	0.875651	0.830083
TUSC5	0.159594	0.875651	0.830083
NPAP1	0.159594	0.875651	0.830083
C1orf110	0.159594	0.875651	0.830083
LCE3A	0.159594	0.875651	0.830083
CD300LF	0.159594	0.875651	0.830083
KLK12	0.159594	0.875651	0.830083
SERPINA11	0.159594	0.875651	0.830083
KRTAP21-2	0.159594	0.875651	0.830083
GPR141	0.159594	0.875651	0.830083
NPSR1	0.159594	0.875651	0.830083
C4orf40	0.159594	0.875651	0.830083
TCL6	0.159594	0.875651	0.830083
AMTN	0.159594	0.875651	0.830083
OR5H7P	0.159594	0.875651	0.830083
RAB42	0.159594	0.875651	0.830083
C6orf132	0.159594	0.875651	0.830083
XXbac-B33L19.3	0.159594	0.875651	0.830083
WASF4P	0.159594	0.875651	0.830083
RNASE9	0.159594	0.875651	0.830083
CGB5	0.159594	0.875651	0.830083
FSCB	0.159594	0.875651	0.830083
FAM90A27P	0.159594	0.875651	0.830083
THEM5	0.159594	0.875651	0.830083
S100A5	0.159594	0.875651	0.830083
PFN3	0.159594	0.875651	0.830083
FAM150A	0.159594	0.875651	0.830083
KB-1592A4.15	0.159594	0.875651	0.830083
AP000445.1	0.159594	0.875651	0.830083
GYPE	0.159594	0.875651	0.830083
RP4-724E16.2	0.159594	0.875651	0.830083
OR2T6	0.159594	0.875651	0.830083
OR51H2P	0.159594	0.875651	0.830083
FAM3D	0.159594	0.875651	0.830083
RN7SKP72	0.159594	0.875651	0.830083
RN7SKP25	0.159594	0.875651	0.830083
RNU1-94P	0.159594	0.875651	0.830083
Y_RNA	0.159594	0.875651	0.830083
RNU4-21P	0.159594	0.875651	0.830083
RN7SKP74	0.159594	0.875651	0.830083
RN7SKP237	0.159594	0.875651	0.830083
RNU12-2P	0.159594	0.875651	0.830083
RNU4-9P	0.159594	0.875651	0.830083
RN7SKP47	0.159594	0.875651	0.830083
SNORA62	0.159594	0.875651	0.830083
SNORD82	0.159594	0.875651	0.830083
RP13-259N13.2	0.159594	0.875651	0.830083
AC092811.1	0.159594	0.875651	0.830083
LOR	0.159594	0.875651	0.830083
SPANXN2	0.159594	0.875651	0.830083
LCN8	0.159594	0.875651	0.830083
GLT6D1	0.159594	0.875651	0.830083
SPANXN5	0.159594	0.875651	0.830083
CASP12	0.159594	0.875651	0.830083
C1orf195	0.159594	0.875651	0.830083
ZSCAN5C	0.159594	0.875651	0.830083
RP11-638F5.1	0.159594	0.875651	0.830083
OR2H1	0.159594	0.875651	0.830083
AC073464.11	0.159594	0.875651	0.830083
RP11-160N1.10	0.159594	0.875651	0.830083
KRT25	0.159594	0.875651	0.830083
RP11-693J15.5	0.159594	0.875651	0.830083
CLLU1OS	0.159594	0.875651	0.830083
SLCO6A1	0.159594	0.875651	0.830083
TP53TG3C	0.159594	0.875651	0.830083
C9orf92	0.159594	0.875651	0.830083
RP11-798L4.1	0.159594	0.875651	0.830083
MANSC4	0.159594	0.875651	0.830083
PP13004	0.159594	0.875651	0.830083
Y_RNA	0.159594	0.875651	0.830083
MIR218-1	0.159594	0.875651	0.830083
MIR765	0.159594	0.875651	0.830083
TRBV12-2	0.159594	0.875651	0.830083
TRBV4-2	0.159594	0.875651	0.830083
TRAV13-2	0.159594	0.875651	0.830083
TRAV19	0.159594	0.875651	0.830083
TRAV8-7	0.159594	0.875651	0.830083
IGHV3-7	0.159594	0.875651	0.830083
IGHV1-69	0.159594	0.875651	0.830083
RPS15AP36	0.159594	0.875651	0.830083
HMGB3P6	0.159594	0.875651	0.830083
CNN2P9	0.159594	0.875651	0.830083
RP11-252O18.3	0.159594	0.875651	0.830083
LTC4S	0.159594	0.875651	0.830083
RPS7P14	0.159594	0.875651	0.830083
CFL1P7	0.159594	0.875651	0.830083
RP5-1100H13.3	0.159594	0.875651	0.830083
RP11-414H17.5	0.159594	0.875651	0.830083
RPL6P5	0.159594	0.875651	0.830083
TMEM213	0.159594	0.875651	0.830083
AZGP1P2	0.159594	0.875651	0.830083
RPSAP53	0.159594	0.875651	0.830083
EFCAB9	0.159594	0.875651	0.830083
KRT18P13	0.159594	0.875651	0.830083
CYCSP6	0.159594	0.875651	0.830083
NOTO	0.159594	0.875651	0.830083
RP5-1053E7.3	0.159594	0.875651	0.830083
SMTNL1	0.159594	0.875651	0.830083
XXyac-YM21GA2.7	0.159594	0.875651	0.830083
AC104472.1	0.159594	0.875651	0.830083
RP11-244K5.6	0.159594	0.875651	0.830083
RP3-522P13.1	0.159594	0.875651	0.830083
UQCRFS1P3	0.159594	0.875651	0.830083
MGC10955	0.159594	0.875651	0.830083
RPL31P33	0.159594	0.875651	0.830083
SLC25A5P7	0.159594	0.875651	0.830083
RP1-34L19.1	0.159594	0.875651	0.830083
RP11-15J23.1	0.159594	0.875651	0.830083
RP11-307I14.2	0.159594	0.875651	0.830083
ZNF402P	0.159594	0.875651	0.830083
RP3-431A14.4	0.159594	0.875651	0.830083
FCF1P5	0.159594	0.875651	0.830083
LL22NC03-63E9.3	0.159594	0.875651	0.830083
RP3-525L6.2	0.159594	0.875651	0.830083
AC112721.2	0.159594	0.875651	0.830083
RN7SKP129	0.159594	0.875651	0.830083
Y_RNA	0.159594	0.875651	0.830083
RNU2-5P	0.159594	0.875651	0.830083
RNU2-15P	0.159594	0.875651	0.830083
RN7SKP166	0.159594	0.875651	0.830083
RN7SKP297	0.159594	0.875651	0.830083
AC064834.2	0.159594	0.875651	0.830083
AP001601.2	0.159594	0.875651	0.830083
CYP4F32P	0.159594	0.875651	0.830083
RAET1E-AS1	0.159594	0.875651	0.830083
RP11-467L13.5	0.159594	0.875651	0.830083
RP11-33A14.1	0.159594	0.875651	0.830083
RP11-4H14.1	0.159594	0.875651	0.830083
AC104389.16	0.159594	0.875651	0.830083
AC064834.1	0.159594	0.875651	0.830083
RP11-433C9.2	0.159594	0.875651	0.830083
MINOS1P3	0.159594	0.875651	0.830083
RP11-302K17.3	0.159594	0.875651	0.830083
RP11-169K16.6	0.159594	0.875651	0.830083
DPPA2P3	0.159594	0.875651	0.830083
RP11-439L18.2	0.159594	0.875651	0.830083
LINC01087	0.159594	0.875651	0.830083
OR9R1P	0.159594	0.875651	0.830083
AC018737.3	0.159594	0.875651	0.830083
ZNF812	0.159594	0.875651	0.830083
VN1R21P	0.159594	0.875651	0.830083
MIPEPP2	0.159594	0.875651	0.830083
CTA-250D10.19	0.159594	0.875651	0.830083
RP11-276H19.4	0.159594	0.875651	0.830083
RP1-102E24.9	0.159594	0.875651	0.830083
TIMM8BP2	0.159594	0.875651	0.830083
AC002115.5	0.159594	0.875651	0.830083
AC107399.2	0.159594	0.875651	0.830083
DAP3P1	0.159594	0.875651	0.830083
AC011225.1	0.159594	0.875651	0.830083
RP11-218L14.4	0.159594	0.875651	0.830083
RP11-168C9.1	0.159594	0.875651	0.830083
LL22NC03-80A10.11	0.159594	0.875651	0.830083
NRG3-AS1	0.159594	0.875651	0.830083
AC092933.3	0.159594	0.875651	0.830083
RP5-1177I5.3	0.159594	0.875651	0.830083
AC004603.4	0.159594	0.875651	0.830083
RP3-476K8.3	0.159594	0.875651	0.830083
XXbac-BPG154L12.4	0.159594	0.875651	0.830083
RP11-403E24.1	0.159594	0.875651	0.830083
PFN1P12	0.159594	0.875651	0.830083
PPIAP21	0.159594	0.875651	0.830083
SLC25A39P1	0.159594	0.875651	0.830083
RP11-217B7.2	0.159594	0.875651	0.830083
NMD3P1	0.159594	0.875651	0.830083
DCAF8L1	0.159594	0.875651	0.830083
OR8T1P	0.159594	0.875651	0.830083
RP11-358H9.1	0.159594	0.875651	0.830083
RP11-38J22.3	0.159594	0.875651	0.830083
AC013717.3	0.159594	0.875651	0.830083
LTA	0.159594	0.875651	0.830083
CTD-2021A8.3	0.159594	0.875651	0.830083
L29074.3	0.159594	0.875651	0.830083
RP11-165F24.3	0.159594	0.875651	0.830083
TTC39DP	0.159594	0.875651	0.830083
RP11-384P7.5	0.159594	0.875651	0.830083
AC008060.5	0.159594	0.875651	0.830083
AP001471.1	0.159594	0.875651	0.830083
XX-C283C717.1	0.159594	0.875651	0.830083
NCAM1-AS1	0.159594	0.875651	0.830083
HNRNPFP1	0.159594	0.875651	0.830083
SNX18P26	0.159594	0.875651	0.830083
HNRNPA3P2	0.159594	0.875651	0.830083
AP001271.3	0.159594	0.875651	0.830083
GLUD1P2	0.159594	0.875651	0.830083
AC092013.1	0.159594	0.875651	0.830083
FRMD8P1	0.159594	0.875651	0.830083
AC010967.2	0.159594	0.875651	0.830083
VN1R51P	0.159594	0.875651	0.830083
RANP5	0.159594	0.875651	0.830083
RPL7P47	0.159594	0.875651	0.830083
AC106874.1	0.159594	0.875651	0.830083
AC113617.1	0.159594	0.875651	0.830083
RP1-111D6.3	0.159594	0.875651	0.830083
RP11-445N18.3	0.159594	0.875651	0.830083
RP4-763G1.1	0.159594	0.875651	0.830083
RP11-114M1.1	0.159594	0.875651	0.830083
AC006461.2	0.159594	0.875651	0.830083
MTND4P1	0.159594	0.875651	0.830083
RPL7P52	0.159594	0.875651	0.830083
AC092295.4	0.159594	0.875651	0.830083
MYO5BP3	0.159594	0.875651	0.830083
RP5-884M6.1	0.159594	0.875651	0.830083
AC113607.2	0.159594	0.875651	0.830083
RP11-702L6.4	0.159594	0.875651	0.830083
ACTBP14	0.159594	0.875651	0.830083
RP11-20P5.2	0.159594	0.875651	0.830083
RP11-775D22.2	0.159594	0.875651	0.830083
HMGB1P45	0.159594	0.875651	0.830083
PIN1P1	0.159594	0.875651	0.830083
RP13-225O21.5	0.159594	0.875651	0.830083
AC010975.1	0.159594	0.875651	0.830083
LYST-AS1	0.159594	0.875651	0.830083
RP11-524G24.2	0.159594	0.875651	0.830083
MTND2P2	0.159594	0.875651	0.830083
RP11-366F6.2	0.159594	0.875651	0.830083
RP5-997D16.2	0.159594	0.875651	0.830083
HNRNPA1P28	0.159594	0.875651	0.830083
AC010975.2	0.159594	0.875651	0.830083
RP4-769N13.2	0.159594	0.875651	0.830083
LINC00159	0.159594	0.875651	0.830083
AC000077.2	0.159594	0.875651	0.830083
ANKRD30BP3	0.159594	0.875651	0.830083
OR2H4P	0.159594	0.875651	0.830083
RP11-331H2.4	0.159594	0.875651	0.830083
AL132709.1	0.159594	0.875651	0.830083
RP11-343N15.1	0.159594	0.875651	0.830083
RP11-325P15.2	0.159594	0.875651	0.830083
AC004159.1	0.159594	0.875651	0.830083
NPM1P51	0.159594	0.875651	0.830083
AC099344.2	0.159594	0.875651	0.830083
AC092625.1	0.159594	0.875651	0.830083
LINC01098	0.159594	0.875651	0.830083
KRT8P10	0.159594	0.875651	0.830083
PSMC1P3	0.159594	0.875651	0.830083
NBPF21P	0.159594	0.875651	0.830083
AC097359.2	0.159594	0.875651	0.830083
RSL24D1P11	0.159594	0.875651	0.830083
RP11-508N12.3	0.159594	0.875651	0.830083
RP11-162K11.4	0.159594	0.875651	0.830083
AC034228.2	0.159594	0.875651	0.830083
CTD-2104P17.1	0.159594	0.875651	0.830083
PPP2R2DP1	0.159594	0.875651	0.830083
AC020550.7	0.159594	0.875651	0.830083
AC079354.5	0.159594	0.875651	0.830083
GAPDHP37	0.159594	0.875651	0.830083
RP11-12D24.6	0.159594	0.875651	0.830083
AC009410.1	0.159594	0.875651	0.830083
RPS6KA2-IT1	0.159594	0.875651	0.830083
AC008440.5	0.159594	0.875651	0.830083
INTS4L2	0.159594	0.875651	0.830083
RASA3-IT1	0.159594	0.875651	0.830083
AC112198.1	0.159594	0.875651	0.830083
MARK2P9	0.159594	0.875651	0.830083
GAPDHP48	0.159594	0.875651	0.830083
LINC01162	0.159594	0.875651	0.830083
RP11-410K21.2	0.159594	0.875651	0.830083
HSD17B7P1	0.159594	0.875651	0.830083
RP11-324O2.3	0.159594	0.875651	0.830083
RP11-390F4.2	0.159594	0.875651	0.830083
HSPA8P18	0.159594	0.875651	0.830083
RP11-296L22.7	0.159594	0.875651	0.830083
NPIPA7	0.159594	0.875651	0.830083
XXyac-YX65C7_A.3	0.159594	0.875651	0.830083
CTAGE7P	0.159594	0.875651	0.830083
RP11-415J8.5	0.159594	0.875651	0.830083
EIF4A1P1	0.159594	0.875651	0.830083
RP1-12G14.7	0.159594	0.875651	0.830083
KRT18P62	0.159594	0.875651	0.830083
SRGAP2-AS1	0.159594	0.875651	0.830083
RPL7P35	0.159594	0.875651	0.830083
NCOR1P3	0.159594	0.875651	0.830083
LINC00462	0.159594	0.875651	0.830083
RP11-389O22.4	0.159594	0.875651	0.830083
SLC9B1P3	0.159594	0.875651	0.830083
RP11-154D17.1	0.159594	0.875651	0.830083
TPT1P1	0.159594	0.875651	0.830083
RP11-395L14.3	0.159594	0.875651	0.830083
RP11-118K6.2	0.159594	0.875651	0.830083
AC097461.4	0.159594	0.875651	0.830083
AC007308.6	0.159594	0.875651	0.830083
RP11-560I19.1	0.159594	0.875651	0.830083
RP4-784A16.1	0.159594	0.875651	0.830083
RP4-530I15.6	0.159594	0.875651	0.830083
VDAC1P3	0.159594	0.875651	0.830083
CTB-107G13.1	0.159594	0.875651	0.830083
AC007161.5	0.159594	0.875651	0.830083
AC090505.5	0.159594	0.875651	0.830083
AC097468.7	0.159594	0.875651	0.830083
RP11-393I23.4	0.159594	0.875651	0.830083
GAPDHP52	0.159594	0.875651	0.830083
WI2-85898F10.1	0.159594	0.875651	0.830083
RPL26P37	0.159594	0.875651	0.830083
XXbac-B476C20.17	0.159594	0.875651	0.830083
AC114730.11	0.159594	0.875651	0.830083
RP11-342M3.5	0.159594	0.875651	0.830083
DPY19L2P4	0.159594	0.875651	0.830083
RP11-214J9.1	0.159594	0.875651	0.830083
RPL21P135	0.159594	0.875651	0.830083
RP11-63P12.7	0.159594	0.875651	0.830083
GAPDHP23	0.159594	0.875651	0.830083
ST13P2	0.159594	0.875651	0.830083
RP5-1097F14.3	0.159594	0.875651	0.830083
RP3-333A15.1	0.159594	0.875651	0.830083
CNN2P3	0.159594	0.875651	0.830083
RP1-106C24.1	0.159594	0.875651	0.830083
RP3-470B24.5	0.159594	0.875651	0.830083
CTB-75G16.1	0.159594	0.875651	0.830083
RP11-187C18.4	0.159594	0.875651	0.830083
RP11-400N13.1	0.159594	0.875651	0.830083
GPC5-IT1	0.159594	0.875651	0.830083
MRGPRG-AS1	0.159594	0.875651	0.830083
RP5-827C21.2	0.159594	0.875651	0.830083
OR51B8P	0.159594	0.875651	0.830083
RP1-287H17.1	0.159594	0.875651	0.830083
RP11-229P13.15	0.159594	0.875651	0.830083
RP11-132N15.2	0.159594	0.875651	0.830083
AC138655.6	0.159594	0.875651	0.830083
SNRPGP14	0.159594	0.875651	0.830083
AC091633.2	0.159594	0.875651	0.830083
RP11-366M4.8	0.159594	0.875651	0.830083
COX5BP6	0.159594	0.875651	0.830083
MTND2P11	0.159594	0.875651	0.830083
RP1-69E11.3	0.159594	0.875651	0.830083
MCFD2P1	0.159594	0.875651	0.830083
RP11-809M12.1	0.159594	0.875651	0.830083
LINC00987	0.159594	0.875651	0.830083
RP11-165J3.5	0.159594	0.875651	0.830083
CDK2AP2P2	0.159594	0.875651	0.830083
AP000476.1	0.159594	0.875651	0.830083
RP13-198D9.3	0.159594	0.875651	0.830083
RNGTTP1	0.159594	0.875651	0.830083
RP11-298E2.2	0.159594	0.875651	0.830083
AP000473.6	0.159594	0.875651	0.830083
RP11-3B12.2	0.159594	0.875651	0.830083
LINC00398	0.159594	0.875651	0.830083
RP3-393E18.2	0.159594	0.875651	0.830083
RP11-288I21.1	0.159594	0.875651	0.830083
RP4-620F22.3	0.159594	0.875651	0.830083
RP11-12A2.3	0.159594	0.875651	0.830083
RP11-229P13.19	0.159594	0.875651	0.830083
snoU13	0.159594	0.875651	0.830083
snoU13	0.159594	0.875651	0.830083
RP11-561O4.1	0.159594	0.875651	0.830083
RN7SL822P	0.159594	0.875651	0.830083
RP11-477J21.6	0.159594	0.875651	0.830083
RN7SL688P	0.159594	0.875651	0.830083
RP11-379B18.1	0.159594	0.875651	0.830083
IGKV3-20	0.159594	0.875651	0.830083
RP11-200A1.1	0.159594	0.875651	0.830083
RP11-85G20.1	0.159594	0.875651	0.830083
NCOR1P1	0.159594	0.875651	0.830083
RN7SL520P	0.159594	0.875651	0.830083
UOX	0.159594	0.875651	0.830083
RN7SL445P	0.159594	0.875651	0.830083
C1QTNF9	0.159594	0.875651	0.830083
C21orf91-OT1	0.159594	0.875651	0.830083
RP11-659E9.2	0.159594	0.875651	0.830083
RP11-734K21.4	0.159594	0.875651	0.830083
RPL22P19	0.159594	0.875651	0.830083
ARHGAP31-AS1	0.159594	0.875651	0.830083
RN7SL165P	0.159594	0.875651	0.830083
RN7SL39P	0.159594	0.875651	0.830083
RP11-331K15.1	0.159594	0.875651	0.830083
RP11-25D10.1	0.159594	0.875651	0.830083
CTC-340A15.2	0.159594	0.875651	0.830083
RN7SL655P	0.159594	0.875651	0.830083
CTD-2555K7.1	0.159594	0.875651	0.830083
RPL36AP41	0.159594	0.875651	0.830083
CTD-2235C13.1	0.159594	0.875651	0.830083
RN7SL215P	0.159594	0.875651	0.830083
SKINTL	0.159594	0.875651	0.830083
KLHL6-AS1	0.159594	0.875651	0.830083
AC012501.3	0.159594	0.875651	0.830083
RP11-556G22.1	0.159594	0.875651	0.830083
RP11-436H11.1	0.159594	0.875651	0.830083
RP11-52L11.7	0.159594	0.875651	0.830083
CTD-2325P2.2	0.159594	0.875651	0.830083
RP11-504P24.3	0.159594	0.875651	0.830083
RN7SL210P	0.159594	0.875651	0.830083
GK-AS1	0.159594	0.875651	0.830083
RP11-564C24.1	0.159594	0.875651	0.830083
RPS10P28	0.159594	0.875651	0.830083
RPS17P14	0.159594	0.875651	0.830083
RN7SL738P	0.159594	0.875651	0.830083
RP11-667M19.1	0.159594	0.875651	0.830083
RP11-473O4.1	0.159594	0.875651	0.830083
RN7SL526P	0.159594	0.875651	0.830083
RN7SL464P	0.159594	0.875651	0.830083
RPS24P17	0.159594	0.875651	0.830083
RP11-1396O13.2	0.159594	0.875651	0.830083
RPL5P24	0.159594	0.875651	0.830083
RN7SL168P	0.159594	0.875651	0.830083
RN7SL687P	0.159594	0.875651	0.830083
LILRA6	0.159594	0.875651	0.830083
RP11-254G11.1	0.159594	0.875651	0.830083
KRTAP4-2	0.159594	0.875651	0.830083
RP11-222O23.1	0.159594	0.875651	0.830083
RPL12P33	0.159594	0.875651	0.830083
RP11-315I20.3	0.159594	0.875651	0.830083
LINC00861	0.159594	0.875651	0.830083
RP11-29H23.5	0.159594	0.875651	0.830083
CTB-127C13.1	0.159594	0.875651	0.830083
SPCS2P3	0.159594	0.875651	0.830083
RP11-83C7.1	0.159594	0.875651	0.830083
KRT8P4	0.159594	0.875651	0.830083
RP11-93I21.2	0.159594	0.875651	0.830083
CTB-47B11.3	0.159594	0.875651	0.830083
RP11-287F9.2	0.159594	0.875651	0.830083
EGFLAM-AS4	0.159594	0.875651	0.830083
RP11-474J18.1	0.159594	0.875651	0.830083
ZEB2P1	0.159594	0.875651	0.830083
RP11-89B16.1	0.159594	0.875651	0.830083
CTD-2236F14.1	0.159594	0.875651	0.830083
FER1L5	0.159594	0.875651	0.830083
RP11-180C1.1	0.159594	0.875651	0.830083
CTD-2060C23.1	0.159594	0.875651	0.830083
RP11-584P21.2	0.159594	0.875651	0.830083
RP11-314N14.1	0.159594	0.875651	0.830083
RP13-221M14.6	0.159594	0.875651	0.830083
MYLK-AS2	0.159594	0.875651	0.830083
KRT8P32	0.159594	0.875651	0.830083
CTB-49A3.4	0.159594	0.875651	0.830083
RP11-789C1.1	0.159594	0.875651	0.830083
CTC-210G5.1	0.159594	0.875651	0.830083
CTB-99A3.1	0.159594	0.875651	0.830083
OR7E35P	0.159594	0.875651	0.830083
RP11-648M2.1	0.159594	0.875651	0.830083
EXOC7P1	0.159594	0.875651	0.830083
CTC-806A22.1	0.159594	0.875651	0.830083
RP11-248N22.1	0.159594	0.875651	0.830083
RP11-357D18.1	0.159594	0.875651	0.830083
CTD-2275D24.1	0.159594	0.875651	0.830083
CTD-2263F21.1	0.159594	0.875651	0.830083
RP11-10L12.2	0.159594	0.875651	0.830083
KLF17P2	0.159594	0.875651	0.830083
RP11-240A16.1	0.159594	0.875651	0.830083
RP11-18H21.3	0.159594	0.875651	0.830083
YTHDF1P1	0.159594	0.875651	0.830083
NUPL1P1	0.159594	0.875651	0.830083
LINC01094	0.159594	0.875651	0.830083
LINC01099	0.159594	0.875651	0.830083
MSNP1	0.159594	0.875651	0.830083
STPG2-AS1	0.159594	0.875651	0.830083
CTC-458I2.2	0.159594	0.875651	0.830083
RP11-813N20.1	0.159594	0.875651	0.830083
ACA59	0.159594	0.875651	0.830083
RNA5SP216	0.159594	0.875651	0.830083
RN7SKP238	0.159594	0.875651	0.830083
SNORD116-25	0.159594	0.875651	0.830083
RN7SKP234	0.159594	0.875651	0.830083
RN7SKP92	0.159594	0.875651	0.830083
RP11-219J21.1	0.159594	0.875651	0.830083
CTC-209H22.3	0.159594	0.875651	0.830083
RP11-67H2.1	0.159594	0.875651	0.830083
RP11-716D16.1	0.159594	0.875651	0.830083
RP11-930P14.1	0.159594	0.875651	0.830083
AF121898.2	0.159594	0.875651	0.830083
SMIM18	0.159594	0.875651	0.830083
KB-1517D11.2	0.159594	0.875651	0.830083
RP11-39H3.1	0.159594	0.875651	0.830083
RP11-99I9.2	0.159594	0.875651	0.830083
CTD-2501M5.1	0.159594	0.875651	0.830083
RP11-16E18.1	0.159594	0.875651	0.830083
CTD-2320G14.2	0.159594	0.875651	0.830083
RP11-513H8.1	0.159594	0.875651	0.830083
RP11-21C4.4	0.159594	0.875651	0.830083
RP11-48B3.2	0.159594	0.875651	0.830083
RP11-759A9.1	0.159594	0.875651	0.830083
RP11-211F2.1	0.159594	0.875651	0.830083
CTD-3145H4.1	0.159594	0.875651	0.830083
KB-1205A7.1	0.159594	0.875651	0.830083
RP11-300E4.2	0.159594	0.875651	0.830083
KRT8P3	0.159594	0.875651	0.830083
RP11-89K10.1	0.159594	0.875651	0.830083
CTA-797E19.1	0.159594	0.875651	0.830083
RP13-631K18.2	0.159594	0.875651	0.830083
FNTAL1	0.159594	0.875651	0.830083
RP11-677M14.6	0.159594	0.875651	0.830083
OMP	0.159594	0.875651	0.830083
RP11-727A23.7	0.159594	0.875651	0.830083
RP11-15D14.1	0.159594	0.875651	0.830083
RP5-907D15.3	0.159594	0.875651	0.830083
CTD-2530H12.7	0.159594	0.875651	0.830083
OR4A12P	0.159594	0.875651	0.830083
RP11-142C4.5	0.159594	0.875651	0.830083
RP11-670N15.2	0.159594	0.875651	0.830083
OR4A40P	0.159594	0.875651	0.830083
OR5M10	0.159594	0.875651	0.830083
RP11-513D5.2	0.159594	0.875651	0.830083
RP11-688I9.4	0.159594	0.875651	0.830083
ARL6IP1P3	0.159594	0.875651	0.830083
RP11-1082L8.3	0.159594	0.875651	0.830083
RP11-159H10.1	0.159594	0.875651	0.830083
FXYD6-FXYD2	0.159594	0.875651	0.830083
RP11-460B17.1	0.159594	0.875651	0.830083
OR5BA1P	0.159594	0.875651	0.830083
RP11-619A14.3	0.159594	0.875651	0.830083
RP11-94A24.1	0.159594	0.875651	0.830083
CTD-2063L20.1	0.159594	0.875651	0.830083
RP11-131J4.12	0.159594	0.875651	0.830083
RP11-587D21.4	0.159594	0.875651	0.830083
RP11-390K5.3	0.159594	0.875651	0.830083
OR7E1P	0.159594	0.875651	0.830083
RP11-377D9.3	0.159594	0.875651	0.830083
RP11-212D19.4	0.159594	0.875651	0.830083
AC110619.1	0.159594	0.875651	0.830083
RP11-561P12.5	0.159594	0.875651	0.830083
KRT8P11	0.159594	0.875651	0.830083
ARAP1-AS1	0.159594	0.875651	0.830083
LINC00944	0.159594	0.875651	0.830083
RP11-319E16.2	0.159594	0.875651	0.830083
RP11-290I21.2	0.159594	0.875651	0.830083
AL049542.1	0.159594	0.875651	0.830083
NTAN1P3	0.159594	0.875651	0.830083
RP11-500M8.4	0.159594	0.875651	0.830083
RP13-895J2.3	0.159594	0.875651	0.830083
RP11-173P15.5	0.159594	0.875651	0.830083
CTD-2017C7.1	0.159594	0.875651	0.830083
RP11-167N4.4	0.159594	0.875651	0.830083
RP11-500M8.6	0.159594	0.875651	0.830083
RP13-895J2.2	0.159594	0.875651	0.830083
RP11-13A1.3	0.159594	0.875651	0.830083
RP11-81H3.1	0.159594	0.875651	0.830083
RP11-778J16.3	0.159594	0.875651	0.830083
RP11-645C24.4	0.159594	0.875651	0.830083
RP11-81K13.1	0.159594	0.875651	0.830083
RP11-755O11.2	0.159594	0.875651	0.830083
RPL36A-HNRNPH2	0.159594	0.875651	0.830083
RP11-185N2.1	0.159594	0.875651	0.830083
RP11-547C5.1	0.159594	0.875651	0.830083
CTD-2311B13.1	0.159594	0.875651	0.830083
QRSL1P3	0.159594	0.875651	0.830083
HMGA1P3	0.159594	0.875651	0.830083
RP11-754N21.1	0.159594	0.875651	0.830083
RP11-734E19.1	0.159594	0.875651	0.830083
RP11-394J1.2	0.159594	0.875651	0.830083
RP11-493L12.4	0.159594	0.875651	0.830083
RP11-362K2.2	0.159594	0.875651	0.830083
BTF3P2	0.159594	0.875651	0.830083
RP11-404P21.5	0.159594	0.875651	0.830083
RP11-662J14.2	0.159594	0.875651	0.830083
EIF3LP1	0.159594	0.875651	0.830083
RP11-1070N10.3	0.159594	0.875651	0.830083
RP11-369C8.1	0.159594	0.875651	0.830083
CTD-2007A10.1	0.159594	0.875651	0.830083
RP11-76E17.4	0.159594	0.875651	0.830083
RP11-259K15.2	0.159594	0.875651	0.830083
RP11-594C13.1	0.159594	0.875651	0.830083
RP11-799P8.1	0.159594	0.875651	0.830083
RP11-398E10.1	0.159594	0.875651	0.830083
AE000662.92	0.159594	0.875651	0.830083
CTD-2062F14.3	0.159594	0.875651	0.830083
DUXAP1	0.159594	0.875651	0.830083
NDUFC2-KCTD14	0.159594	0.875651	0.830083
RP11-313P18.2	0.159594	0.875651	0.830083
CTD-2330J20.2	0.159594	0.875651	0.830083
RP11-382A20.1	0.159594	0.875651	0.830083
CTD-2651B20.4	0.159594	0.875651	0.830083
RP11-540O11.7	0.159594	0.875651	0.830083
RP11-16B9.1	0.159594	0.875651	0.830083
RP11-671M22.4	0.159594	0.875651	0.830083
RP11-279F6.3	0.159594	0.875651	0.830083
RP11-96O20.2	0.159594	0.875651	0.830083
RP11-126F18.2	0.159594	0.875651	0.830083
RP11-762H8.3	0.159594	0.875651	0.830083
CTD-2007H18.1	0.159594	0.875651	0.830083
RP11-475A13.1	0.159594	0.875651	0.830083
RP11-315F22.1	0.159594	0.875651	0.830083
ZNF720P1	0.159594	0.875651	0.830083
RP11-1035H13.2	0.159594	0.875651	0.830083
RP11-266L9.2	0.159594	0.875651	0.830083
RP11-322D14.2	0.159594	0.875651	0.830083
RP3-333B15.4	0.159594	0.875651	0.830083
RP11-391L3.5	0.159594	0.875651	0.830083
PWRN4	0.159594	0.875651	0.830083
RP11-800A3.4	0.159594	0.875651	0.830083
RP11-297M9.2	0.159594	0.875651	0.830083
RP11-27M24.3	0.159594	0.875651	0.830083
CTC-457E21.1	0.159594	0.875651	0.830083
RP11-46C24.6	0.159594	0.875651	0.830083
RP11-152L20.3	0.159594	0.875651	0.830083
RP11-513N24.1	0.159594	0.875651	0.830083
RP11-120K18.2	0.159594	0.875651	0.830083
RP11-677O4.2	0.159594	0.875651	0.830083
RP11-24M17.3	0.159594	0.875651	0.830083
UNGP1	0.159594	0.875651	0.830083
AC124789.1	0.159594	0.875651	0.830083
AC008088.4	0.159594	0.875651	0.830083
RP11-190D6.2	0.159594	0.875651	0.830083
CTD-2050B12.1	0.159594	0.875651	0.830083
GS1-279B7.1	0.159594	0.875651	0.830083
MIR4313	0.159594	0.875651	0.830083
C16orf97	0.159594	0.875651	0.830083
RP11-304L19.4	0.159594	0.875651	0.830083
AC140542.2	0.159594	0.875651	0.830083
RP11-281J9.1	0.159594	0.875651	0.830083
HSPE1P5	0.159594	0.875651	0.830083
RP11-709D24.6	0.159594	0.875651	0.830083
LINC00559	0.159594	0.875651	0.830083
RP11-178L8.3	0.159594	0.875651	0.830083
RP5-914M6.1	0.159594	0.875651	0.830083
IMPDH1P11	0.159594	0.875651	0.830083
AC009133.12	0.159594	0.875651	0.830083
RP11-676J12.7	0.159594	0.875651	0.830083
CTD-2522B17.8	0.159594	0.875651	0.830083
C19orf84	0.159594	0.875651	0.830083
AC139099.4	0.159594	0.875651	0.830083
RP11-708H21.4	0.159594	0.875651	0.830083
RP11-204E4.3	0.159594	0.875651	0.830083
RP11-266L9.6	0.159594	0.875651	0.830083
RP11-53I6.4	0.159594	0.875651	0.830083
RP11-1109M24.16	0.159594	0.875651	0.830083
RP11-25L3.3	0.159594	0.875651	0.830083
RP11-169F17.1	0.159594	0.875651	0.830083
OOSP1P2	0.159594	0.875651	0.830083
RN7SL777P	0.159594	0.875651	0.830083
RP11-271K11.1	0.159594	0.875651	0.830083
RP11-556O9.2	0.159594	0.875651	0.830083
RN7SL131P	0.159594	0.875651	0.830083
RP11-381P6.1	0.159594	0.875651	0.830083
RP11-680C21.1	0.159594	0.875651	0.830083
RP11-138I1.2	0.159594	0.875651	0.830083
RN7SL404P	0.159594	0.875651	0.830083
RP11-162A12.3	0.159594	0.875651	0.830083
ARGFXP2	0.159594	0.875651	0.830083
RN7SL9P	0.159594	0.875651	0.830083
CXADRP3	0.159594	0.875651	0.830083
LINC00683	0.159594	0.875651	0.830083
RN7SL138P	0.159594	0.875651	0.830083
RN7SL162P	0.159594	0.875651	0.830083
RP11-874J12.3	0.159594	0.875651	0.830083
RP11-1109M24.8	0.159594	0.875651	0.830083
RP11-692N5.2	0.159594	0.875651	0.830083
AC006273.7	0.159594	0.875651	0.830083
RP11-773H22.4	0.159594	0.875651	0.830083
RP11-128P17.2	0.159594	0.875651	0.830083
AC005789.9	0.159594	0.875651	0.830083
RP11-325K19.1	0.159594	0.875651	0.830083
AC005498.4	0.159594	0.875651	0.830083
RP11-866E20.3	0.159594	0.875651	0.830083
CTC-268N12.3	0.159594	0.875651	0.830083
RP11-703I16.1	0.159594	0.875651	0.830083
LINC00868	0.159594	0.875651	0.830083
CTC-559E9.8	0.159594	0.875651	0.830083
AC024592.9	0.159594	0.875651	0.830083
SRSF10P1	0.159594	0.875651	0.830083
RP11-299P2.1	0.159594	0.875651	0.830083
RP11-665N17.4	0.159594	0.875651	0.830083
CTB-176F20.3	0.159594	0.875651	0.830083
AC073342.1	0.159594	0.875651	0.830083
CTD-2396E7.10	0.159594	0.875651	0.830083
ARL14EPL	0.159594	0.875651	0.830083
AIRN	0.159594	0.875651	0.830083
CTD-2542C24.8	0.159594	0.875651	0.830083
CTB-50E14.4	0.159594	0.875651	0.830083
EMR4P	0.159594	0.875651	0.830083
CTC-518B2.9	0.159594	0.875651	0.830083
CTD-2620I22.1	0.159594	0.875651	0.830083
ZNF209P	0.159594	0.875651	0.830083
CTD-3193O13.8	0.159594	0.875651	0.830083
LINC00528	0.159594	0.875651	0.830083
ERVV-1	0.159594	0.875651	0.830083
AC138655.1	0.159594	0.875651	0.830083
AL353583.1	0.159594	0.875651	0.830083
AP000654.4	0.159594	0.875651	0.830083
CTC-1337H24.1	0.159594	0.875651	0.830083
MIR145	0.159594	0.875651	0.830083
RP6-91H8.5	0.159594	0.875651	0.830083
AP001172.2	0.159594	0.875651	0.830083
NDUFB8P2	0.159594	0.875651	0.830083
RP11-315D13.1	0.159594	0.875651	0.830083
RP11-168P13.1	0.159594	0.875651	0.830083
RP11-811P12.3	0.159594	0.875651	0.830083
AD001527.7	0.159594	0.875651	0.830083
RP11-255E6.5	0.159594	0.875651	0.830083
REXO1L8P	0.159594	0.875651	0.830083
RP11-326C3.15	0.159594	0.875651	0.830083
RP11-1113N2.4	0.159594	0.875651	0.830083
LINC01050	0.159594	0.875651	0.830083
AF146191.8	0.159594	0.875651	0.830083
RP11-1152H14.1	0.159594	0.875651	0.830083
RP11-33I11.3	0.159594	0.875651	0.830083
RP11-1060G2.2	0.159594	0.875651	0.830083
RP11-290L7.5	0.159594	0.875651	0.830083
RP11-561N12.7	0.159594	0.875651	0.830083
RP11-761I4.4	0.159594	0.875651	0.830083
RP5-1182A14.5	0.159594	0.875651	0.830083
RP11-506O24.2	0.159594	0.875651	0.830083
RP11-44N12.5	0.159594	0.875651	0.830083
RP3-326L13.2	0.159594	0.875651	0.830083
RP11-531A24.7	0.159594	0.875651	0.830083
RP11-38L15.8	0.159594	0.875651	0.830083
CTD-2342N23.3	0.159594	0.875651	0.830083
AC006273.4	0.159594	0.875651	0.830083
XXbac-BPGBPG55C20.1	0.159594	0.875651	0.830083
REXO1L3P	0.159594	0.875651	0.830083
RP11-5C23.1	0.159594	0.875651	0.830083
RP11-9N20.3	0.159594	0.875651	0.830083
RP11-368I23.4	0.159594	0.875651	0.830083
RP5-1039K5.18	0.159594	0.875651	0.830083
RP11-338K13.1	0.159594	0.875651	0.830083
CCT8L1P	0.160534	0.875651	0.830083
CYP3A43	0.160534	0.875651	0.830083
STAP1	0.160534	0.875651	0.830083
METTL24	0.160534	0.875651	0.830083
DMRT3	0.160534	0.875651	0.830083
GLP2R	0.160534	0.875651	0.830083
CD84	0.160534	0.875651	0.830083
SLC12A3	0.160534	0.875651	0.830083
FGF4	0.160534	0.875651	0.830083
TBX5	0.160534	0.875651	0.830083
BLNK	0.160534	0.875651	0.830083
GGTLC2	0.160534	0.875651	0.830083
SLC10A1	0.160534	0.875651	0.830083
EFS	0.160534	0.875651	0.830083
SLC17A9	0.160534	0.875651	0.830083
ANGPT4	0.160534	0.875651	0.830083
H2BFM	0.160534	0.875651	0.830083
IRG1	0.160534	0.875651	0.830083
MEDAG	0.160534	0.875651	0.830083
CCL24	0.160534	0.875651	0.830083
GALNTL5	0.160534	0.875651	0.830083
TLX1	0.160534	0.875651	0.830083
PPY	0.160534	0.875651	0.830083
GNRHR	0.160534	0.875651	0.830083
ODAM	0.160534	0.875651	0.830083
P2RX3	0.160534	0.875651	0.830083
APOA5	0.160534	0.875651	0.830083
CD5	0.160534	0.875651	0.830083
SLC22A2	0.160534	0.875651	0.830083
GZMK	0.160534	0.875651	0.830083
PCDHB6	0.160534	0.875651	0.830083
HAVCR1	0.160534	0.875651	0.830083
LYZL1	0.160534	0.875651	0.830083
PLBD1	0.160534	0.875651	0.830083
XPNPEP2	0.160534	0.875651	0.830083
KIAA0087	0.160534	0.875651	0.830083
MMP19	0.160534	0.875651	0.830083
MC3R	0.160534	0.875651	0.830083
CTCFL	0.160534	0.875651	0.830083
PI3	0.160534	0.875651	0.830083
SLURP1	0.160534	0.875651	0.830083
KRT36	0.160534	0.875651	0.830083
EDN2	0.160534	0.875651	0.830083
TBC1D27	0.160534	0.875651	0.830083
IRF5	0.160534	0.875651	0.830083
GUCY2D	0.160534	0.875651	0.830083
TEX13A	0.160534	0.875651	0.830083
ADAMDEC1	0.160534	0.875651	0.830083
CHIA	0.160534	0.875651	0.830083
LACRT	0.160534	0.875651	0.830083
SPDYE1	0.160534	0.875651	0.830083
DUOX1	0.160534	0.875651	0.830083
LHCGR	0.160534	0.875651	0.830083
PTPRQ	0.160534	0.875651	0.830083
CCDC33	0.160534	0.875651	0.830083
IL19	0.160534	0.875651	0.830083
PROK1	0.160534	0.875651	0.830083
CABS1	0.160534	0.875651	0.830083
FAM217A	0.160534	0.875651	0.830083
ZAN	0.160534	0.875651	0.830083
STRA8	0.160534	0.875651	0.830083
DOK2	0.160534	0.875651	0.830083
IFNK	0.160534	0.875651	0.830083
CYP17A1	0.160534	0.875651	0.830083
SLC25A31	0.160534	0.875651	0.830083
NODAL	0.160534	0.875651	0.830083
CDCP2	0.160534	0.875651	0.830083
SSX8	0.160534	0.875651	0.830083
LRRC43	0.160534	0.875651	0.830083
CD1E	0.160534	0.875651	0.830083
PGLYRP2	0.160534	0.875651	0.830083
SIGLEC16	0.160534	0.875651	0.830083
SLC1A7	0.160534	0.875651	0.830083
PM20D1	0.160534	0.875651	0.830083
C1QTNF7	0.160534	0.875651	0.830083
SPRR2D	0.160534	0.875651	0.830083
CXCR1	0.160534	0.875651	0.830083
DNASE1L3	0.160534	0.875651	0.830083
CPA3	0.160534	0.875651	0.830083
FOXQ1	0.160534	0.875651	0.830083
DCSTAMP	0.160534	0.875651	0.830083
CMTM5	0.160534	0.875651	0.830083
PLD4	0.160534	0.875651	0.830083
CPLX4	0.160534	0.875651	0.830083
STRCP1	0.160534	0.875651	0.830083
LOXHD1	0.160534	0.875651	0.830083
NLRP7	0.160534	0.875651	0.830083
KLK5	0.160534	0.875651	0.830083
NDUFA7	0.160534	0.875651	0.830083
OR2W6P	0.160534	0.875651	0.830083
KCNV2	0.160534	0.875651	0.830083
C20orf62	0.160534	0.875651	0.830083
GPR34	0.160534	0.875651	0.830083
CCL19	0.160534	0.875651	0.830083
MRGPRF	0.160534	0.875651	0.830083
CYSLTR1	0.160534	0.875651	0.830083
XCR1	0.160534	0.875651	0.830083
AP000769.1	0.160534	0.875651	0.830083
MARCH10	0.160534	0.875651	0.830083
C9orf131	0.160534	0.875651	0.830083
PIK3R6	0.160534	0.875651	0.830083
CHRNA9	0.160534	0.875651	0.830083
MYO1H	0.160534	0.875651	0.830083
FAM47DP	0.160534	0.875651	0.830083
C3orf55	0.160534	0.875651	0.830083
CD164L2	0.160534	0.875651	0.830083
GOLGA8EP	0.160534	0.875651	0.830083
CLEC14A	0.160534	0.875651	0.830083
MAP3K19	0.160534	0.875651	0.830083
TRIL	0.160534	0.875651	0.830083
DSCAML1	0.160534	0.875651	0.830083
CAPZA3	0.160534	0.875651	0.830083
RNF212	0.160534	0.875651	0.830083
C9orf62	0.160534	0.875651	0.830083
C10orf53	0.160534	0.875651	0.830083
C10orf67	0.160534	0.875651	0.830083
F2	0.160534	0.875651	0.830083
FER1L6-AS1	0.160534	0.875651	0.830083
P2RY13	0.160534	0.875651	0.830083
OR5T2	0.160534	0.875651	0.830083
TPM3P8	0.160534	0.875651	0.830083
SSTR3	0.160534	0.875651	0.830083
TDGF1P2	0.160534	0.875651	0.830083
FAM162B	0.160534	0.875651	0.830083
TACSTD2	0.160534	0.875651	0.830083
BPIFC	0.160534	0.875651	0.830083
MYADML2	0.160534	0.875651	0.830083
MAGEA11	0.160534	0.875651	0.830083
SPPL2C	0.160534	0.875651	0.830083
SHOX	0.160534	0.875651	0.830083
LCE5A	0.160534	0.875651	0.830083
ANXA8L2	0.160534	0.875651	0.830083
TNFRSF18	0.160534	0.875651	0.830083
ATP13A5	0.160534	0.875651	0.830083
SOWAHD	0.160534	0.875651	0.830083
AC008079.9	0.160534	0.875651	0.830083
S100A3	0.160534	0.875651	0.830083
PDCD1	0.160534	0.875651	0.830083
SNTN	0.160534	0.875651	0.830083
POTEA	0.160534	0.875651	0.830083
MAGEB16	0.160534	0.875651	0.830083
ANKRD62P1-PARP4P3	0.160534	0.875651	0.830083
SERPINA3	0.160534	0.875651	0.830083
LINC00523	0.160534	0.875651	0.830083
HLA-DRB9	0.160534	0.875651	0.830083
ZNF729	0.160534	0.875651	0.830083
PRSS29P	0.160534	0.875651	0.830083
OR9K1P	0.160534	0.875651	0.830083
RPS26P11	0.160534	0.875651	0.830083
GUCA2A	0.160534	0.875651	0.830083
C17orf102	0.160534	0.875651	0.830083
CYP2A13	0.160534	0.875651	0.830083
OR7E13P	0.160534	0.875651	0.830083
RP11-267J23.4	0.160534	0.875651	0.830083
OR14L1P	0.160534	0.875651	0.830083
RTP2	0.160534	0.875651	0.830083
SH2D1B	0.160534	0.875651	0.830083
PNMA5	0.160534	0.875651	0.830083
RNU6-222P	0.160534	0.875651	0.830083
SNORA70	0.160534	0.875651	0.830083
SNORD14E	0.160534	0.875651	0.830083
RN7SKP124	0.160534	0.875651	0.830083
RN7SKP226	0.160534	0.875651	0.830083
RNU1-100P	0.160534	0.875651	0.830083
Y_RNA	0.160534	0.875651	0.830083
AP003027.1	0.160534	0.875651	0.830083
AC105020.1	0.160534	0.875651	0.830083
RP11-217O12.1	0.160534	0.875651	0.830083
RP11-542B15.1	0.160534	0.875651	0.830083
AC144450.2	0.160534	0.875651	0.830083
CR1	0.160534	0.875651	0.830083
TEDDM1	0.160534	0.875651	0.830083
SPANXN1	0.160534	0.875651	0.830083
LIPJ	0.160534	0.875651	0.830083
RP11-380J14.1	0.160534	0.875651	0.830083
PRAMEF18	0.160534	0.875651	0.830083
ZFP57	0.160534	0.875651	0.830083
OR2J1	0.160534	0.875651	0.830083
CR769776.1	0.160534	0.875651	0.830083
GRXCR2	0.160534	0.875651	0.830083
C19orf69	0.160534	0.875651	0.830083
PABPN1L	0.160534	0.875651	0.830083
C7orf66	0.160534	0.875651	0.830083
CSPG4P9	0.160534	0.875651	0.830083
CALML3-AS1	0.160534	0.875651	0.830083
AREGB	0.160534	0.875651	0.830083
CTD-2008L17.2	0.160534	0.875651	0.830083
ANKUB1	0.160534	0.875651	0.830083
Y_RNA	0.160534	0.875651	0.830083
Y_RNA	0.160534	0.875651	0.830083
SNORD116-13	0.160534	0.875651	0.830083
SNORA8	0.160534	0.875651	0.830083
SNORD78	0.160534	0.875651	0.830083
IGLC7	0.160534	0.875651	0.830083
TRBV4-1	0.160534	0.875651	0.830083
TRBV9	0.160534	0.875651	0.830083
TRBV23-1	0.160534	0.875651	0.830083
TRAV10	0.160534	0.875651	0.830083
TRAV9-2	0.160534	0.875651	0.830083
TRAV16	0.160534	0.875651	0.830083
TRAV17	0.160534	0.875651	0.830083
TRAV22	0.160534	0.875651	0.830083
IGHA1	0.160534	0.875651	0.830083
IGHV5-51	0.160534	0.875651	0.830083
SNORA48	0.160534	0.875651	0.830083
RPS26P6	0.160534	0.875651	0.830083
PCNPP3	0.160534	0.875651	0.830083
VDAC1P7	0.160534	0.875651	0.830083
HMGB1P37	0.160534	0.875651	0.830083
AC108039.1	0.160534	0.875651	0.830083
RPS2P52	0.160534	0.875651	0.830083
RP11-941H19.2	0.160534	0.875651	0.830083
RPL7AP14	0.160534	0.875651	0.830083
UCA1	0.160534	0.875651	0.830083
RPL7P60	0.160534	0.875651	0.830083
MRPS21P6	0.160534	0.875651	0.830083
CBX1P2	0.160534	0.875651	0.830083
VSTM5	0.160534	0.875651	0.830083
KRT18P33	0.160534	0.875651	0.830083
C10orf105	0.160534	0.875651	0.830083
AC104654.1	0.160534	0.875651	0.830083
RPS7P6	0.160534	0.875651	0.830083
GAB4	0.160534	0.875651	0.830083
GOLGA6L18	0.160534	0.875651	0.830083
MIR941-1	0.160534	0.875651	0.830083
RPSAP43	0.160534	0.875651	0.830083
RP11-76H14.2	0.160534	0.875651	0.830083
HSPE1P8	0.160534	0.875651	0.830083
KIRREL3-AS3	0.160534	0.875651	0.830083
HNRNPA1P1	0.160534	0.875651	0.830083
GSTM2P1	0.160534	0.875651	0.830083
CELA3B	0.160534	0.875651	0.830083
RPS20P2	0.160534	0.875651	0.830083
OSTCP6	0.160534	0.875651	0.830083
RP11-394A14.2	0.160534	0.875651	0.830083
RP1-37N7.3	0.160534	0.875651	0.830083
AC013283.1	0.160534	0.875651	0.830083
RNU4-25P	0.160534	0.875651	0.830083
RN7SKP119	0.160534	0.875651	0.830083
RN7SKP106	0.160534	0.875651	0.830083
RN7SKP8	0.160534	0.875651	0.830083
RP11-541F9.1	0.160534	0.875651	0.830083
AC004041.2	0.160534	0.875651	0.830083
RP11-310H4.1	0.160534	0.875651	0.830083
MAPK6PS2	0.160534	0.875651	0.830083
RBMX2P3	0.160534	0.875651	0.830083
AC012314.20	0.160534	0.875651	0.830083
RP1-93L7.3	0.160534	0.875651	0.830083
GHc-602D8.2	0.160534	0.875651	0.830083
AC007091.1	0.160534	0.875651	0.830083
RPL23P4	0.160534	0.875651	0.830083
RP11-598O8.1	0.160534	0.875651	0.830083
AC104777.4	0.160534	0.875651	0.830083
LINC00633	0.160534	0.875651	0.830083
AMMECR1-IT1	0.160534	0.875651	0.830083
RP11-309L24.6	0.160534	0.875651	0.830083
RP11-344B5.2	0.160534	0.875651	0.830083
RP11-306K13.1	0.160534	0.875651	0.830083
AC063976.7	0.160534	0.875651	0.830083
LINC00620	0.160534	0.875651	0.830083
RP11-385M4.3	0.160534	0.875651	0.830083
AP001439.2	0.160534	0.875651	0.830083
RPS26P5	0.160534	0.875651	0.830083
CTD-2589O24.1	0.160534	0.875651	0.830083
BTF3P9	0.160534	0.875651	0.830083
RP1-104O17.1	0.160534	0.875651	0.830083
AC108051.3	0.160534	0.875651	0.830083
C9orf53	0.160534	0.875651	0.830083
AC009518.4	0.160534	0.875651	0.830083
RP5-934G17.6	0.160534	0.875651	0.830083
RP11-74C3.1	0.160534	0.875651	0.830083
CASC6	0.160534	0.875651	0.830083
RP11-54O7.11	0.160534	0.875651	0.830083
XXyac-YX65C7_A.4	0.160534	0.875651	0.830083
AC008937.3	0.160534	0.875651	0.830083
RP11-554K11.2	0.160534	0.875651	0.830083
MIPEPP1	0.160534	0.875651	0.830083
RP11-3B7.1	0.160534	0.875651	0.830083
RP11-736E3.1	0.160534	0.875651	0.830083
RP11-760D2.1	0.160534	0.875651	0.830083
RP5-858B6.1	0.160534	0.875651	0.830083
AC005730.2	0.160534	0.875651	0.830083
RP11-44M6.1	0.160534	0.875651	0.830083
AC010970.2	0.160534	0.875651	0.830083
RP11-288L9.4	0.160534	0.875651	0.830083
RP5-1077I2.3	0.160534	0.875651	0.830083
MTND1P23	0.160534	0.875651	0.830083
PHF2P2	0.160534	0.875651	0.830083
RPL7P3	0.160534	0.875651	0.830083
AC098823.3	0.160534	0.875651	0.830083
LINC00408	0.160534	0.875651	0.830083
ST7-AS2	0.160534	0.875651	0.830083
USP17L7	0.160534	0.875651	0.830083
LINC01035	0.160534	0.875651	0.830083
NPM1P49	0.160534	0.875651	0.830083
AP006216.10	0.160534	0.875651	0.830083
RP11-526D8.7	0.160534	0.875651	0.830083
SMCR5	0.160534	0.875651	0.830083
RP11-328P23.3	0.160534	0.875651	0.830083
AC093787.1	0.160534	0.875651	0.830083
CT45A6	0.160534	0.875651	0.830083
AC078883.4	0.160534	0.875651	0.830083
RP11-547D24.3	0.160534	0.875651	0.830083
AC073636.1	0.160534	0.875651	0.830083
RP11-460N20.4	0.160534	0.875651	0.830083
BTF3P13	0.160534	0.875651	0.830083
RP11-367J7.3	0.160534	0.875651	0.830083
RP11-563D10.1	0.160534	0.875651	0.830083
RP4-718J7.4	0.160534	0.875651	0.830083
MTND4P15	0.160534	0.875651	0.830083
HPN-AS1	0.160534	0.875651	0.830083
AC012501.2	0.160534	0.875651	0.830083
AC009299.3	0.160534	0.875651	0.830083
RP11-397P13.6	0.160534	0.875651	0.830083
RP11-406A20.4	0.160534	0.875651	0.830083
RP3-445N2.1	0.160534	0.875651	0.830083
AC005160.3	0.160534	0.875651	0.830083
AC087499.10	0.160534	0.875651	0.830083
RP1-266L20.4	0.160534	0.875651	0.830083
AC006042.6	0.160534	0.875651	0.830083
RP11-143M1.3	0.160534	0.875651	0.830083
RP11-61J19.3	0.160534	0.875651	0.830083
AC012368.1	0.160534	0.875651	0.830083
RP1-197O17.2	0.160534	0.875651	0.830083
DHFRP2	0.160534	0.875651	0.830083
AC009411.1	0.160534	0.875651	0.830083
ITPKB-AS1	0.160534	0.875651	0.830083
PAICSP2	0.160534	0.875651	0.830083
RP11-335E6.3	0.160534	0.875651	0.830083
MYLKP1	0.160534	0.875651	0.830083
UBTFL6	0.160534	0.875651	0.830083
RP13-228J13.8	0.160534	0.875651	0.830083
HMGN2P24	0.160534	0.875651	0.830083
PSMA6P2	0.160534	0.875651	0.830083
TRBV7-8	0.160534	0.875651	0.830083
HYI-AS1	0.160534	0.875651	0.830083
RP11-12M5.3	0.160534	0.875651	0.830083
AC005189.6	0.160534	0.875651	0.830083
MTATP8P2	0.160534	0.875651	0.830083
RP11-492M23.2	0.160534	0.875651	0.830083
AC073115.7	0.160534	0.875651	0.830083
RP3-380B4.1	0.160534	0.875651	0.830083
LINC01159	0.160534	0.875651	0.830083
CXCR2P1	0.160534	0.875651	0.830083
RP11-339A7.1	0.160534	0.875651	0.830083
XXbac-BPG248L24.10	0.160534	0.875651	0.830083
AC128709.4	0.160534	0.875651	0.830083
AC007128.1	0.160534	0.875651	0.830083
AC108025.2	0.160534	0.875651	0.830083
RP11-163G10.2	0.160534	0.875651	0.830083
RP11-458F8.2	0.160534	0.875651	0.830083
FAM41C	0.160534	0.875651	0.830083
MEMO1P4	0.160534	0.875651	0.830083
AC026882.1	0.160534	0.875651	0.830083
AC007163.6	0.160534	0.875651	0.830083
RP11-472G21.2	0.160534	0.875651	0.830083
PRKRIRP1	0.160534	0.875651	0.830083
ARHGAP26-IT1	0.160534	0.875651	0.830083
RP11-392A23.5	0.160534	0.875651	0.830083
AC105402.4	0.160534	0.875651	0.830083
AC107622.1	0.160534	0.875651	0.830083
TBL1XR1-AS1	0.160534	0.875651	0.830083
AP000696.2	0.160534	0.875651	0.830083
TAB3-AS1	0.160534	0.875651	0.830083
RP11-686D16.1	0.160534	0.875651	0.830083
AC104655.2	0.160534	0.875651	0.830083
KRT17P3	0.160534	0.875651	0.830083
RP11-541M12.3	0.160534	0.875651	0.830083
AF003529.2	0.160534	0.875651	0.830083
BTF3L4P1	0.160534	0.875651	0.830083
MTND1P32	0.160534	0.875651	0.830083
RP3-481A17.1	0.160534	0.875651	0.830083
RP5-955M13.4	0.160534	0.875651	0.830083
RP3-399L15.1	0.160534	0.875651	0.830083
SPTLC1P4	0.160534	0.875651	0.830083
AC067961.1	0.160534	0.875651	0.830083
COL4A2-AS1	0.160534	0.875651	0.830083
AC003986.6	0.160534	0.875651	0.830083
LINC01166	0.160534	0.875651	0.830083
RP3-510O8.4	0.160534	0.875651	0.830083
RP11-42O15.2	0.160534	0.875651	0.830083
RP11-490E15.2	0.160534	0.875651	0.830083
AC096649.1	0.160534	0.875651	0.830083
RP11-537A6.9	0.160534	0.875651	0.830083
RP11-573G6.2	0.160534	0.875651	0.830083
NKAPP1	0.160534	0.875651	0.830083
RP1-269M15.3	0.160534	0.875651	0.830083
BTF3P5	0.160534	0.875651	0.830083
RP11-506O24.1	0.160534	0.875651	0.830083
RP5-1039K5.13	0.160534	0.875651	0.830083
AP001442.2	0.160534	0.875651	0.830083
AP000475.2	0.160534	0.875651	0.830083
RP11-254B13.4	0.160534	0.875651	0.830083
RHBDF1P1	0.160534	0.875651	0.830083
RP11-64P14.7	0.160534	0.875651	0.830083
RP11-257I14.1	0.160534	0.875651	0.830083
AC003988.1	0.160534	0.875651	0.830083
PTCD2P2	0.160534	0.875651	0.830083
SOD2P1	0.160534	0.875651	0.830083
JAZF1-AS1	0.160534	0.875651	0.830083
RAD1P1	0.160534	0.875651	0.830083
RP11-382H24.2	0.160534	0.875651	0.830083
RP11-782C8.8	0.160534	0.875651	0.830083
AF015262.2	0.160534	0.875651	0.830083
GULOP	0.160534	0.875651	0.830083
AC003084.2	0.160534	0.875651	0.830083
RP11-526A4.1	0.160534	0.875651	0.830083
AC003958.2	0.160534	0.875651	0.830083
RP13-33H18.1	0.160534	0.875651	0.830083
RP1-29C18.8	0.160534	0.875651	0.830083
AC003984.1	0.160534	0.875651	0.830083
KDM4E	0.160534	0.875651	0.830083
AL162759.1	0.160534	0.875651	0.830083
RP11-575L7.8	0.160534	0.875651	0.830083
RP1-159G19.1	0.160534	0.875651	0.830083
RP4-764D2.1	0.160534	0.875651	0.830083
AC009960.4	0.160534	0.875651	0.830083
AC011196.3	0.160534	0.875651	0.830083
LINC00298	0.160534	0.875651	0.830083
AC023347.1	0.160534	0.875651	0.830083
IFITM4P	0.160534	0.875651	0.830083
RP11-655M14.6	0.160534	0.875651	0.830083
RP11-338C15.5	0.160534	0.875651	0.830083
RP11-345L23.1	0.160534	0.875651	0.830083
UBOX5-AS1	0.160534	0.875651	0.830083
FXYD6P2	0.160534	0.875651	0.830083
LL22NC03-104C7.1	0.160534	0.875651	0.830083
OR13E1P	0.160534	0.875651	0.830083
LINC01069	0.160534	0.875651	0.830083
MTND4P14	0.160534	0.875651	0.830083
DIAPH2-AS1	0.160534	0.875651	0.830083
TLX1NB	0.160534	0.875651	0.830083
RP3-430A16.1	0.160534	0.875651	0.830083
RP11-795J1.1	0.160534	0.875651	0.830083
RP4-680D5.4	0.160534	0.875651	0.830083
H3F3BP1	0.160534	0.875651	0.830083
LAMTOR5P1	0.160534	0.875651	0.830083
RP5-837I24.4	0.160534	0.875651	0.830083
BZW1P1	0.160534	0.875651	0.830083
UQCRC2P1	0.160534	0.875651	0.830083
RP11-157D23.1	0.160534	0.875651	0.830083
RP11-383C6.2	0.160534	0.875651	0.830083
RP11-337C18.7	0.160534	0.875651	0.830083
GAPDHP2	0.160534	0.875651	0.830083
RPS20P5	0.160534	0.875651	0.830083
C8orf56	0.160534	0.875651	0.830083
RP5-1065P14.2	0.160534	0.875651	0.830083
WASF3-AS1	0.160534	0.875651	0.830083
RP11-328P23.2	0.160534	0.875651	0.830083
RP13-436F16.1	0.160534	0.875651	0.830083
DLEU7-AS1	0.160534	0.875651	0.830083
RP1-142L7.5	0.160534	0.875651	0.830083
LINC01071	0.160534	0.875651	0.830083
RP11-305L7.3	0.160534	0.875651	0.830083
DCLRE1CP1	0.160534	0.875651	0.830083
LINC00383	0.160534	0.875651	0.830083
RP11-20J15.2	0.160534	0.875651	0.830083
DDR1-AS1	0.160534	0.875651	0.830083
RP11-435F13.2	0.160534	0.875651	0.830083
RP3-410C9.2	0.160534	0.875651	0.830083
RP11-555H23.1	0.160534	0.875651	0.830083
RP11-69L16.4	0.160534	0.875651	0.830083
MKRN4P	0.160534	0.875651	0.830083
RP11-342D11.2	0.160534	0.875651	0.830083
Y_RNA	0.160534	0.875651	0.830083
snoU13	0.160534	0.875651	0.830083
SNORD124	0.160534	0.875651	0.830083
snoU13	0.160534	0.875651	0.830083
RNU2-11P	0.160534	0.875651	0.830083
RPS23P7	0.160534	0.875651	0.830083
RP11-543D10.2	0.160534	0.875651	0.830083
RN7SL692P	0.160534	0.875651	0.830083
RPL35AP19	0.160534	0.875651	0.830083
RP11-225N10.1	0.160534	0.875651	0.830083
LCE1F	0.160534	0.875651	0.830083
RPL7AP10	0.160534	0.875651	0.830083
CTD-2312P21.1	0.160534	0.875651	0.830083
RP11-521D12.1	0.160534	0.875651	0.830083
RP11-430C7.4	0.160534	0.875651	0.830083
RP11-25I15.1	0.160534	0.875651	0.830083
RN7SL554P	0.160534	0.875651	0.830083
RP11-458K10.2	0.160534	0.875651	0.830083
IQCJ-SCHIP1-AS1	0.160534	0.875651	0.830083
PPATP1	0.160534	0.875651	0.830083
IGKV3-11	0.160534	0.875651	0.830083
RP11-214O14.1	0.160534	0.875651	0.830083
RPL19P11	0.160534	0.875651	0.830083
ZNF90P1	0.160534	0.875651	0.830083
RP11-359D24.1	0.160534	0.875651	0.830083
RP11-299L17.1	0.160534	0.875651	0.830083
RN7SL144P	0.160534	0.875651	0.830083
RPL21P11	0.160534	0.875651	0.830083
RP5-921G16.1	0.160534	0.875651	0.830083
RN7SL40P	0.160534	0.875651	0.830083
RPL30P9	0.160534	0.875651	0.830083
RPL26P31	0.160534	0.875651	0.830083
RPS15AP18	0.160534	0.875651	0.830083
AC005062.2	0.160534	0.875651	0.830083
RN7SL810P	0.160534	0.875651	0.830083
PRAMEF4	0.160534	0.875651	0.830083
AC006159.4	0.160534	0.875651	0.830083
RPL35AP32	0.160534	0.875651	0.830083
GMFBP1	0.160534	0.875651	0.830083
RPL17P22	0.160534	0.875651	0.830083
RP11-432B6.1	0.160534	0.875651	0.830083
RP11-678L1.1	0.160534	0.875651	0.830083
RN7SL743P	0.160534	0.875651	0.830083
RP5-839B4.8	0.160534	0.875651	0.830083
RN7SL799P	0.160534	0.875651	0.830083
RP11-475O23.3	0.160534	0.875651	0.830083
RP11-535I24.2	0.160534	0.875651	0.830083
RP11-373E16.3	0.160534	0.875651	0.830083
RP11-45A16.4	0.160534	0.875651	0.830083
IGFBP7-AS1	0.160534	0.875651	0.830083
ALDH1L1-AS2	0.160534	0.875651	0.830083
RP11-386I8.6	0.160534	0.875651	0.830083
MINOS1P4	0.160534	0.875651	0.830083
RP11-93K22.13	0.160534	0.875651	0.830083
CTB-49A3.2	0.160534	0.875651	0.830083
CTD-2218G20.2	0.160534	0.875651	0.830083
RP11-1134I14.2	0.160534	0.875651	0.830083
CTD-3007L5.1	0.160534	0.875651	0.830083
RP11-125O18.1	0.160534	0.875651	0.830083
CTB-14A14.2	0.160534	0.875651	0.830083
RP11-548L20.1	0.160534	0.875651	0.830083
R3HDM2P1	0.160534	0.875651	0.830083
RP11-287J9.1	0.160534	0.875651	0.830083
AC006427.2	0.160534	0.875651	0.830083
RP11-304F15.4	0.160534	0.875651	0.830083
XXbac-BPG181M17.5	0.160534	0.875651	0.830083
RP11-1281K21.3	0.160534	0.875651	0.830083
RP11-381N20.2	0.160534	0.875651	0.830083
CTD-3080P12.3	0.160534	0.875651	0.830083
AC138517.4	0.160534	0.875651	0.830083
RP11-688H10.1	0.160534	0.875651	0.830083
APOBEC3B-AS1	0.160534	0.875651	0.830083
KRT18P45	0.160534	0.875651	0.830083
SPATS1	0.160534	0.875651	0.830083
GAPDHP70	0.160534	0.875651	0.830083
RP11-1336O20.2	0.160534	0.875651	0.830083
RP11-332J15.1	0.160534	0.875651	0.830083
RP11-447H19.3	0.160534	0.875651	0.830083
RP11-17E2.2	0.160534	0.875651	0.830083
RP11-148B6.2	0.160534	0.875651	0.830083
MTND4P9	0.160534	0.875651	0.830083
RP11-141P6.1	0.160534	0.875651	0.830083
RP11-436H11.2	0.160534	0.875651	0.830083
RP11-585F1.10	0.160534	0.875651	0.830083
ALDH1L1-AS1	0.160534	0.875651	0.830083
CTD-2024P10.1	0.160534	0.875651	0.830083
LDHAL6DP	0.160534	0.875651	0.830083
RP11-122A21.2	0.160534	0.875651	0.830083
LINC00989	0.160534	0.875651	0.830083
RP11-780M14.1	0.160534	0.875651	0.830083
CTD-2005D20.1	0.160534	0.875651	0.830083
RP11-310P5.2	0.160534	0.875651	0.830083
RP11-338H14.1	0.160534	0.875651	0.830083
CTD-2275D10.2	0.160534	0.875651	0.830083
RP11-959I15.1	0.160534	0.875651	0.830083
C8orf17	0.160534	0.875651	0.830083
RP5-1063M23.1	0.160534	0.875651	0.830083
RP11-364L4.3	0.160534	0.875651	0.830083
AE000661.37	0.160534	0.875651	0.830083
RP11-138J23.1	0.160534	0.875651	0.830083
RP11-483H11.1	0.160534	0.875651	0.830083
RP11-280G9.1	0.160534	0.875651	0.830083
CTD-2072I24.1	0.160534	0.875651	0.830083
RP11-701P16.5	0.160534	0.875651	0.830083
WDFY3-AS1	0.160534	0.875651	0.830083
KHDC1P1	0.160534	0.875651	0.830083
RP11-46A10.6	0.160534	0.875651	0.830083
RP11-215G15.4	0.160534	0.875651	0.830083
RP11-440I14.3	0.160534	0.875651	0.830083
RP11-600L4.1	0.160534	0.875651	0.830083
SNORD119	0.160534	0.875651	0.830083
Vault	0.160534	0.875651	0.830083
RN7SKP195	0.160534	0.875651	0.830083
RPPH1-2P	0.160534	0.875651	0.830083
RNU6-881P	0.160534	0.875651	0.830083
RN7SKP57	0.160534	0.875651	0.830083
CTD-2544L4.1	0.160534	0.875651	0.830083
RP11-459E5.1	0.160534	0.875651	0.830083
RP11-589C21.2	0.160534	0.875651	0.830083
CTD-3046C4.1	0.160534	0.875651	0.830083
CTD-2552K11.2	0.160534	0.875651	0.830083
COX6B1P6	0.160534	0.875651	0.830083
RANP9	0.160534	0.875651	0.830083
RP11-348M17.2	0.160534	0.875651	0.830083
KB-1090H4.2	0.160534	0.875651	0.830083
IGHV3-29	0.160534	0.875651	0.830083
RP11-705O24.4	0.160534	0.875651	0.830083
RP11-790J24.2	0.160534	0.875651	0.830083
CTD-2374C24.1	0.160534	0.875651	0.830083
RP11-536K17.1	0.160534	0.875651	0.830083
KB-1410C5.2	0.160534	0.875651	0.830083
RP11-779O18.3	0.160534	0.875651	0.830083
RP11-1145L24.1	0.160534	0.875651	0.830083
LINC01170	0.160534	0.875651	0.830083
LINC01151	0.160534	0.875651	0.830083
CTB-113P19.3	0.160534	0.875651	0.830083
CTC-329D1.3	0.160534	0.875651	0.830083
RP11-730G20.1	0.160534	0.875651	0.830083
RP11-470M17.2	0.160534	0.875651	0.830083
RP11-11C20.1	0.160534	0.875651	0.830083
TDGF1P5	0.160534	0.875651	0.830083
RP11-89M16.1	0.160534	0.875651	0.830083
RP11-150O12.4	0.160534	0.875651	0.830083
CTD-2345M20.2	0.160534	0.875651	0.830083
RP11-613D13.4	0.160534	0.875651	0.830083
ALG9-IT1	0.160534	0.875651	0.830083
TMX2-CTNND1	0.160534	0.875651	0.830083
ENPP7P12	0.160534	0.875651	0.830083
RP11-60I3.4	0.160534	0.875651	0.830083
RP11-3G21.1	0.160534	0.875651	0.830083
FAM90A10P	0.160534	0.875651	0.830083
COPS8P3	0.160534	0.875651	0.830083
RP11-351I24.3	0.160534	0.875651	0.830083
FAM8A2P	0.160534	0.875651	0.830083
HNRNPCP8	0.160534	0.875651	0.830083
RP11-672A2.1	0.160534	0.875651	0.830083
CTC-378H22.1	0.160534	0.875651	0.830083
RP11-664I21.6	0.160534	0.875651	0.830083
RP11-412B14.1	0.160534	0.875651	0.830083
RP11-532E4.2	0.160534	0.875651	0.830083
RP11-945A11.1	0.160534	0.875651	0.830083
RFPL4AP1	0.160534	0.875651	0.830083
RP11-201M22.1	0.160534	0.875651	0.830083
RP11-708L7.6	0.160534	0.875651	0.830083
RP11-266A24.1	0.160534	0.875651	0.830083
CARD18	0.160534	0.875651	0.830083
CTD-2026G22.1	0.160534	0.875651	0.830083
RP11-168K9.1	0.160534	0.875651	0.830083
RP11-313F23.4	0.160534	0.875651	0.830083
RP11-732A19.9	0.160534	0.875651	0.830083
RP11-807H22.6	0.160534	0.875651	0.830083
RP11-196H14.2	0.160534	0.875651	0.830083
RP11-841C19.3	0.160534	0.875651	0.830083
RP11-885B4.1	0.160534	0.875651	0.830083
RP5-916L7.2	0.160534	0.875651	0.830083
RP11-365O10.1	0.160534	0.875651	0.830083
RP11-446E24.4	0.160534	0.875651	0.830083
RP11-977P2.1	0.160534	0.875651	0.830083
NLRP9P	0.160534	0.875651	0.830083
TRDV3	0.160534	0.875651	0.830083
RP11-443N24.2	0.160534	0.875651	0.830083
RP11-17G12.3	0.160534	0.875651	0.830083
RP11-695J4.2	0.160534	0.875651	0.830083
RP11-986G18.1	0.160534	0.875651	0.830083
RP11-817J15.2	0.160534	0.875651	0.830083
GPR123-AS1	0.160534	0.875651	0.830083
RP11-685B13.2	0.160534	0.875651	0.830083
RP13-200J3.2	0.160534	0.875651	0.830083
RP11-993B23.3	0.160534	0.875651	0.830083
PGAM1P5	0.160534	0.875651	0.830083
RP11-25I15.2	0.160534	0.875651	0.830083
RP11-626P14.2	0.160534	0.875651	0.830083
KIRREL3-AS1	0.160534	0.875651	0.830083
RP11-316A16.1	0.160534	0.875651	0.830083
RP11-267D19.1	0.160534	0.875651	0.830083
RP11-328J6.1	0.160534	0.875651	0.830083
CHCHD3P2	0.160534	0.875651	0.830083
OR5BJ1P	0.160534	0.875651	0.830083
RP11-597A11.4	0.160534	0.875651	0.830083
RP11-148B3.2	0.160534	0.875651	0.830083
RP11-617J18.1	0.160534	0.875651	0.830083
RP11-526N18.1	0.160534	0.875651	0.830083
OR4Q1P	0.160534	0.875651	0.830083
RP4-773N10.6	0.160534	0.875651	0.830083
RP11-433J8.1	0.160534	0.875651	0.830083
RP11-255G12.3	0.160534	0.875651	0.830083
CTD-2555O16.1	0.160534	0.875651	0.830083
RP11-713N11.5	0.160534	0.875651	0.830083
RP11-1074O12.1	0.160534	0.875651	0.830083
RP11-671J11.4	0.160534	0.875651	0.830083
RP11-133K1.6	0.160534	0.875651	0.830083
CTD-2033D15.1	0.160534	0.875651	0.830083
RP11-798K3.2	0.160534	0.875651	0.830083
RP11-27M9.1	0.160534	0.875651	0.830083
ISCA1P4	0.160534	0.875651	0.830083
RP11-37C7.2	0.160534	0.875651	0.830083
RP11-403B2.5	0.160534	0.875651	0.830083
RP11-1084A12.2	0.160534	0.875651	0.830083
KRT8P9	0.160534	0.875651	0.830083
RP11-96C21.1	0.160534	0.875651	0.830083
CTD-2329K10.1	0.160534	0.875651	0.830083
RP11-351M8.1	0.160534	0.875651	0.830083
RP11-129I19.2	0.160534	0.875651	0.830083
RP11-231E4.2	0.160534	0.875651	0.830083
RP11-426C22.4	0.160534	0.875651	0.830083
RP3-404K8.2	0.160534	0.875651	0.830083
RP11-756H20.1	0.160534	0.875651	0.830083
CTD-2358C21.3	0.160534	0.875651	0.830083
CTA-363E6.5	0.160534	0.875651	0.830083
VN1R67P	0.160534	0.875651	0.830083
RP11-329J18.3	0.160534	0.875651	0.830083
RP11-982M15.8	0.160534	0.875651	0.830083
RP11-2C24.4	0.160534	0.875651	0.830083
CTB-134H23.3	0.160534	0.875651	0.830083
CTD-2319I12.1	0.160534	0.875651	0.830083
RP11-775H9.3	0.160534	0.875651	0.830083
RP11-960L18.1	0.160534	0.875651	0.830083
RP11-59E19.4	0.160534	0.875651	0.830083
RP11-626K17.3	0.160534	0.875651	0.830083
RP11-554A11.4	0.160534	0.875651	0.830083
RP11-265N6.2	0.160534	0.875651	0.830083
RP11-461A8.1	0.160534	0.875651	0.830083
RP11-214O1.1	0.160534	0.875651	0.830083
EIF4A1P9	0.160534	0.875651	0.830083
RP11-356I18.1	0.160534	0.875651	0.830083
AF001548.6	0.160534	0.875651	0.830083
LA16c-306E5.3	0.160534	0.875651	0.830083
RP11-498D10.8	0.160534	0.875651	0.830083
RP11-118E18.4	0.160534	0.875651	0.830083
RP11-963H4.3	0.160534	0.875651	0.830083
CTD-2532D12.4	0.160534	0.875651	0.830083
RN7SL136P	0.160534	0.875651	0.830083
RN7SL276P	0.160534	0.875651	0.830083
RP11-110H1.9	0.160534	0.875651	0.830083
RP11-180P8.1	0.160534	0.875651	0.830083
CTC-297N7.9	0.160534	0.875651	0.830083
CTD-2145A24.4	0.160534	0.875651	0.830083
RN7SL326P	0.160534	0.875651	0.830083
MIR3615	0.160534	0.875651	0.830083
Metazoa_SRP	0.160534	0.875651	0.830083
AC100830.5	0.160534	0.875651	0.830083
RP11-728E14.3	0.160534	0.875651	0.830083
RP11-31I22.3	0.160534	0.875651	0.830083
RP11-183C12.1	0.160534	0.875651	0.830083
RN7SL64P	0.160534	0.875651	0.830083
RN7SL311P	0.160534	0.875651	0.830083
RP5-906A24.2	0.160534	0.875651	0.830083
RP11-1109M24.11	0.160534	0.875651	0.830083
RP11-640I15.1	0.160534	0.875651	0.830083
ARIH2P1	0.160534	0.875651	0.830083
RP11-25O3.1	0.160534	0.875651	0.830083
RP13-991F5.2	0.160534	0.875651	0.830083
RN7SL126P	0.160534	0.875651	0.830083
CTD-2008P7.8	0.160534	0.875651	0.830083
RN7SL408P	0.160534	0.875651	0.830083
RP11-744K17.2	0.160534	0.875651	0.830083
RP11-49K24.4	0.160534	0.875651	0.830083
FAM106DP	0.160534	0.875651	0.830083
CTB-31O20.3	0.160534	0.875651	0.830083
CTBP2P7	0.160534	0.875651	0.830083
AC005954.4	0.160534	0.875651	0.830083
RP11-264B14.1	0.160534	0.875651	0.830083
AC093074.1	0.160534	0.875651	0.830083
RP11-209M4.1	0.160534	0.875651	0.830083
RP11-697E22.3	0.160534	0.875651	0.830083
RP11-264B14.2	0.160534	0.875651	0.830083
OR1AB1P	0.160534	0.875651	0.830083
ADAD1P2	0.160534	0.875651	0.830083
RP11-380M21.2	0.160534	0.875651	0.830083
RP11-104J23.1	0.160534	0.875651	0.830083
AC002115.9	0.160534	0.875651	0.830083
CTD-2554C21.2	0.160534	0.875651	0.830083
CTD-2540B15.6	0.160534	0.875651	0.830083
AC061992.2	0.160534	0.875651	0.830083
RP11-2N1.2	0.160534	0.875651	0.830083
RP11-35G9.5	0.160534	0.875651	0.830083
CTC-429P9.2	0.160534	0.875651	0.830083
RP11-248B24.4	0.160534	0.875651	0.830083
AC007228.5	0.160534	0.875651	0.830083
AC008948.1	0.160534	0.875651	0.830083
AC115522.3	0.160534	0.875651	0.830083
AC018867.2	0.160534	0.875651	0.830083
SIGLEC22P	0.160534	0.875651	0.830083
AC092301.3	0.160534	0.875651	0.830083
RP11-432M8.17	0.160534	0.875651	0.830083
CTD-3032J10.3	0.160534	0.875651	0.830083
RP11-453E17.4	0.160534	0.875651	0.830083
KNOP1P2	0.160534	0.875651	0.830083
RP11-467C18.1	0.160534	0.875651	0.830083
RP11-145P16.3	0.160534	0.875651	0.830083
RP5-1147A1.1	0.160534	0.875651	0.830083
RP11-51F16.9	0.160534	0.875651	0.830083
RP11-2E11.9	0.160534	0.875651	0.830083
MTRNR2L2	0.160534	0.875651	0.830083
LINC01109	0.160534	0.875651	0.830083
RP3-523E19.2	0.160534	0.875651	0.830083
RP1-85D24.3	0.160534	0.875651	0.830083
RP11-36B6.1	0.160534	0.875651	0.830083
RP11-407N8.4	0.160534	0.875651	0.830083
CTD-3020H12.4	0.160534	0.875651	0.830083
RP11-139J15.7	0.160534	0.875651	0.830083
RP1-79C4.4	0.160534	0.875651	0.830083
RP11-493E12.1	0.160534	0.875651	0.830083
OR10AE1P	0.160534	0.875651	0.830083
RP11-222K16.1	0.160534	0.875651	0.830083
RP11-302M6.4	0.160534	0.875651	0.830083
Metazoa_SRP	0.160534	0.875651	0.830083
KB-1836B5.4	0.160534	0.875651	0.830083
RP11-840I19.5	0.160534	0.875651	0.830083
Metazoa_SRP	0.160534	0.875651	0.830083
CTB-108O6.2	0.160534	0.875651	0.830083
RP11-346C20.4	0.160534	0.875651	0.830083
LLNLF-65H9.1	0.160534	0.875651	0.830083
RP11-142A22.4	0.160534	0.875651	0.830083
RP11-799N11.1	0.160534	0.875651	0.830083
RP11-286H15.1	0.160534	0.875651	0.830083
RP5-1042K10.13	0.160534	0.875651	0.830083
RP11-2H3.6	0.160534	0.875651	0.830083
RP11-724N1.1	0.160534	0.875651	0.830083
RP11-25K21.6	0.160534	0.875651	0.830083
RP11-1263C18.1	0.160534	0.875651	0.830083
RP6-109B7.5	0.160534	0.875651	0.830083
RP11-445N20.3	0.160534	0.875651	0.830083
AC004410.3	0.160534	0.875651	0.830083
RP13-514E23.2	0.160534	0.875651	0.830083
CD6	0.161822	0.875651	0.830083
ZNF806	0.161822	0.875651	0.830083
NNAT	0.161822	0.875651	0.830083
SERPINB3	0.161822	0.875651	0.830083
MS4A12	0.161822	0.875651	0.830083
SLC13A1	0.161822	0.875651	0.830083
CETP	0.161822	0.875651	0.830083
PNPLA5	0.161822	0.875651	0.830083
CPNE6	0.161822	0.875651	0.830083
VSX1	0.161822	0.875651	0.830083
AQP9	0.161822	0.875651	0.830083
TNFRSF10A	0.161822	0.875651	0.830083
CGB2	0.161822	0.875651	0.830083
RETN	0.161822	0.875651	0.830083
OVOL3	0.161822	0.875651	0.830083
TNFSF8	0.161822	0.875651	0.830083
P2RX1	0.161822	0.875651	0.830083
CPZ	0.161822	0.875651	0.830083
UNC93A	0.161822	0.875651	0.830083
AGXT2	0.161822	0.875651	0.830083
LRRC31	0.161822	0.875651	0.830083
GCG	0.161822	0.875651	0.830083
CFHR3	0.161822	0.875651	0.830083
BTF3P11	0.161822	0.875651	0.830083
MAGEB4	0.161822	0.875651	0.830083
IAPP	0.161822	0.875651	0.830083
LY9	0.161822	0.875651	0.830083
MASP1	0.161822	0.875651	0.830083
PRRG3	0.161822	0.875651	0.830083
LSP1	0.161822	0.875651	0.830083
DEFB118	0.161822	0.875651	0.830083
LIN28A	0.161822	0.875651	0.830083
HHLA1	0.161822	0.875651	0.830083
MYBPH	0.161822	0.875651	0.830083
ADAM30	0.161822	0.875651	0.830083
CFHR5	0.161822	0.875651	0.830083
UGT2A3	0.161822	0.875651	0.830083
GH2	0.161822	0.875651	0.830083
OR13C9	0.161822	0.875651	0.830083
MMP20	0.161822	0.875651	0.830083
TMPRSS13	0.161822	0.875651	0.830083
BRDT	0.161822	0.875651	0.830083
CLCA2	0.161822	0.875651	0.830083
CYP2C8	0.161822	0.875651	0.830083
LBX1	0.161822	0.875651	0.830083
CHRNA1	0.161822	0.875651	0.830083
CCDC54	0.161822	0.875651	0.830083
KIF2B	0.161822	0.875651	0.830083
ZNF750	0.161822	0.875651	0.830083
DMRTC2	0.161822	0.875651	0.830083
TRIM43B	0.161822	0.875651	0.830083
CXorf36	0.161822	0.875651	0.830083
GPR174	0.161822	0.875651	0.830083
OR13C4	0.161822	0.875651	0.830083
MS4A3	0.161822	0.875651	0.830083
PPIAP26	0.161822	0.875651	0.830083
KCNJ1	0.161822	0.875651	0.830083
FAM27C	0.161822	0.875651	0.830083
MAGED4	0.161822	0.875651	0.830083
UGT2B4	0.161822	0.875651	0.830083
NAA11	0.161822	0.875651	0.830083
SH3RF2	0.161822	0.875651	0.830083
CPA5	0.161822	0.875651	0.830083
AIRE	0.161822	0.875651	0.830083
TNFSF13	0.161822	0.875651	0.830083
DNAJA1P5	0.161822	0.875651	0.830083
IL20	0.161822	0.875651	0.830083
DCST1	0.161822	0.875651	0.830083
F2RL2	0.161822	0.875651	0.830083
SPAG11B	0.161822	0.875651	0.830083
MOGAT2	0.161822	0.875651	0.830083
LINC00905	0.161822	0.875651	0.830083
TBX10	0.161822	0.875651	0.830083
HIST1H2BI	0.161822	0.875651	0.830083
C8orf22	0.161822	0.875651	0.830083
PMCHL2	0.161822	0.875651	0.830083
VCX3A	0.161822	0.875651	0.830083
TAS2R1	0.161822	0.875651	0.830083
SIGLEC17P	0.161822	0.875651	0.830083
XAGE3	0.161822	0.875651	0.830083
OR2AT4	0.161822	0.875651	0.830083
DNAI2	0.161822	0.875651	0.830083
S100Z	0.161822	0.875651	0.830083
C1orf111	0.161822	0.875651	0.830083
TNFRSF10D	0.161822	0.875651	0.830083
GPRC6A	0.161822	0.875651	0.830083
RP11-209A2.1	0.161822	0.875651	0.830083
DSG4	0.161822	0.875651	0.830083
ANKRD30BP1	0.161822	0.875651	0.830083
ISX	0.161822	0.875651	0.830083
GPR152	0.161822	0.875651	0.830083
EIF4E1B	0.161822	0.875651	0.830083
GAPT	0.161822	0.875651	0.830083
TMPRSS7	0.161822	0.875651	0.830083
FMR1NB	0.161822	0.875651	0.830083
CBX3P1	0.161822	0.875651	0.830083
GPR4	0.161822	0.875651	0.830083
RP11-16K12.1	0.161822	0.875651	0.830083
TMEM78	0.161822	0.875651	0.830083
ODF3	0.161822	0.875651	0.830083
C13orf45	0.161822	0.875651	0.830083
MTUS2-AS1	0.161822	0.875651	0.830083
TMEM31	0.161822	0.875651	0.830083
FUT7	0.161822	0.875651	0.830083
CCL13	0.161822	0.875651	0.830083
ANKRD62	0.161822	0.875651	0.830083
IFNL1	0.161822	0.875651	0.830083
VCX	0.161822	0.875651	0.830083
WFDC10B	0.161822	0.875651	0.830083
EFHC2	0.161822	0.875651	0.830083
FOXL2	0.161822	0.875651	0.830083
C1QTNF8	0.161822	0.875651	0.830083
AC004166.6	0.161822	0.875651	0.830083
CYCSP45	0.161822	0.875651	0.830083
C12orf56	0.161822	0.875651	0.830083
KRT79	0.161822	0.875651	0.830083
RPS4XP21	0.161822	0.875651	0.830083
OR9Q1	0.161822	0.875651	0.830083
ZCCHC16	0.161822	0.875651	0.830083
C2orf78	0.161822	0.875651	0.830083
ASCL4	0.161822	0.875651	0.830083
NANOS2	0.161822	0.875651	0.830083
IGFL3	0.161822	0.875651	0.830083
FAM196A	0.161822	0.875651	0.830083
DCAF8L2	0.161822	0.875651	0.830083
FOXR2	0.161822	0.875651	0.830083
RP6-149D17.1	0.161822	0.875651	0.830083
TBC1D28	0.161822	0.875651	0.830083
CXCL17	0.161822	0.875651	0.830083
VN1R2	0.161822	0.875651	0.830083
HRCT1	0.161822	0.875651	0.830083
OR10J3	0.161822	0.875651	0.830083
ADH7	0.161822	0.875651	0.830083
AC007952.6	0.161822	0.875651	0.830083
SCGB1D4	0.161822	0.875651	0.830083
OR5M12P	0.161822	0.875651	0.830083
DSCR8	0.161822	0.875651	0.830083
H2AFB1	0.161822	0.875651	0.830083
APCDD1L	0.161822	0.875651	0.830083
MAGEB3	0.161822	0.875651	0.830083
SNORA42	0.161822	0.875651	0.830083
RN7SKP291	0.161822	0.875651	0.830083
U3	0.161822	0.875651	0.830083
RNU1-124P	0.161822	0.875651	0.830083
Y_RNA	0.161822	0.875651	0.830083
Y_RNA	0.161822	0.875651	0.830083
RN7SKP217	0.161822	0.875651	0.830083
SNORA51	0.161822	0.875651	0.830083
RNU1-122P	0.161822	0.875651	0.830083
KPRP	0.161822	0.875651	0.830083
LINC00222	0.161822	0.875651	0.830083
PFN1P2	0.161822	0.875651	0.830083
IFIT1B	0.161822	0.875651	0.830083
LIPK	0.161822	0.875651	0.830083
CD300LD	0.161822	0.875651	0.830083
NXPE2	0.161822	0.875651	0.830083
KRTAP9-3	0.161822	0.875651	0.830083
AC021218.2	0.161822	0.875651	0.830083
RP11-46C24.3	0.161822	0.875651	0.830083
HSP90AA4P	0.161822	0.875651	0.830083
BHLHA9	0.161822	0.875651	0.830083
KRTAP22-2	0.161822	0.875651	0.830083
FAM138D	0.161822	0.875651	0.830083
RNU6-15P	0.161822	0.875651	0.830083
SNORA70C	0.161822	0.875651	0.830083
MIR219-2	0.161822	0.875651	0.830083
IGKV6D-41	0.161822	0.875651	0.830083
IGHE	0.161822	0.875651	0.830083
RPL5P5	0.161822	0.875651	0.830083
COPS5P1	0.161822	0.875651	0.830083
MARCKSL1P1	0.161822	0.875651	0.830083
GAPDHP44	0.161822	0.875651	0.830083
AKR1B1P2	0.161822	0.875651	0.830083
CFL1P2	0.161822	0.875651	0.830083
SULT1A4	0.161822	0.875651	0.830083
RPL7AP38	0.161822	0.875651	0.830083
KRT18P29	0.161822	0.875651	0.830083
AC073310.4	0.161822	0.875651	0.830083
RP11-474D1.3	0.161822	0.875651	0.830083
SMCO1	0.161822	0.875651	0.830083
TPT1P5	0.161822	0.875651	0.830083
RP11-208P4.1	0.161822	0.875651	0.830083
RPS2P6	0.161822	0.875651	0.830083
ALDOAP2	0.161822	0.875651	0.830083
RP11-7D5.2	0.161822	0.875651	0.830083
CYCSP55	0.161822	0.875651	0.830083
CDRT15L2	0.161822	0.875651	0.830083
RP3-420J14.1	0.161822	0.875651	0.830083
FAM230B	0.161822	0.875651	0.830083
AC145205.1	0.161822	0.875651	0.830083
FEN1P1	0.161822	0.875651	0.830083
RP11-439L8.2	0.161822	0.875651	0.830083
RP1-253B10.1	0.161822	0.875651	0.830083
RPL5P21	0.161822	0.875651	0.830083
RP11-59D5__B.3	0.161822	0.875651	0.830083
ATP5F1P6	0.161822	0.875651	0.830083
GAPDHP67	0.161822	0.875651	0.830083
TUBB3P1	0.161822	0.875651	0.830083
SLC25A51P1	0.161822	0.875651	0.830083
MIR1289-1	0.161822	0.875651	0.830083
SNORA73	0.161822	0.875651	0.830083
RNA5SP129	0.161822	0.875651	0.830083
USP17L2	0.161822	0.875651	0.830083
AC004471.9	0.161822	0.875651	0.830083
AFF2-IT1	0.161822	0.875651	0.830083
AC093690.1	0.161822	0.875651	0.830083
RPS15AP5	0.161822	0.875651	0.830083
TRIM60P17	0.161822	0.875651	0.830083
EBLN1	0.161822	0.875651	0.830083
RP5-1121H13.1	0.161822	0.875651	0.830083
EEF1A1P24	0.161822	0.875651	0.830083
AC093107.7	0.161822	0.875651	0.830083
AC026188.1	0.161822	0.875651	0.830083
EEF1A1P1	0.161822	0.875651	0.830083
EFCAB6-AS1	0.161822	0.875651	0.830083
AC013733.5	0.161822	0.875651	0.830083
ABCC5-AS1	0.161822	0.875651	0.830083
RP11-183E9.2	0.161822	0.875651	0.830083
TCEAL3-AS1	0.161822	0.875651	0.830083
RP11-445P17.8	0.161822	0.875651	0.830083
HSPA8P16	0.161822	0.875651	0.830083
PTPN2P2	0.161822	0.875651	0.830083
SDHDP6	0.161822	0.875651	0.830083
IFNA22P	0.161822	0.875651	0.830083
RP1-293L8.2	0.161822	0.875651	0.830083
TMLHE-AS1	0.161822	0.875651	0.830083
EIF3EP2	0.161822	0.875651	0.830083
RP3-333H23.8	0.161822	0.875651	0.830083
RPL32P1	0.161822	0.875651	0.830083
AC019109.1	0.161822	0.875651	0.830083
RP4-784A16.3	0.161822	0.875651	0.830083
WWC3-AS1	0.161822	0.875651	0.830083
PGBD4P5	0.161822	0.875651	0.830083
RP11-338E21.2	0.161822	0.875651	0.830083
ATP6V0E1P1	0.161822	0.875651	0.830083
RP11-1114A5.5	0.161822	0.875651	0.830083
AP001626.1	0.161822	0.875651	0.830083
KRT41P	0.161822	0.875651	0.830083
RP11-301G21.1	0.161822	0.875651	0.830083
RP4-610C12.3	0.161822	0.875651	0.830083
AC005237.4	0.161822	0.875651	0.830083
AC068610.3	0.161822	0.875651	0.830083
DOCK4-AS1	0.161822	0.875651	0.830083
HNRNPA3P15	0.161822	0.875651	0.830083
AC006045.3	0.161822	0.875651	0.830083
RP11-1018N14.2	0.161822	0.875651	0.830083
RP13-313G19.2	0.161822	0.875651	0.830083
PCA3	0.161822	0.875651	0.830083
AC022431.2	0.161822	0.875651	0.830083
RP11-463P17.1	0.161822	0.875651	0.830083
RPS3AP46	0.161822	0.875651	0.830083
AP4B1-AS1	0.161822	0.875651	0.830083
TCEB1P21	0.161822	0.875651	0.830083
ISM1-AS1	0.161822	0.875651	0.830083
RP4-813D12.3	0.161822	0.875651	0.830083
AC018359.1	0.161822	0.875651	0.830083
RP11-350G13.1	0.161822	0.875651	0.830083
TERF1P5	0.161822	0.875651	0.830083
SORCS3-AS1	0.161822	0.875651	0.830083
MRPL23-AS1	0.161822	0.875651	0.830083
AC018641.7	0.161822	0.875651	0.830083
AC126365.1	0.161822	0.875651	0.830083
AC016722.3	0.161822	0.875651	0.830083
RP11-445F6.2	0.161822	0.875651	0.830083
AC005008.3	0.161822	0.875651	0.830083
C17orf112	0.161822	0.875651	0.830083
RP6-1O2.1	0.161822	0.875651	0.830083
RP11-115A15.4	0.161822	0.875651	0.830083
AF178030.2	0.161822	0.875651	0.830083
AL672294.1	0.161822	0.875651	0.830083
AC124861.1	0.161822	0.875651	0.830083
RP11-5P4.2	0.161822	0.875651	0.830083
AC114755.3	0.161822	0.875651	0.830083
QRSL1P2	0.161822	0.875651	0.830083
GSTM3P1	0.161822	0.875651	0.830083
RP4-565E6.1	0.161822	0.875651	0.830083
AC114788.2	0.161822	0.875651	0.830083
GS1-164F24.1	0.161822	0.875651	0.830083
ASS1P5	0.161822	0.875651	0.830083
RP11-69C17.3	0.161822	0.875651	0.830083
PRKRIRP3	0.161822	0.875651	0.830083
AC011933.2	0.161822	0.875651	0.830083
AC074338.5	0.161822	0.875651	0.830083
HNRNPA1P46	0.161822	0.875651	0.830083
AC092839.3	0.161822	0.875651	0.830083
OFD1P17	0.161822	0.875651	0.830083
RP11-522L3.5	0.161822	0.875651	0.830083
RP11-520B13.4	0.161822	0.875651	0.830083
TUBB4AP1	0.161822	0.875651	0.830083
RP5-859D4.3	0.161822	0.875651	0.830083
RP11-550P17.5	0.161822	0.875651	0.830083
HNRNPCP7	0.161822	0.875651	0.830083
TRGV5P	0.161822	0.875651	0.830083
TTC3-AS1	0.161822	0.875651	0.830083
ATP5G2P4	0.161822	0.875651	0.830083
AC096664.2	0.161822	0.875651	0.830083
AC025627.7	0.161822	0.875651	0.830083
LINC01038	0.161822	0.875651	0.830083
RP11-553N16.1	0.161822	0.875651	0.830083
AC034110.1	0.161822	0.875651	0.830083
LINC00446	0.161822	0.875651	0.830083
RP11-175B12.2	0.161822	0.875651	0.830083
RP11-193I22.2	0.161822	0.875651	0.830083
RP11-378J18.6	0.161822	0.875651	0.830083
RPL27AP8	0.161822	0.875651	0.830083
RP11-52J3.2	0.161822	0.875651	0.830083
AC079776.1	0.161822	0.875651	0.830083
SACS-AS1	0.161822	0.875651	0.830083
ZFYVE9P1	0.161822	0.875651	0.830083
GAPDHP58	0.161822	0.875651	0.830083
AC016831.5	0.161822	0.875651	0.830083
RP11-505P4.7	0.161822	0.875651	0.830083
RP5-857K21.4	0.161822	0.875651	0.830083
PHBP9	0.161822	0.875651	0.830083
KARSP2	0.161822	0.875651	0.830083
RP11-423O2.3	0.161822	0.875651	0.830083
OR51A10P	0.161822	0.875651	0.830083
LINC00486	0.161822	0.875651	0.830083
DSTNP1	0.161822	0.875651	0.830083
RPL12P15	0.161822	0.875651	0.830083
MSANTD2P1	0.161822	0.875651	0.830083
AC008154.4	0.161822	0.875651	0.830083
AC002451.3	0.161822	0.875651	0.830083
RP11-85O21.4	0.161822	0.875651	0.830083
RP11-292F9.2	0.161822	0.875651	0.830083
HINT1P1	0.161822	0.875651	0.830083
AC022311.1	0.161822	0.875651	0.830083
RP11-245P10.4	0.161822	0.875651	0.830083
RP11-50E11.2	0.161822	0.875651	0.830083
AGBL5-AS1	0.161822	0.875651	0.830083
LINC01090	0.161822	0.875651	0.830083
RP11-204E9.1	0.161822	0.875651	0.830083
RP11-310E22.5	0.161822	0.875651	0.830083
HMGB3P31	0.161822	0.875651	0.830083
RP11-12M5.4	0.161822	0.875651	0.830083
AL132709.8	0.161822	0.875651	0.830083
RP4-799P18.5	0.161822	0.875651	0.830083
RP11-311P8.2	0.161822	0.875651	0.830083
GS1-122H1.1	0.161822	0.875651	0.830083
AC073464.7	0.161822	0.875651	0.830083
XXbac-BPG308J9.3	0.161822	0.875651	0.830083
RP11-435B5.2	0.161822	0.875651	0.830083
CTC-303L1.1	0.161822	0.875651	0.830083
RP11-128I7.1	0.161822	0.875651	0.830083
RP11-342C20.2	0.161822	0.875651	0.830083
RP5-961K14.1	0.161822	0.875651	0.830083
RP11-136K14.1	0.161822	0.875651	0.830083
RP4-697P8.3	0.161822	0.875651	0.830083
RP11-146N23.4	0.161822	0.875651	0.830083
VPS13A-AS1	0.161822	0.875651	0.830083
NALCN-AS1	0.161822	0.875651	0.830083
AC125238.3	0.161822	0.875651	0.830083
AC097523.1	0.161822	0.875651	0.830083
RP11-22C8.1	0.161822	0.875651	0.830083
LINC01007	0.161822	0.875651	0.830083
EEF1A1P34	0.161822	0.875651	0.830083
RP1-69D17.3	0.161822	0.875651	0.830083
RP11-202K23.1	0.161822	0.875651	0.830083
AC010091.1	0.161822	0.875651	0.830083
RP1-122K4.2	0.161822	0.875651	0.830083
NFU1P2	0.161822	0.875651	0.830083
[truncated: 27,711 more rows]

## Sheet: GSEA UM22 Reactome
pathway	pval	padj	ES	NES	nMoreExtreme	size	leadingEdge
REACTOME_GLYCOGEN_BREAKDOWN_GLYCOGENOLYSIS	0.908075	1	0.300314	0.650686	7361221	15	PYGL, PHKG1, GYG2, AGL, PYGB
REACTOME_TRANSLATION	3.06082e-05	0.000264486	-0.36762	-1.64603	0	157	RPL36AP51, RPS15P5, EEF1B2, RPL36A, RPL21P75, RPL21P134, EIF4EBP1, RPS11, RPL26, RPL30, EEF1DP1, EIF3FP3, RPL27A, RPS26, RPL7AP66, EIF4A1, RPS4X, RPL22, RPL14, RPL11, EEF1D, FAU, RPS20, RPS25, RPL35, EIF3G, RPL12, RPL5P1, RPL13A, RPS15, EIF4E, EIF3D, RPS6, RPL28, RPN1, EIF2B5, RPL4, RPL32, RPS24, EIF4B, RPL37, SRP14, RPL38, SRP72, EIF3E, RPL19, RPL18A, EIF5, SRP19, RPS23, EIF2S2, RPL23A, RPS8, RP…
REACTOME_PYRIMIDINE_CATABOLISM	0.319449	0.546468	0.582688	1.13938	2387439	9	NT5C1A, TYMP, DPYS, UPB1, NT5M, DPYD
REACTOME_RNA_POL_III_TRANSCRIPTION_INITIATION_FROM_TYPE_2_PROMOTER	0.505583	0.7539	-0.304746	-0.965239	702364	23	LZTS1, GTF3C2, POLR3E, POLR3D, GTF3C3, POLR1C, POLR3C, POLR3F
REACTOME_INHIBITION_OF_THE_PROTEOLYTIC_ACTIVITY_OF_APC_C_REQUIRED_FOR_THE_ONSET_OF_ANAPHASE_BY_MITOTIC_SPINDLE_CHECKPOINT_COMPONENTS	2.866e-05	0.000250868	-0.764105	-2.26403	47	18	UBE2C, BUB1B, CDC20, MAD2L1
REACTOME_PYRUVATE_METABOLISM_AND_CITRIC_ACID_TCA_CYCLE	0.995384	1	0.196343	0.495387	9187984	41	SLC16A8, SLC16A3, PDK4, PDK3, PDP1, L2HGDH, LDHA, SDHC, PDK1
REACTOME_EXTRINSIC_PATHWAY_FOR_APOPTOSIS	0.281517	0.505979	-0.44662	-1.14359	640420	11	FAS, CFLAR, CASP8
REACTOME_PTM_GAMMA_CARBOXYLATION_HYPUSINE_FORMATION_AND_ARYLSULFATASE_ACTIVATION	0.197961	0.390134	0.538022	1.22659	1672509	20	PROC, ARSI, F7, ARSE, ARSA, ARSG, EIF5A2, ARSK, FURIN, GGCX
REACTOME_APOPTOTIC_CLEAVAGE_OF_CELLULAR_PROTEINS	0.157362	0.326345	0.496973	1.23873	1436633	37	BMX, MAPT, OCLN, GAS2, DSG1, DSP, CDH1, PRKCQ, PKP1
REACTOME_RNA_POL_I_TRANSCRIPTION_TERMINATION	0.774904	0.979897	-0.262139	-0.810371	1157604	21	UBTF, GTF2H1, CDK7, POLR1C, POLR1A, TAF1A, ERCC3, CCNH, POLR2K, TAF1B, POLR2H, GTF2H2, GTF2H3, TAF1C, GTF2H2B, POLR1D, POLR1B, MNAT1, GTF2H4, ERCC2, PTRF
REACTOME_FORMATION_OF_THE_TERNARY_COMPLEX_AND_SUBSEQUENTLY_THE_43S_COMPLEX	0.00227941	0.0107435	-0.437051	-1.6592	1297	51	RPS15P5, RPS11, EIF3FP3, RPS26, RPS4X, FAU, RPS20, RPS25, EIF3G, RPS15, EIF3D, RPS6, RPS24, EIF3E, RPS23, EIF2S2, RPS8, RPS29, RPS2, EIF3F, RPS19P3, RPS10
REACTOME_ACTIVATION_OF_THE_PRE_REPLICATIVE_COMPLEX	9.15059e-07	2.9369e-05	-0.845186	-2.86113	0	30	MCM10, CDC45, CDT1, ORC6, ORC1, MCM5, CDC6, POLE2, MCM4, MCM7, POLA2, MCM8, MCM2, DBF4, PRIM1, MCM6, MCM3, POLE
REACTOME_PROCESSING_OF_INTRONLESS_PRE_MRNAS	0.0561653	0.154698	-0.54775	-1.50914	111038	14	CPSF2, CSTF1, NUDT21, CPSF7, PCF11, CSTF2, CSTF3
REACTOME_GAP_JUNCTION_DEGRADATION	0.334531	0.566518	0.563532	1.12666	2544491	10	GJA1, MYO6, DNM1, CLTCL1
REACTOME_BASE_EXCISION_REPAIR	0.000672017	0.00366024	-0.678413	-2.04094	1082	19	FEN1, POLD3, LIG3, LIG1, CCNO, XRCC1, PCNA, OGG1, MUTYH, TDG, MBD4, POLD1, POLD2
REACTOME_BILE_ACID_AND_BILE_SALT_METABOLISM	0.0389619	0.115177	0.642462	1.43862	324364	18	ACOX2, CYP39A1, AKR1D1, SLC27A2, FABP6, AKR1C4, SLC27A5, CYP46A1
REACTOME_SYNTHESIS_OF_BILE_ACIDS_AND_BILE_SALTS_VIA_7ALPHA_HYDROXYCHOLESTEROL	0.0566969	0.154698	0.667446	1.40731	449807	13	ACOX2, AKR1D1, SLC27A2, AKR1C4, SLC27A5
REACTOME_RECYCLING_OF_BILE_ACIDS_AND_SALTS	0.266863	0.490096	0.720995	1.17918	1705850	4	FABP6, SLC27A5, ABCC3, BAAT
REACTOME_SIGNALING_BY_RHO_GTPASES	0.268276	0.491354	0.407301	1.11077	2651315	108	VAV1, ARHGAP44, ARHGAP8, ARAP3, ARHGAP36, RASGRF2, DEPDC7, FGD2, ARHGAP6, CHN1, RASGRF1, RAC2, ARHGAP28, STARD8, RHOF, RHOV, ARHGAP4, ARHGAP40, PREX1, ARHGAP29, ARHGDIB, ARHGAP30, TIAM1, CHN2, MCF2, KALRN, OBSCN, ARHGAP26, SRGAP3, NGEF, ARHGAP20, AKAP13, A2M, ARHGEF3, STARD13, ARAP2
REACTOME_SIGNALING_BY_WNT	0.137996	0.292481	-0.298525	-1.17173	58611	61	PSMB10, PSMD8, PSME2, CUL1, FRAT2, AXIN1, PSME1, PSMC3, PSMC6, PSMB6, PSMA4, PSMB5, PSMD10, PSMC2, PSMD11, PSMD7, APC, PPP2R5D, PSMA6, PSMB2, PSMB7, PSMC1, PSMC4, PPP2R1A
REACTOME_METABOLISM_OF_NON_CODING_RNA	6.62946e-06	8.76129e-05	-0.581119	-2.18874	3	49	SNRPD2P1, NUP35, NUP62, NUP188, SNRPD3, NUP85, POM121, NUP155, NUP205, NUP107, SMN2, NUPL2, GEMIN4, SNRPF, SNRPD1, NUP50, NUP88, NUP37, NUPL1, NUP214, NUP153, DDX20, SNUPN, SMN1, AAAS
REACTOME_SYNTHESIS_OF_BILE_ACIDS_AND_BILE_SALTS_VIA_24_HYDROXYCHOLESTEROL	0.0224006	0.0754901	0.76027	1.48662	167413	9	CYP39A1, AKR1D1, SLC27A2, AKR1C4, SLC27A5, CYP46A1
REACTOME_SYNTHESIS_OF_BILE_ACIDS_AND_BILE_SALTS	0.0574945	0.155628	0.639605	1.40249	470609	16	ACOX2, CYP39A1, AKR1D1, SLC27A2, AKR1C4, SLC27A5, CYP46A1
REACTOME_METABOLISM_OF_STEROID_HORMONES_AND_VITAMINS_A_AND_D	0.0653868	0.166935	0.605856	1.38124	552431	20	LRAT, SRD5A2, HSD11B1, STARD4, CYP19A1, LRP2, STARD5, AKR1B1, CYP2R1, LGMN
REACTOME_ANDROGEN_BIOSYNTHESIS	0.100883	0.230491	0.770056	1.32238	675308	5	SRD5A2, CGA
REACTOME_SIGNALLING_BY_NGF	0.972367	1	0.264487	0.738004	9715061	209	PDE1B, VAV1, ADCYAP1R1, PRKCG, NTRK1, ADCYAP1, RASGRF2, FGD2, RASGRF1, ADCY8, NGFR, SH3GL2, PRKAR2B, ARHGAP4, APH1B, PREX1, MAPK13, PCSK5, BCL2L11, TIAM1, MCF2, SORCS3, KALRN, DNM1, IRS2, CASP9, OBSCN, ADCY5, ADCY4, NGEF, AKAP13, NR4A1, ARHGEF3, ADCY2, FOXO4, FOXO1, CDKN1A
REACTOME_CTNNB1_PHOSPHORYLATION_CASCADE	0.751103	0.964273	-0.285438	-0.80258	1422290	15	FRAT2, AXIN1, APC, PPP2R5D, PPP2R1A, CSNK1A1, PPP2R5E, PPP2R5C, PPP2CA, PPP2CB, PPP2R1B, PPP2R5A, CTNNB1, FRAT1, PPP2R5B
REACTOME_INSULIN_RECEPTOR_RECYCLING	0.937671	1	0.270376	0.621403	7975955	21	ATP6V1C2, ATP6V1G2, ATP6V0D2, ATP6V0C, ATP6V0B, INSR, ATP6V1E2, ATP6V1D, ATP6V1C1, TCIRG1, ATP6V1A, ATP6V0D1
REACTOME_COPI_MEDIATED_TRANSPORT	0.532474	0.775135	-0.385824	-0.927716	1345228	9	COPE, ARCN1, COPZ1, COPB2, COPB1, ARF1, ARFGAP1, COPA, GBF1
REACTOME_NEF_MEDIATED_DOWNREGULATION_OF_MHC_CLASS_I_COMPLEX_CELL_SURFACE_EXPRESSION	0.548022	0.789319	-0.394516	-0.913778	1467572	8	B2M, AP1S1, PACS1, AP1M1, AP1G1, AP1S2, HLA-A, AP1B1
REACTOME_SIGNALING_BY_SCF_KIT	0.999832	1	0.163139	0.434076	9686727	72	VAV1, MMP9, TEC, GRB7, GRAP2, CASP9, SOCS1, NR4A1, FOXO4, FOXO1, CDKN1A, KRAS, STAT3, PIK3R3, AKT3, PIK3R2, FOXO3, MAP2K1, MAP2K2, PIK3R1, FYN
REACTOME_DEVELOPMENTAL_BIOLOGY	0.0075024	0.0304616	0.439104	1.23787	75021	352	FABP4, NCAN, SCN4A, CRMP1, DCX, UNC5D, PAK7, CACNA1I, KCNQ3, SCN3B, TCF4, ONECUT3, CNTN1, PTF1A, SCN2A, SPTBN4, FOXA3, NEUROD1, COL4A3, ANK3, CACNA1G, SLIT1, COL6A3, MAFA, ITGA2B, PPARGC1A, FOXA2, NEUROG3, COL4A4, SCN5A, COL1A1, PCK1, SPTB, ST8SIA4, MYOD1, FGF10, GCK, COL5A1, RND1, COL9A2, SEMA3A, PTPRC, ITGB3, RAC2, SH3GL2, DPYSL5, ROBO2, NCAM1, SLIT3, SLC2A4, CD72, EGR2, PRKCQ, UNC5A, DLG3, GFR…
REACTOME_CROSS_PRESENTATION_OF_SOLUBLE_EXOGENOUS_ANTIGENS_ENDOSOMES	0.270608	0.494281	-0.298287	-1.09422	195832	43	PSMB10, PSMD8, PSME2, PSME1, PSMC3, PSMC6, PSMB6, PSMA4, PSMB5, PSMD10, PSMC2, PSMD11, PSMD7, PSMA6, PSMB2, PSMB7, PSMC1, PSMC4
REACTOME_SIGNALING_BY_NODAL	0.915155	1	0.30629	0.635649	7169276	12	ACVR1C, ACVR2A, FOXO3, FURIN, PCSK6, ACVR1B
REACTOME_DAG_AND_IP3_SIGNALING	0.272256	0.49441	0.478357	1.15465	2414946	29	PDE1B, PRKCG, ADCY8, PRKAR2B, ADCY5, ADCY4, ADCY2, PRKACB, CAMK4, ADCY6
REACTOME_SPRY_REGULATION_OF_FGF_SIGNALING	0.436867	0.687963	-0.371837	-1.00194	902764	13	SRC, BRAF, PPP2R1A, UBA52, CBL, SPRY2, PPP2CA, PPP2CB, MAPK3, RPS27A, MAPK1, GRB2, MKNK1
REACTOME_TCA_CYCLE_AND_RESPIRATORY_ELECTRON_TRANSPORT	0.999968	1	-0.13843	-0.599686	92681	117	UQCRBP1, NNT, ATP5J2, IDH2, IDH3B, CYC1, NDUFA1, IDH3G, NDUFS5, IDH3A, CS, PDHX, NDUFS8, NDUFA13, NDUFA6, NDUFA10, ACO2, UQCRB, UQCRFS1, SUCLG2, NDUFB7, ATP5F1, NDUFV1, NDUFB5, NDUFB10, ATP5L, UQCRH, SUCLG1, NDUFC1, NDUFA7, NDUFA3, D2HGDH, PDHA1, COX5B, NDUFB1, NDUFA9, PDHB, COX6B1, ATP5C1, COX8A, SDHB
REACTOME_BMAL1_CLOCK_NPAS2_ACTIVATES_CIRCADIAN_EXPRESSION	0.968963	1	0.238546	0.588288	8760709	34	PPARGC1A, ARNTL2, F7, DBP, NAMPT, NR1D1, NCOA3, PER1, TBL1X, NPAS2, ARNTL, RORA, HDAC3, NCOA1, PPARA
REACTOME_ANTIGEN_PROCESSING_CROSS_PRESENTATION	1	1	-0.114077	-0.454023	368660	66	PSMB10, PSMD8, PSME2, CTSS, PSME1, PSMC3, PSMC6, ITGB5, PSMB6, PSMA4, PSMB5, PSMD10, PSMC2, PSMD11, B2M, PSMD7, PSMA6, PSMB2, PSMB7, PSMC1, PSMC4
REACTOME_GROWTH_HORMONE_RECEPTOR_SIGNALING	0.833768	1	0.32644	0.737813	6994007	19	SOCS3, IRS2, SOCS1, PRLR, GHR, STAT3
REACTOME_TRIF_MEDIATED_TLR3_SIGNALING	0.842022	1	-0.212787	-0.852906	285474	69	CDK1, TLR3, HMGB1, ATF1, MAPK10, MEF2C, TRAF6, IRAK1, RPS6KA5, NOD1, IRF7, RPS6KA3, MAP2K4
REACTOME_CELL_CELL_COMMUNICATION	0.000180461	0.00112621	0.573576	1.55639	1776	98	CDH3, CDH18, NPHS1, CADM2, KIRREL2, FYB, CLDN3, DSCAM, KIRREL3, ITGB4, CLDN5, JUP, CLDN16, CLDN14, LAMB3, PVRL4, CDH1, PARD6A, CLDN4, CDH15, CRB3, MAPK13, CDH2, CDH12, CDH13, LAMC2, SKAP2, CLDN1, CDH10, LAMA3, ACTN2, CDH6, CDH7, FLNC, F11R, CDH11, PARD6B
REACTOME_ABCA_TRANSPORTERS_IN_LIPID_HOMEOSTASIS	0.277097	0.499367	0.538309	1.16635	2246257	15	ABCD2, ABCG4, ABCG1, ABCA3, ABCA6, ABCA7
REACTOME_ENDOSOMAL_VACUOLAR_PATHWAY	0.940485	1	0.308392	0.587825	6886293	8	HLA-F, HLA-B, HLA-G, LNPEP, HLA-A, HLA-C
REACTOME_TETRAHYDROBIOPTERIN_BH4_SYNTHESIS_RECYCLING_SALVAGE_AND_REGULATION	0.271427	0.49441	-0.437023	-1.14949	587923	12	DHFRP1, DHFR, SPR
REACTOME_ER_PHAGOSOME_PATHWAY	0.834682	1	-0.217819	-0.844304	397992	57	PSMB10, PSMD8, PSME2, PSME1, PSMC3, PSMC6, PSMB6, PSMA4, PSMB5, PSMD10, PSMC2, PSMD11, B2M, PSMD7, PSMA6, PSMB2, PSMB7, PSMC1, PSMC4, PSMB3, PSMA1, SEC61A1, PSMB1, PSMB4, PSMD5, TAP1, CALR, PSMA7, PDIA3, UBA52, PSMD14, PSMD4, SEC61G, TAP2, PSMD6, RPS27A, PSMD3, HLA-C, PSMF1, PSMC5, PSMA3, PSMD9, PSMA2, PSMD12, PSME4, PSMB8, HLA-A, PSMA5, PSMD13, PSMD2, SEC61B, SEC61A2, HLA-G, PSMD1, PSMB9, HLA-B,…
REACTOME_MEIOSIS	8.0931e-06	9.60152e-05	-0.74971	-3.20452	0	106	HIST1H3G, HIST1H3B, HIST1H3F, RAD51, HIST1H2BO, HIST1H3C, MND1, HIST2H3A, HIST2H3C, BRCA1, HIST1H2AJ, HIST1H2BI, HIST1H2BM, BLM, HIST1H2BJ, LMNB1, BRCA2, HIST1H2BB, HIST1H2BL, HIST1H2BC, HIST1H3J, HIST1H2AB, HIST2H2AC, HIST1H4K, HIST1H4A, HIST1H2BH, HIST1H3A, HIST1H3H, HIST1H4I, HIST1H2BN, H2AFX, HIST2H3D, HIST1H3D, HIST1H2AE, HIST2H2AA4, HIST1H2BF, HIST1H4D, HIST1H2BE, HIST1H4J, HIST2H2AA3, HIST…
REACTOME_NEGATIVE_REGULATION_OF_FGFR_SIGNALING	0.00742219	0.0303185	0.643608	1.54584	65551	28	FGF19, FGFR4, FGF10, FGF5, FGF18, FGF9, FGF17, FGF7, FGFR2
REACTOME_G0_AND_EARLY_G1	7.45904e-06	9.48565e-05	-0.739201	-2.36726	9	24	CDK1, MYBL2, CCNA2, CDC25A, E2F1, CCNE2, CDC6, LIN9, RBL1, LIN54, LIN52, RBBP4P1, TFDP1, DYRK1A
REACTOME_REGULATION_OF_KIT_SIGNALING	0.498592	0.748605	-0.341776	-0.960989	944134	15	SOS1, SRC, LYN, KIT, PRKCA, SOCS6
REACTOME_MEMBRANE_TRAFFICKING	0.863603	1	0.296392	0.810701	8551746	115	TPD52, CHMP4C, GJA1, GJB3, GJA4, SH3GL2, TPD52L1, DNAJC6, SH3D19, GJB1, MYO6, DNM1, GJC2, VPS37D
REACTOME_NEF_MEDIATES_DOWN_MODULATION_OF_CELL_SURFACE_RECEPTORS_BY_RECRUITING_THEM_TO_CLATHRIN_ADAPTERS	0.632015	0.862304	-0.299216	-0.886573	1058504	18	AP2M1, B2M, AP1S1, PACS1, AP1M1, AP1G1, AP2S1, AP2B1, ARF1, ATP6V1H, AP1S2, LCK, AP2A2, HLA-A, AP1B1, CD4, AP2A1, CD28
REACTOME_IMMUNOREGULATORY_INTERACTIONS_BETWEEN_A_LYMPHOID_AND_A_NON_LYMPHOID_CELL	0.0042434	0.0185718	0.641486	1.5694	38089	32	CD40, C3, SELL, RAET1E, AMICA1, HCST, ICAM2, CDH1, CD96, ULBP1, CD8A, ULBP2, ITGB2, CXADR, CD34, ICAM4, HLA-F, ULBP3, ICAM1, HLA-B
REACTOME_ACTIVATED_AMPK_STIMULATES_FATTY_ACID_OXIDATION_IN_MUSCLE	0.992126	1	0.210037	0.465581	8191977	17	PRKAA2, PRKAG2, CPT1A, ACACB, SLC25A20, ACSL1, CPT1B, STK11
REACTOME_VITAMIN_B5_PANTOTHENATE_METABOLISM	0.0641221	0.165101	-0.591492	-1.51454	145870	11	PANK1, SLC25A16, SLC5A6, PANK4, PPCS
REACTOME_BOTULINUM_NEUROTOXICITY	0.0505161	0.14246	0.630986	1.41292	420555	18	STX1B, SYT2, SYT1, SNAP25, STX1A
REACTOME_METABOLISM_OF_VITAMINS_AND_COFACTORS	0.631073	0.862304	0.358641	0.924409	5940639	50	NMNAT2, NMNAT3, SLC19A3, SLC2A3, QPRT, ENPP1, GSTO2, CYB5A, MOCOS, SLC23A2, RFK
REACTOME_TRANS_GOLGI_NETWORK_VESICLE_BUDDING	0.856853	1	0.293825	0.765677	8147923	56	TPD52, SH3GL2, TPD52L1, DNAJC6, SH3D19, TBC1D8B, VAMP8, ARRB1, GNS, FTH1, HIP1R, IGF2R, SNX2, PICALM, CPD, STX4, GBF1, AP4B1, AP1B1, SNAP23, AP3S1, SNAPIN, FTL, OCRL, CLTC, CTSZ, AP4E1, BLOC1S1, PUM1, SORT1
REACTOME_PROTEOLYTIC_CLEAVAGE_OF_SNARE_COMPLEX_PROTEINS	0.362962	0.604041	0.50132	1.09926	2970956	16	STX1B, SNAP25, STX1A, STX11
REACTOME_RESOLUTION_OF_AP_SITES_VIA_THE_MULTIPLE_NUCLEOTIDE_PATCH_REPLACEMENT_PATHWAY	0.0019168	0.00922802	-0.670047	-1.9536	3340	17	FEN1, POLD3, LIG1, CCNO, PCNA, OGG1, MUTYH, TDG, MBD4, POLD1, POLD2
REACTOME_GAMMA_CARBOXYLATION_TRANSPORT_AND_AMINO_TERMINAL_CLEAVAGE_OF_PROTEINS	0.159587	0.329943	0.70947	1.2689	1107708	6	PROC, F7, FURIN, GGCX
REACTOME_IL_7_SIGNALING	0.52356	0.77002	0.492996	0.985641	3982274	10	HGF, JAK3, PIK3R3, PIK3R2, PIK3R1
REACTOME_CELL_CYCLE	0.00970874	0.0384923	-0.704824	-3.42641	0	393	KIF20A, HJURP, SPC25, AURKB, UBE2C, NEK2, CCNB2, MCM10, NUF2, KIF2C, GINS2, CDK1, RRM2, BIRC5, SGOL1, NDC80, SPC24, CASC5, SKA1, CDC25C, BUB1B, CCNB1, CDC45, CDCA8, MYBL2, PLK1, CCNA2, CENPA, CDC25A, CDC20, HIST1H2BO, ERCC6L, CDT1, PLK4, BUB1, PKMYT1, ORC6, BRCA1, ORC1, HIST1H2AJ, MCM5, HIST1H2BI, E2F1, CENPI, MAD2L1, ZWINT, AURKA, HIST1H2BM, KIF18A, HIST1H2BJ, CCNE2, LMNB1, HIST1H2BB, CDC6, HIST…
REACTOME_SIGNALING_BY_ERBB4	0.942624	1	0.25854	0.693035	9191063	80	ERBB4, PGR, NRG4, S100B, APH1B, NRG2, CXCL12, ESR1, CASP9, EGF, NR4A1, FOXO4, PRLR, FOXO1, CDKN1A, GHR, KRAS, BTC, AKT3, FOXO3, PSEN2, MAP2K1, MAP2K2, HBEGF, SKP1, PIK3R1
REACTOME_ORC1_REMOVAL_FROM_CHROMATIN	2.56334e-06	4.54656e-05	-0.583394	-2.30947	0	64	CCNA2, CDT1, ORC6, ORC1, MCM5, CDC6, MCM4, MCM7, MCM8, MCM2, MCM6, MCM3, PSMB10
REACTOME_O_LINKED_GLYCOSYLATION_OF_MUCINS	0.0447207	0.128811	0.558155	1.38653	407026	36	GALNT6, B3GNT3, ST6GALNAC3, GALNT9, ST6GALNAC4, B3GNT4, WBSCR17, MUC12, GALNT13, MUC5B, GALNT12
REACTOME_SULFUR_AMINO_ACID_METABOLISM	0.989679	1	0.213031	0.493284	8471142	22	MAT1A, GCLC, TST, CDO1, SQRDL, GCLM, MAT2B, ETHE1, CNDP2
REACTOME_DOWNREGULATION_OF_ERBB2_ERBB3_SIGNALING	0.971699	1	0.259931	0.530028	7506484	11	NRG2, AKT3
REACTOME_ANTIVIRAL_MECHANISM_BY_IFN_STIMULATED_GENES	7.69002e-05	0.000563378	-0.471051	-1.86474	29	64	UBA7, MX1, IFIT1, EIF2AK2, USP18, NUP35, NUP62, NUP188, KPNB1, DDX58, NUP85, POM121, STAT1, NUP155, NUP205, NUP107, EIF4A1, NUPL2, EIF4G2, NUP50, NUP88, KPNA2, NUP37, ISG15, NUPL1, EIF4E, NUP214, NUP153
REACTOME_PROLACTIN_RECEPTOR_SIGNALING	0.872346	1	-0.270484	-0.672466	2088277	10	STAT5A, CUL1, RBX1
REACTOME_SIGNALING_BY_ERBB2	0.850368	1	0.297935	0.806587	8358625	94	PDE1B, ERBB4, PRKCG, NRG4, ADCY8, PRKAR2B, NRG2, GRB7, CASP9, ADCY5, ADCY4, EGF, HSP90AA1, NR4A1, ADCY2, FOXO4, FOXO1, CDKN1A, MATK, KRAS, PRKACB, BTC, CAMK4, AKT3, ADCY6
REACTOME_SPHINGOLIPID_DE_NOVO_BIOSYNTHESIS	0.291281	0.516641	0.475267	1.14151	2572563	28	DEGS2, SGPP2, PPM1L, SGMS1, KDSR, ACER2, PPAP2A, CERS4, SGPP1, PPAP2C, CERS5
REACTOME_TERMINATION_OF_O_GLYCAN_BIOSYNTHESIS	0.0204406	0.0706512	0.735079	1.49891	157905	11	ST6GALNAC3, ST6GALNAC4, MUC12, MUC5B
REACTOME_DEFENSINS	0.031279	0.0989768	0.80545	1.44057	217110	6	DEFB1, DEFB126, TLR2
REACTOME_SIGNALING_BY_CONSTITUTIVELY_ACTIVE_EGFR	0.934386	1	-0.222627	-0.649097	1628643	17	SOS1, GAB1, NRAS, PIK3CA, HRAS, CDC37, PLCG1, UBA52, CBL, RPS27A, SHC1, GRB2, EGFR, PIK3R1, KRAS, HSP90AA1, EGF
REACTOME_GRB2_EVENTS_IN_ERBB2_SIGNALING	0.907766	1	0.288213	0.662396	7721579	21	ERBB4, NRG4, NRG2, EGF, KRAS, BTC, MAP2K1, MAP2K2, HBEGF
REACTOME_SIGNALING_BY_EGFR_IN_CANCER	0.993797	1	0.213016	0.579557	9805023	103	PDE1B, PRKCG, ADCY8, SH3GL2, PRKAR2B, CASP9, ADCY5, SPRY1, ADCY4, EGF, HSP90AA1, NR4A1, ADCY2, FOXO4, FOXO1, CDKN1A, KRAS, PAG1, PRKACB, CAMK4, LRIG1, AKT3, ADCY6
REACTOME_MEMBRANE_BINDING_AND_TARGETTING_OF_GAG_PROTEINS	0.943136	1	0.29958	0.585794	7048648	9	VPS37D, VPS37B, TSG101, RPS27A
REACTOME_BETA_DEFENSINS	0.0288607	0.0926292	0.835459	1.43469	193193	5	DEFB1, DEFB126, TLR2
REACTOME_SRP_DEPENDENT_COTRANSLATIONAL_PROTEIN_TARGETING_TO_MEMBRANE	2.21575e-05	0.000201813	-0.401385	-1.74071	1	118	RPL36AP51, RPS15P5, RPL36A, RPL21P75, RPL21P134, RPS11, RPL26, RPL30, RPL27A, RPS26, RPL7AP66, RPS4X, RPL22, RPL14, RPL11, FAU, RPS20, RPS25, RPL35, RPL12, RPL5P1, RPL13A, RPS15, RPS6, RPL28, RPN1, RPL4, RPL32, RPS24, RPL37, SRP14, RPL38, SRP72, RPL19, RPL18A, SRP19, RPS23, RPL23A, RPS8, RPN2, RPS29, RPL23AP2, RPS2, RPL6, RPL10A, RPS19P3, SEC11A, RPS10, RPL10, RPL29, RPLP0, RPL41, RPL23, RPL21, T…
REACTOME_PI3K_EVENTS_IN_ERBB4_SIGNALING	0.594701	0.81969	0.379596	0.939621	5395100	35	ERBB4, NRG4, NRG2, CASP9, NR4A1, FOXO4, FOXO1, CDKN1A, BTC, AKT3, FOXO3, HBEGF, PIK3R1
REACTOME_SHC1_EVENTS_IN_ERBB4_SIGNALING	0.849158	1	0.319819	0.722848	7123104	19	ERBB4, NRG4, NRG2
REACTOME_PI3K_EVENTS_IN_ERBB2_SIGNALING	0.751085	0.964273	0.331496	0.836385	6932953	41	ERBB4, NRG4, NRG2, CASP9, EGF, NR4A1, FOXO4, FOXO1, CDKN1A, BTC, AKT3, FOXO3, HBEGF, PIK3R1
REACTOME_NUCLEAR_SIGNALING_BY_ERBB4	0.218824	0.426265	0.49002	1.19374	1956797	31	ERBB4, PGR, NRG4, S100B, APH1B, NRG2, CXCL12, ESR1
REACTOME_GLYCOSPHINGOLIPID_METABOLISM	0.652219	0.870486	0.368765	0.898353	5832350	31	SMPD3, GAL3ST1, ARSI, ARSE, ARSA, GALC, ARSG, PSAP
REACTOME_PPARA_ACTIVATES_GENE_EXPRESSION	0.933114	1	0.266321	0.721432	9176360	95	AGT, ANKRD1, PPARGC1A, PLIN2, GRHL1, CYP1A1, ABCB4, ABCA1, SREBF1, GLIPR1, PPARG, TNFRSF21, CTGF, ME1, TXNRD1, PEX11A, NR1D1, NCOA3, CCNC, CPT1A, TBL1X, MED10, NPAS2, HMGCR, FHL2, ARNTL, MED9, MED27, RORA, HMGCS1, MED18, MED13L, HDAC3, SLC27A1, MED31, FADS1, NCOA1, ACSL1, FDFT1, PPARA
REACTOME_ASSOCIATION_OF_LICENSING_FACTORS_WITH_THE_PRE_REPLICATIVE_COMPLEX	0.000243896	0.00146773	-0.786972	-2.12055	503	13	CDT1, ORC1, E2F1, CDC6, E2F2
REACTOME_RIP_MEDIATED_NFKB_ACTIVATION_VIA_DAI	0.686707	0.909313	0.396491	0.859073	5566719	15	SAA1, S100B, NFKB2
REACTOME_PRE_NOTCH_TRANSCRIPTION_AND_TRANSLATION	0.0189006	0.0672164	-0.507708	-1.60809	26256	23	E2F1, E2F3, TP53, TFDP1, CREBBP, NOTCH4, SNW1, MOV10, EP300
REACTOME_DEGRADATION_OF_THE_EXTRACELLULAR_MATRIX	0.0125908	0.0487712	0.677312	1.53085	105616	19	MMP10, MMP11, MMP2, MMP9, CTSG, MMP1, MMP3, KLK2, KLKB1, MMP25, MMP8, MMP24
REACTOME_MITOCHONDRIAL_PROTEIN_IMPORT	0.0133335	0.0507728	-0.393835	-1.48335	8044	49	CHCHD4, TIMM50, COQ2, SAMM50, CYC1, IDH3G, CS, TOMM22, TIMM23B, MTX1, TOMM40, ACO2, SLC25A6, VDAC1, TIMM44, TIMM17B, TIMM13, GRPEL1, GRPEL2, SLC25A13, TOMM70A, HSCB, GFER, TOMM5, TIMM10, TIMM22, HSPA9
REACTOME_SIGNALING_BY_HIPPO	0.930337	1	-0.22003	-0.671309	1443257	20	YAP1, CASP3, LATS1, MOB1A, AMOTL2, YWHAE, NPHP4, TJP2, WWTR1, DVL2, STK4, MOB1B, YWHAB, WWC1, STK3, AMOTL1, LATS2, TJP1, SAV1, AMOT
REACTOME_ACTIVATED_NOTCH1_TRANSMITS_SIGNAL_TO_THE_NUCLEUS	0.0641078	0.165101	0.585842	1.37528	555131	24	CNTN1, DNER, DTX1, APH1B, JAG1
REACTOME_TRAFFICKING_AND_PROCESSING_OF_ENDOSOMAL_TLR	0.742436	0.962312	0.405732	0.811174	5647076	10	TLR7, LGMN, UNC93B1, CTSB, HSP90B1
REACTOME_SIGNALING_BY_NOTCH4	0.853515	1	0.341214	0.708128	6686392	12	APH1B, JAG1, DLL4, PSEN2, PSEN1, DLL1, ADAM10
REACTOME_DOWNSTREAM_SIGNALING_EVENTS_OF_B_CELL_RECEPTOR_BCR	0.999996	1	0.141695	0.382897	9815374	91	PRKCB, CASP9, NR4A1, FOXO4, RASGRP1, FOXO1, CDKN1A, KRAS, AKT3, PSMB9, CARD11, PSMD1
REACTOME_ACTIVATION_OF_NF_KAPPAB_IN_B_CELLS	0.972483	1	0.235053	0.616322	9299947	60	PRKCB, PSMB9, CARD11, PSMD1, SKP1, PSMD2, PSMD13, BCL10, CHUK, PSMA5, PSMB8, PSME4, PSMD12, PSMA2, PSMD9, PSMA3, PSMC5, PSMF1, PSMD3, RPS27A, PSMD6, PSMD4, PSMD14, UBA52, MAP3K7, PSMA7, NFKBIE, MALT1, NFKBIB, FBXW11, RELA, PSMD5, BTRC, PSMB4, PSMB1, PSMA1, PSMB3, IKBKB, PSMC4, PSMC1, PSMB7, PSMB2, PSMA6, IKBKG, PSMD7, PSMD11, PSMC2, PSMD10, NFKBIA, PSMB5, PSMA4, PSMB6, PSMC6, PSMC3, PSME1, REL, C…
REACTOME_RORA_ACTIVATES_CIRCADIAN_EXPRESSION	0.968886	1	0.2432	0.567133	8342871	23	PPARGC1A, SREBF1, NR1D1, NCOA3, CPT1A, TBL1X, NPAS2, ARNTL, RORA, HDAC3, NCOA1, PPARA
REACTOME_ANTIGEN_ACTIVATES_B_CELL_RECEPTOR_LEADING_TO_GENERATION_OF_SECOND_MESSENGERS	0.061593	0.16344	0.583125	1.37748	536207	25	VAV1, CD79B, PIK3AP1, PLCG2, PIK3CD, STIM1
REACTOME_REGULATION_OF_COMPLEMENT_CASCADE	0.115987	0.25721	0.675353	1.32057	866846	9	CFI, C3, C2, CFH, CD55, C4A, CD46
REACTOME_YAP1_AND_WWTR1_TAZ_STIMULATED_GENE_EXPRESSION	0.5349	0.775317	-0.306285	-0.946843	799069	21	TEAD2, NCOA2, CREBBP, NCOA6, YAP1
REACTOME_SIGNALING_BY_NOTCH2	0.749217	0.964273	0.38821	0.805661	5869326	12	APH1B, JAG1, DLL4, PSEN2, PSEN1, DLL1, ADAM10
REACTOME_PRE_NOTCH_EXPRESSION_AND_PROCESSING	0.583228	0.81565	-0.263198	-0.940372	491885	38	E2F1, E2F3, TP53, TFDP1, CREBBP, ST3GAL6, NOTCH4, SNW1, MOV10, EP300
REACTOME_SIGNALING_BY_THE_B_CELL_RECEPTOR_BCR	0.900053	1	0.284441	0.778316	8914841	116	PRKCB, VAV1, CD79B, PIK3AP1
REACTOME_EXTRACELLULAR_MATRIX_ORGANIZATION	1.27072e-05	0.000127831	0.63923	1.69908	122	71	COL4A6, COL8A2, COL25A1, MMP10, COL4A3, MMP11, MMP2, MMP9, COL5A3, TLL2, COL6A3, CTSG, COL4A4, COL1A1, MMP1, COL23A1, MMP3, COL28A1, COL5A1, KLK2, COL9A2, COL14A1, KLKB1, COL7A1, COL22A1, TLL1, ADAMTS3, PCOLCE2, COL12A1, ADAMTS14, COL11A2, MMP25, MMP8, LEPREL1, MMP24, COL8A1, ADAMTS2, COL21A1
REACTOME_NOTCH1_INTRACELLULAR_DOMAIN_REGULATES_TRANSCRIPTION	0.956582	1	-0.195232	-0.716176	692256	43	HES5, HDAC7, CREBBP, CUL1, SNW1, EP300, HDAC10, RBX1, HIF1A, KAT2B, NCOR1, MAML1, KAT2A, FBXW7, MAMLD1
REACTOME_CIRCADIAN_REPRESSION_OF_EXPRESSION_BY_REV_ERBA	0.995868	1	0.193671	0.445111	8470987	21	PPARGC1A, NR1D1, NCOA3, TBL1X, NPAS2, ARNTL, RORA, HDAC3, NCOA1, PPARA
REACTOME_PRE_NOTCH_PROCESSING_IN_GOLGI	0.423493	0.67649	0.481074	1.05487	3466415	16	MFNG, ATP2A3, NOTCH3, LFNG, B4GALT1
REACTOME_SIGNALING_BY_NOTCH1	0.892316	1	0.280417	0.740244	8584814	65	CNTN1, DNER, DTX1, APH1B, JAG1, HEY2, TLE2, ARRB2, ARRB1, CCNC, TBL1X, DLL4, HDAC11, PSEN2, HDAC1, SKP1, TLE4, HDAC5, HDAC3, HDAC2, PSEN1, DLL1, HEY1, DTX4
REACTOME_SIGNALING_BY_NOTCH3	0.566218	0.805766	0.458582	0.951704	4435721	12	APH1B, JAG1, NOTCH3, DLL4, PSEN2, PSEN1, DLL1, ADAM10
REACTOME_TRIGLYCERIDE_BIOSYNTHESIS	0.0469157	0.133988	0.556314	1.38196	427004	36	ACSL6, DGAT2, GPD1, ELOVL4, ELOVL2, AGPAT4, GPD1L, ELOVL7, ACSL5, GK, ACSL3
REACTOME_INSULIN_RECEPTOR_SIGNALLING_CASCADE	0.863071	1	0.291851	0.777338	8369471	73	FGF19, FGFR4, FGF10, FGF5, FGF18, PRKAA2, FGF9, FGF17, FGF7, FGFR2, IRS2
REACTOME_ARMS_MEDIATED_ACTIVATION	0.534765	0.775317	-0.32284	-0.94128	932099	17	CDK1
REACTOME_PROLONGED_ERK_ACTIVATION_EVENTS	0.527012	0.772187	-0.31533	-0.948641	849313	19	CDK1
REACTOME_SIGNALLING_TO_RAS	0.649736	0.870195	-0.271471	-0.895467	784628	27	CDK1, SOS1
REACTOME_SIGNALING_BY_BMP	0.909237	1	0.287419	0.660571	7734090	21	CHRDL1, ACVR2A, BMP2
REACTOME_CELL_SURFACE_INTERACTIONS_AT_THE_VASCULAR_WALL	0.0227523	0.07601	0.525368	1.38687	218895	65	SLC7A10, ESAM, ATP1B2, JAM3, PROC, TREM1, SELL, GRB14, AMICA1, COL1A1, MMP1, ITGAX, SLC16A8, ITGB3, SLC16A3, ATP1B1, GRB7, ITGB2, CXADR, L1CAM, SLC7A7
REACTOME_NGF_SIGNALLING_VIA_TRKA_FROM_THE_PLASMA_MEMBRANE	0.914532	1	0.281393	0.773925	9086623	131	PDE1B, ADCYAP1R1, PRKCG, NTRK1, ADCYAP1, ADCY8, SH3GL2, PRKAR2B, MAPK13, DNM1, IRS2, CASP9, ADCY5, ADCY4, NR4A1, ADCY2, FOXO4, FOXO1, CDKN1A, KRAS, KIDINS220, STAT3, RAP1A, PRKACB, CAMK4, SHC2, AKT3, PIK3R2, ADCY6, ADORA2A, DUSP4, RALA, NGF, FOXO3, AP2A1, MAP2K1
REACTOME_SIGNALLING_TO_ERKS	0.825074	1	-0.232414	-0.815436	765706	35	CDK1, SOS1
REACTOME_P38MAPK_EVENTS	0.997535	1	0.19407	0.409196	7913990	13	MAPK13, KRAS, RALA
REACTOME_ACYL_CHAIN_REMODELLING_OF_PI	0.119791	0.261291	0.731226	1.30782	831479	6	PLBD1, PLA2G16, PLA2G12A
REACTOME_TGF_BETA_RECEPTOR_SIGNALING_IN_EMT_EPITHELIAL_TO_MESENCHYMAL_TRANSITION	0.272879	0.49441	0.547504	1.17096	2189308	14	CGN, PARD6A, F11R, FKBP1A, TGFB1, PRKCZ, TGFBR1, PARD3, TGFBR2, RPS27A
REACTOME_DOWNREGULATION_OF_TGF_BETA_RECEPTOR_SIGNALING	0.639967	0.86614	-0.287592	-0.889056	956026	21	PPP1CA, PPP1R15A, SMAD3, SMURF1, XPO1, SMAD7, MTMR4, UBA52, UCHL5, STUB1, RPS27A, SMAD2, TGFBR2, TGFBR1, SMURF2, PPP1CC, TGFB1, STRAP, ZFYVE9, PPP1CB, PMEPA1
REACTOME_COLLAGEN_FORMATION	0.000444553	0.00253923	0.628227	1.62563	4199	52	COL4A6, COL8A2, COL25A1, COL4A3, COL5A3, TLL2, COL6A3, COL4A4, COL1A1, COL23A1, COL28A1, COL5A1, COL9A2, COL14A1, COL7A1, COL22A1, TLL1, ADAMTS3, PCOLCE2, COL12A1, ADAMTS14, COL11A2, LEPREL1, COL8A1, ADAMTS2, COL21A1
REACTOME_SMAD2_SMAD3_SMAD4_HETEROTRIMER_REGULATES_TRANSCRIPTION	0.392606	0.640045	-0.31849	-1.03065	508165	25	RBL1, CCNT2, TFDP1, TGIF2, SP1, E2F5, E2F4
REACTOME_SIGNALING_BY_FGFR_IN_DISEASE	0.781477	0.985344	0.317183	0.866517	7732272	112	PDE1B, PRKCG, FGF19, FGFR4, FGF10, FGF5, ADCY8, FGF18, FGF9, PRKAR2B, IL17RD, FGF17, FGF7, FGFR2, CASP9, ADCY5, ADCY4, NR4A1, ADCY2, FOXO4, FOXO1, FGF22, CDKN1A, FGF2, KRAS, STAT3
REACTOME_HS_GAG_DEGRADATION	0.251197	0.471607	0.523196	1.18252	2107152	19	GPC5, GPC3, HPSE, GPC2, SDC3, AGRN, SDC2, GPC6, SDC4, IDS, GPC4
REACTOME_SYNTHESIS_OF_PIPS_AT_THE_EARLY_ENDOSOME_MEMBRANE	0.809435	1	-0.28231	-0.742552	1753277	12	MTMR2, INPP4B, PIK3C2A, MTMR4, PIKFYVE, MTM1, PIK3C3, PI4K2B, PIK3R4, VAC14, PI4K2A, FIG4
REACTOME_SIGNALLING_TO_P38_VIA_RIT_AND_RIN	0.442301	0.691612	-0.36226	-0.998085	874430	14	CDK1
REACTOME_P53_INDEPENDENT_G1_S_DNA_DAMAGE_CHECKPOINT	0.00076908	0.00401829	-0.479221	-1.78992	492	47	CDC25A, CHEK1, CHEK2, PSMB10, PSMD8, PSME2, PSME1, PSMC3, PSMC6, PSMB6, PSMA4, ATM, PSMB5, PSMD10, PSMC2, PSMD11, PSMD7, PSMA6, PSMB2, PSMB7, PSMC1, PSMC4
REACTOME_REGULATION_OF_HYPOXIA_INDUCIBLE_FACTOR_HIF_BY_OXYGEN	0.953874	1	0.258488	0.594079	8113777	21	HIF3A, EGLN3, HIF1AN
REACTOME_ACYL_CHAIN_REMODELLING_OF_PC	0.0867447	0.205925	0.654897	1.35912	679553	12	LPCAT2, PLBD1, PLA2G16, PLA2G12A, MBOAT2, PNPLA8, LPCAT3, PLA2G6, PLA2G4A
REACTOME_SYNTHESIS_OF_PIPS_AT_THE_GOLGI_MEMBRANE	0.691242	0.911736	0.386596	0.856954	5707581	17	PIK3C2G, TPTE2, FIG4, PI4K2A, PI4KA, VAC14, OCRL, PIK3R4
REACTOME_TGF_BETA_RECEPTOR_SIGNALING_ACTIVATES_SMADS	0.590214	0.81969	-0.287631	-0.921129	791273	24	PPP1CA, PPP1R15A, SMAD3, SMURF1, XPO1, SMAD7, MTMR4, UBA52, UCHL5, SMAD4, STUB1, RPS27A, SMAD2, TGFBR2, TGFBR1, SMURF2, PPP1CC, TGFB1, STRAP, ZFYVE9, PPP1CB, FURIN, FKBP1A, PMEPA1
REACTOME_ACTIVATED_POINT_MUTANTS_OF_FGFR2	0.0370186	0.111386	0.723992	1.44747	281568	10	FGF10, FGF5, FGF18, FGF9, FGF17, FGF7, FGFR2, FGF22, FGF2
REACTOME_PHOSPHOLIPID_METABOLISM	0.413492	0.666732	0.373079	1.03563	4125647	172	DEGS2, LPCAT2, PHOSPHO1, SGPP2, CHAT, PLBD1, SLC44A5, PLA2G16, SMPD3, PIK3R5, DGAT2, GPD1, MTMR7, PIK3C2G, GAL3ST1, ARSI, SLC44A3, AGPAT4, PLD1, CDS1, GPD1L, ARSE, ARSA, PLA2G12A, ACHE, GALC, INPP5J, PPM1L, MBOAT2, PIK3CD, SLC44A2, SGMS1, TPTE2, ARSG, PSAP, FIG4, KDSR, PIK3R3, PLD3, SLC44A1, ACER2, PNPLA8, PIK3R2, PIK3C2B, PI4K2A, PI4KA, PPAP2A, PNPLA2, INPP5K, LPCAT3, ARSK, PIK3R1, VAC14, PLA2G6
REACTOME_CS_DS_DEGRADATION	0.188775	0.378675	0.600183	1.24557	1478857	12	NCAN, HYAL1, BCAN, DCN, VCAN, BGN, IDS
REACTOME_SYNTHESIS_OF_PA	0.117579	0.25898	0.585868	1.3119	978864	18	GPD1, AGPAT4, PLD1, GPD1L, PLA2G12A
REACTOME_OXYGEN_DEPENDENT_PROLINE_HYDROXYLATION_OF_HYPOXIA_INDUCIBLE_FACTOR_ALPHA	0.586407	0.818299	0.427005	0.93631	4799921	16	HIF3A, EGLN3
REACTOME_SYNTHESIS_OF_PIPS_AT_THE_LATE_ENDOSOME_MEMBRANE	0.804537	0.998633	0.377569	0.754869	6119422	10	MTMR7, FIG4, VAC14
REACTOME_SYNTHESIS_OF_PE	0.301067	0.525697	0.564714	1.15151	2325773	11	PHOSPHO1, ETNK1, ETNK2
REACTOME_GASTRIN_CREB_SIGNALLING_PATHWAY_VIA_PKC_AND_MAPK	4.02144e-07	1.64598e-05	0.595524	1.64119	3	138	GCGR, CCK, CCKBR, HTR2C, AGTR1, GPR4, KISS1R, AGT, EDN3, DGKI, NMUR1, ADRA1B, NTSR1, GRP, P2RY2, GAST, SAA1, EDN1, NTS, NPFFR2, DGKK, F2RL1, PROKR2, GPR65, QRFPR, FPR2, ADRA1D, NTSR2, MMP3, KISS1, TACR1, ADRA1A, HCRTR2, GNGT2, BRS3, LPAR3, MLNR, RASGRP2, NMU, CHRM3, PRKCQ, AVPR1A, DGKA, DGKE, GPR132
REACTOME_CHONDROITIN_SULFATE_BIOSYNTHESIS	0.119431	0.261291	0.578633	1.30781	1001840	19	NCAN, CHST13, CHST7, CHST9, CSGALNACT1, BCAN, DCN, CHST12
REACTOME_HYALURONAN_UPTAKE_AND_DEGRADATION	0.205772	0.404344	-0.546356	-1.26547	551044	8	HMMR
REACTOME_SIGNALING_BY_FGFR1_MUTANTS	0.944742	1	0.262426	0.616051	8180847	24	FGF5, FGF9, FGF17, FGF2, STAT3, MYO18A, PIK3R1, FGFR1
REACTOME_SYNTHESIS_OF_PIPS_AT_THE_PLASMA_MEMBRANE	0.774095	0.979897	0.334534	0.803494	6836721	28	PIK3R5, PIK3C2G, INPP5J, PIK3CD, PIK3R3, PIK3R2, PIK3C2B, PI4K2A, INPP5K, PIK3R1, PIP5K1C, SYNJ2, MTMR3, PTEN, SYNJ1, MTMR14, MTMR6
REACTOME_THE_ACTIVATION_OF_ARYLSULFATASES	0.490361	0.739381	0.505378	1.0104	3729756	10	ARSI, ARSE, ARSA, ARSG, ARSK, SUMF1, SUMF2
REACTOME_TRANSCRIPTIONAL_ACTIVITY_OF_SMAD2_SMAD3_SMAD4_HETEROTRIMER	0.873825	1	-0.222144	-0.784357	785106	36	RBL1, CCNT2, TFDP1, TGIF2, SP1, E2F5, E2F4, NCOR1, SMAD3, TRIM33
REACTOME_HYALURONAN_METABOLISM	0.470704	0.722676	-0.371439	-0.976985	1019569	12	HMMR
REACTOME_DOWNREGULATION_OF_SMAD2_3_SMAD4_TRANSCRIPTIONAL_ACTIVITY	0.69106	0.911736	-0.284199	-0.854987	1113687	19	TGIF2, NCOR1, SMAD3, TRIM33, UBE2D3, TGIF1, SKI, UBA52, NCOR2, SMAD4, PPM1A, RPS27A, SMAD2, SMURF2, UBE2D1, PARP1, SKIL, HDAC1, USP9X
REACTOME_KERATAN_SULFATE_BIOSYNTHESIS	0.0282033	0.0909523	0.630434	1.4598	241405	22	B3GNT3, LUM, CHST1, PRELP, B3GNT4, CHST2, CHST6, ACAN, B3GNT1
REACTOME_REVERSIBLE_HYDRATION_OF_CARBON_DIOXIDE	0.149026	0.311936	0.714965	1.27873	1034402	6	CA4, CA2, CA13, CA12
REACTOME_SIGNALING_BY_FGFR1_FUSION_MUTANTS	0.263612	0.487698	-0.383368	-1.13591	441499	18	STAT5A, CNTRL, STAT1, FGFR1OP, CPSF6, ZMYM2, CUX1, PIK3CA
REACTOME_ALPHA_LINOLENIC_ACID_ALA_METABOLISM	0.860601	1	0.342984	0.699383	6648237	11	ELOVL2, ACAA1, FADS1, ACSL1, ABCD1, HSD17B4, ELOVL5
REACTOME_SIGNALING_BY_ACTIVATED_POINT_MUTANTS_OF_FGFR1	0.219969	0.427259	0.680802	1.21763	1526824	6	FGF5, FGF9, FGF17, FGF2, FGFR1
REACTOME_PI_METABOLISM	0.857214	1	0.295169	0.752541	7988572	45	PIK3R5, MTMR7, PIK3C2G, INPP5J, PIK3CD, TPTE2, FIG4, PIK3R3, PIK3R2, PIK3C2B, PI4K2A, PI4KA, INPP5K, PIK3R1, VAC14, PIP5K1C, SYNJ2, MTMR3, PTEN, OCRL, PIK3R4, SYNJ1, MTMR14, MTMR6
REACTOME_ABACAVIR_TRANSPORT_AND_METABOLISM	0.283696	0.507191	0.61268	1.16783	2077238	8	PCK1, ABCB1, ABCG2, SLC22A3
REACTOME_CHONDROITIN_SULFATE_DERMATAN_SULFATE_METABOLISM	0.0737175	0.184705	0.513953	1.3164	689919	47	NCAN, CHST13, GPC5, B3GAT2, GPC3, GPC2, HYAL1, CHST7, CHST9, B3GAT1, CSGALNACT1, BCAN, DCN, GXYLT2, CHST12, SDC3, DSE, VCAN, AGRN, SDC2, GPC6, BGN, SDC4
REACTOME_LATENT_INFECTION_OF_HOMO_SAPIENS_WITH_MYCOBACTERIUM_TUBERCULOSIS	0.0641789	0.165101	0.576961	1.3709	561552	26	NOS2, CAMP, NCF2, ATP6V1C2, LTF, SLC11A1, ATP6V1G2, ATP6V0D2
REACTOME_SYNTHESIS_OF_PC	0.166389	0.341909	0.568761	1.26076	1373871	17	PHOSPHO1, CHAT, SLC44A5, SLC44A3, ACHE, SLC44A2, SLC44A1
REACTOME_HS_GAG_BIOSYNTHESIS	0.0062543	0.0260576	0.635608	1.54841	55927	31	HS3ST6, NDST4, HS3ST1, HS3ST2, HS3ST3A1, HS3ST5, GPC5, GPC3, GPC2, HS3ST3B1, HS3ST4, HS6ST3
REACTOME_SIGNALING_BY_FGFR3_MUTANTS	0.062702	0.165083	0.748761	1.38593	448137	7	FGF5, FGF18, FGF9, FGF17, FGF2
REACTOME_KERATAN_SULFATE_KERATIN_METABOLISM	0.0420288	0.123163	0.595343	1.41458	367743	26	B3GNT3, LUM, CHST1, PRELP, B3GNT4, CHST2, CHST6, ACAN, B3GNT1
REACTOME_APOPTOSIS_INDUCED_DNA_FRAGMENTATION	0.00021728	0.00131934	-0.789393	-2.12708	448	13	HIST1H1B, HMGB2, HIST1H1D, HIST1H1E, HIST1H1C, HMGB1, HIST1H1A, KPNB1
REACTOME_KERATAN_SULFATE_DEGRADATION	0.1454	0.306414	0.675342	1.28727	1064630	8	LUM, PRELP, ACAN, GNS
REACTOME_HEPARAN_SULFATE_HEPARIN_HS_GAG_METABOLISM	0.00214346	0.0101739	0.602602	1.5563	20213	51	NCAN, HS3ST6, NDST4, HS3ST1, HS3ST2, HS3ST3A1, HS3ST5, GPC5, B3GAT2, GPC3, HPSE, GPC2, HS3ST3B1, HS3ST4, B3GAT1, HS6ST3, BCAN, DCN, GXYLT2
REACTOME_GLYCOSAMINOGLYCAN_METABOLISM	0.00149557	0.00741188	0.541543	1.47262	14749	102	NCAN, B3GNT3, HS3ST6, NDST4, HS3ST1, HS3ST2, HS3ST3A1, LUM, CHST13, HS3ST5, GPC5, CHST1, HAS1, B3GAT2, PRELP, GPC3, HPSE, B3GNT4, GPC2, HS3ST3B1, HYAL1, CHST7, HS3ST4, CHST9, CHST2, CHST6, B3GAT1, CSGALNACT1, HS6ST3, ACAN, BCAN, DCN, GXYLT2, B3GNT1
REACTOME_ACYL_CHAIN_REMODELLING_OF_PG	0.986761	1	0.263044	0.47046	6849207	6	PLA2G12A, PLA2G4A, LPCAT1
REACTOME_ACYL_CHAIN_REMODELLING_OF_PE	0.316254	0.545155	0.558913	1.13968	2443099	11	PLBD1, PLA2G16, PLA2G12A, MBOAT2, PNPLA8, LPCAT3, PLA2G6, PLA2G4A
REACTOME_ACYL_CHAIN_REMODELLING_OF_PS	0.594291	0.81969	0.526741	0.942089	4125036	6	PLA2G16, PLA2G12A, LPCAT3, PLA2G4A
REACTOME_SIGNALING_BY_FGFR_MUTANTS	0.594235	0.81969	0.37746	0.940836	5425045	37	FGFR4, FGF10, FGF5, FGF18, FGF9, FGF17, FGF7, FGFR2, FGF22, FGF2, KRAS, STAT3
REACTOME_MHC_CLASS_II_ANTIGEN_PRESENTATION	0.00441949	0.0190945	-0.353353	-1.46181	987	84	KIF20A, KIF2C, KIF4A, KIF15, KIF18A, KIF11, KIF22, KIF23, KIF4B, RACGAP1
REACTOME_GLYCEROPHOSPHOLIPID_BIOSYNTHESIS	0.11225	0.250519	0.468405	1.24231	1084444	69	LPCAT2, PHOSPHO1, CHAT, PLBD1, SLC44A5, PLA2G16, DGAT2, GPD1, SLC44A3, AGPAT4, PLD1, CDS1, GPD1L, PLA2G12A, ACHE, MBOAT2, SLC44A2
REACTOME_A_TETRASACCHARIDE_LINKER_SEQUENCE_IS_REQUIRED_FOR_GAG_SYNTHESIS	0.0689283	0.174653	0.577895	1.36512	600065	25	NCAN, GPC5, B3GAT2, GPC3, GPC2, B3GAT1, BCAN, DCN, GXYLT2, SDC3, VCAN, AGRN, SDC2, GPC6, BGN, SDC4
REACTOME_CDK_MEDIATED_PHOSPHORYLATION_AND_REMOVAL_OF_CDC6	0.0112166	0.0439536	-0.411197	-1.52263	7635	45	CDC6, PSMB10, PSMD8, PSME2, PSME1, PSMC3, PSMC6, PSMB6, PSMA4, PSMB5, PSMD10, PSMC2, PSMD11, PSMD7, CDK2, PSMA6, PSMB2, PSMB7, PSMC1, PSMC4
REACTOME_PLATELET_ADHESION_TO_EXPOSED_COLLAGEN	0.54054	0.781811	0.529272	0.979661	3863297	7	COL1A1, VWF, ITGA2, GP5, FYN
REACTOME_VEGF_LIGAND_RECEPTOR_INTERACTIONS	0.300778	0.525697	0.576576	1.15274	2287761	10	KDR, FLT4, FLT1, PDGFC
REACTOME_ENOS_ACTIVATION_AND_REGULATION	0.392068	0.640045	-0.348587	-1.03286	656638	18	DHFRP1, DHFR, SPR
REACTOME_MICRORNA_MIRNA_BIOGENESIS	0.0156209	0.0578487	-0.569263	-1.68672	26161	18	POLR2A, RAN, DICER1, DROSHA, DGCR8, TARBP2, POLR2I, XPO5
REACTOME_NUCLEAR_EVENTS_KINASE_AND_TRANSCRIPTION_FACTOR_ACTIVATION	0.283438	0.507191	-0.345394	-1.10611	379992	24	ATF1, MEF2C, RPS6KA5, RPS6KA3, MAPK7, DUSP3, PPP2R5D, CREB1, DUSP7, PPP2R1A
REACTOME_RETROGRADE_NEUROTROPHIN_SIGNALLING	0.190317	0.379508	0.589631	1.24324	1509891	13	NTRK1, SH3GL2, DNM1, NGF, AP2A1
REACTOME_ERKS_ARE_INACTIVATED	0.63779	0.864931	-0.328494	-0.864027	1381486	12	MAPK7, DUSP3, PPP2R5D, DUSP7, PPP2R1A, DUSP6, PPP2CA, PPP2CB, MAPK3, PPP2R1B, MAPK1, DUSP4
REACTOME_NEGATIVE_REGULATION_OF_THE_PI3K_AKT_NETWORK	0.826938	1	-0.310677	-0.689646	2359175	7	TRIB3, AKT2, AKT1, PHLPP1, THEM4, PTEN, AKT3
REACTOME_PI3K_AKT_ACTIVATION	0.85277	1	0.299986	0.745204	7761511	36	NTRK1, IRS2, CASP9, NR4A1, FOXO4, FOXO1, CDKN1A, AKT3, PIK3R2, NGF, FOXO3, PIK3R1
REACTOME_REGULATORY_RNA_PATHWAYS	0.0227804	0.07601	-0.516843	-1.59776	34030	21	POLR2A, RAN, DICER1, DROSHA, DGCR8, TARBP2, POLR2I, XPO5, POLR2J, TNRC6C, TNRC6A, POLR2D
REACTOME_EGFR_DOWNREGULATION	0.938984	1	0.266308	0.625163	8130988	24	SH3GL2, SPRY1, EGF, AP2A1, EGFR, CLTC, STAM2, GRB2, SH3KBP1, AP2A2, EPN1, RPS27A
REACTOME_PROCESSING_OF_CAPPED_INTRON_CONTAINING_PRE_MRNA	1.77258e-05	0.00016827	-0.550473	-2.42776	0	136	SNRPD2P1, U2AF2, SLBP, RBMX, NUP35, HNRNPUL1, SNRPA, NUP62, YBX1, POLR2A, NUP188, SNRPD3, SMC1A, DDX23, HNRNPL, CPSF2, HNRNPH1, NUP85, RBM5, POM121, NUP155, NUP205, NUP107, SF3B3, HNRNPC, DNAJC8, CSTF1, NUDT21, NUPL2, CPSF7, SNRPF, SF3B4, HNRNPF, PCBP2, SNRPD1, NUP50, NFX1, NUP88, SRSF1, NUP37, PCBP1, NUPL1, SRSF4, EIF4E, NUP214, PTBP1, HNRNPR, NUP153, PHF5A, HNRNPA3, RBM8A, SF3A3, PCF11, SRSF5, …
REACTOME_PECAM1_INTERACTIONS	0.808785	1	0.393538	0.750122	5921974	8	ITGB3, FYN, ITGAV
REACTOME_TCR_SIGNALING	0.238711	0.455783	0.459737	1.16624	2214362	43	HLA-DRB1, FYB, HLA-DRB5, PTPRC, ITK, HLA-DPB1, PRKCQ, HLA-DPA1, GRAP2
REACTOME_REGULATION_OF_PYRUVATE_DEHYDROGENASE_PDH_COMPLEX	0.748657	0.964273	0.388446	0.806149	5864940	12	PDK4, PDK3, PDP1, PDK1
REACTOME_DOWNSTREAM_TCR_SIGNALING	0.239929	0.456814	0.494498	1.18154	2109547	27	HLA-DRB1, HLA-DRB5, HLA-DPB1, PRKCQ, HLA-DPA1, HLA-DQA1, PIK3R2, CARD11, RIPK2, PIK3R1
REACTOME_BASIGIN_INTERACTIONS	0.0929664	0.217567	0.571859	1.33355	800513	23	SLC7A10, ATP1B2, MMP1, SLC16A8, SLC16A3, ATP1B1, L1CAM, SLC7A7
REACTOME_AKT_PHOSPHORYLATES_TARGETS_IN_THE_CYTOSOL	0.966296	1	-0.215867	-0.567789	2093047	12	GSK3A, MDM2, AKT1S1, AKT2, TSC2
REACTOME_GAB1_SIGNALOSOME	0.963151	1	-0.194121	-0.685414	865363	36	GAB1, SRC, GSK3A, CSK, MDM2, AKT1S1, TRIB3, AKT2, TSC2, PIK3CA, RPS6KB2, CREB1, CDKN1B, AKT1, PHLPP1, MLST8, MTOR, MAPKAP1, THEM4, PDPK1, GRB2, BAD, RICTOR, PTEN, CHUK, EGFR, PIK3R1, FOXO3, AKT3, PAG1, CDKN1A, FOXO1, FOXO4, NR4A1, EGF, CASP9
REACTOME_SHC1_EVENTS_IN_EGFR_SIGNALING	0.0876704	0.207333	-0.500891	-1.40838	166012	15	CDK1, SOS1
REACTOME_ACTIVATION_OF_THE_MRNA_UPON_BINDING_OF_THE_CAP_BINDING_COMPLEX_AND_EIFS_AND_SUBSEQUENT_BINDING_TO_43S	0.000359997	0.00210989	-0.456735	-1.78209	161	59	RPS15P5, EIF4EBP1, RPS11, EIF3FP3, RPS26, EIF4A1, RPS4X, FAU, RPS20, RPS25, EIF3G, RPS15, EIF4E, EIF3D, RPS6, RPS24, EIF4B, EIF3E, RPS23, EIF2S2, RPS8, EIF4A2, RPS29, RPS2, EIF3F, RPS19P3, RPS10
REACTOME_PHOSPHORYLATION_OF_CD3_AND_TCR_ZETA_CHAINS	0.0867696	0.205925	0.679528	1.35857	659981	10	HLA-DRB1, HLA-DRB5, PTPRC, HLA-DPB1, HLA-DPA1, HLA-DQA1, PAG1
REACTOME_GLUTAMATE_NEUROTRANSMITTER_RELEASE_CYCLE	0.0259108	0.0851895	0.692361	1.48077	207881	14	SLC1A6, RIMS1, SYT1, SLC17A7, GLS2, SNAP25, STX1A, SLC1A1, STXBP1, RAB3A, UNC13B
REACTOME_TRANSLOCATION_OF_ZAP_70_TO_IMMUNOLOGICAL_SYNAPSE	0.0813316	0.197185	0.733846	1.35832	581285	7	HLA-DRB1, HLA-DRB5, HLA-DPB1, HLA-DPA1, HLA-DQA1
REACTOME_ERK_MAPK_TARGETS	0.417233	0.669559	-0.32863	-1.01592	623290	21	MEF2C, RPS6KA5, RPS6KA3, MAPK7, DUSP3, PPP2R5D, DUSP7, PPP2R1A, DUSP6, ELK1, MAPK14, PPP2CA, PPP2CB, MAPK3, PPP2R1B, MAPK1, MAPK11, RPS6KA2, MEF2A, RPS6KA1, DUSP4
REACTOME_TIE2_SIGNALING	0.942664	1	0.282676	0.596022	7478675	13	GRB14, GRB7, KRAS, PIK3R2, PIK3R1
REACTOME_GENERATION_OF_SECOND_MESSENGER_MOLECULES	0.111368	0.249376	0.577068	1.31561	940911	20	HLA-DRB1, FYB, HLA-DRB5, ITK, HLA-DPB1, HLA-DPA1, GRAP2, HLA-DQA1, EVL, LAT
REACTOME_GENERIC_TRANSCRIPTION_PATHWAY	1	1	0.143887	0.40496	9999384	319	ZNF454, ZNF334, PGR, ZFP2, ZNF157, ZNF311, ESRRB, NR5A1, ZNF415, ZNF287, ZNF620, ZNF560, AR, ZNF208, ZNF483, ESRRG, NR3C2, ZNF540, ZFP37, THRB, NOTCH3, NR0B1, ESR1, ZNF285, PPARG, NR5A2, ESR2, ZNF439, ZNF514, ZNF10, CDKN2B, NR6A1, NR4A1, ZNF433, CTGF
REACTOME_RESPONSE_TO_ELEVATED_PLATELET_CYTOSOLIC_CA2_	0.0120083	0.0467838	0.540155	1.42765	115655	66	PRKCB, SERPINA1, PRKCG, HGF, F5, SRGN, ITGA2B, CFD, PLEK, TUBA4A, CLU, ITGB3, CD9, SCG3, VWF, F13A1, SERPING1, TGFB2, ACTN2, TMSB4X, EGF, F8, A2M
REACTOME_TRANSPORT_OF_MATURE_TRANSCRIPT_TO_CYTOPLASM	1.81055e-06	4.06771e-05	-0.594766	-2.26635	0	52	U2AF2, SLBP, NUP35, NUP62, NUP188, CPSF2, NUP85, POM121, NUP155, NUP205, NUP107, NUPL2, NUP50, NFX1, NUP88, SRSF1, NUP37, NUPL1, SRSF4, EIF4E, NUP214, NUP153, RBM8A, SRSF5, RNPS1, AAAS, SRSF7, SRSF2, DHX38, SRSF11, SRSF6, NUP93, SRSF3, NUP133, CPSF1, NUP210, NUP43, NCBP2
REACTOME_METABOLISM_OF_AMINO_ACIDS_AND_DERIVATIVES	0.0752662	0.185822	0.435124	1.2059	750546	163	SLC5A5, PCSK1, DIO3, TPO, HAL, BCAT1, KMO, MAT1A, GLS2, CKMT1A, INHBE, PAH, KYNU, GLUL, PNMT, AMDHD1, TPH2, TDO2, CPS1, ALDH7A1, GATM, FTCD, CKMT1B, ARG2, PAOX, PRODH, TPH1, INHBA, INHA, ASS1, SAT1, ADC, GCLC, ACADSB, ALDH4A1, CKB, CCBL1, INHBB
REACTOME_RNA_POL_I_TRANSCRIPTION	4.47317e-06	6.15289e-05	-0.781506	-3.23306	0	84	HIST1H3G, HIST1H3B, HIST1H3F, HIST1H2BO, HIST1H3C, HIST2H3A, HIST2H3C, HIST1H2AJ, HIST1H2BI, HIST1H2BM, HIST1H2BJ, HIST1H2BB, HIST1H2BL, HIST1H2BC, HIST1H3J, HIST1H2AB, HIST2H2AC, HIST1H4K, HIST1H4A, HIST1H2BH, HIST1H3A, HIST1H3H, HIST1H4I, HIST1H2BN, H2AFX, HIST2H3D, HIST1H3D, HIST1H2AE, HIST2H2AA4, HIST1H2BF, HIST1H4D, HIST1H2BE, HIST1H4J, HIST2H2AA3, HIST1H4F, HIST1H4E, HIST1H4B, HIST1H3I, HIS…
REACTOME_FATTY_ACYL_COA_BIOSYNTHESIS	0.2463	0.46631	0.536423	1.18907	2033696	17	ACSL6, ELOVL4, ELOVL2, ELOVL7, ACSL5, ACSL3, TECR, FASN
REACTOME_E2F_ENABLED_INHIBITION_OF_PRE_REPLICATION_COMPLEX_FORMATION	1.37852e-05	0.000136636	-0.88415	-2.19814	32	10	CDK1, CCNB1, CDC25A, ORC6, ORC1, MCM8
REACTOME_P75NTR_RECRUITS_SIGNALLING_COMPLEXES	0.937706	1	0.294123	0.599749	7243881	11	NGFR, NGF, SQSTM1, RIPK2
REACTOME_BIOLOGICAL_OXIDATIONS	0.000188435	0.00115459	0.595096	1.59383	1835	79	PTGS1, GSTA1, CYP2S1, MAOB, CYP39A1, CYP4F12, GSTA2, OPLAH, CYP4F2, CYP4F3, NAT2, CYP4F11, CYP2E1, PTGIS, MAT1A, SULT1E1, CYP3A7, CYP3A5, ACSS1, MAOA, GSTA3, CYP2J2, GGT1, CYP19A1, PAOX, NNMT, GSTO2, CYP1A1, CYP46A1, GGT7, GCLC, CYP1B1, CYP26A1, TBXAS1, SULT4A1, CYP7B1, SULT2B1
REACTOME_REGULATED_PROTEOLYSIS_OF_P75NTR	0.606506	0.834255	0.461323	0.922318	4613168	10	NGFR, APH1B, PSEN2, PSEN1
REACTOME_TRANSMISSION_ACROSS_CHEMICAL_SYNAPSES	1.0029e-07	6.04071e-06	0.659466	1.8273	0	162	SLC6A3, GRIA2, GABRB3, PRKCB, SYN1, SLC6A1, GABRA1, GABRB2, SLC1A2, PRKCG, SLC1A6, SLC32A1, CACNG8, GRIN1, GRIN2C, RIMS1, KCNJ10, CACNA1A, GAD2, CHRNA4, SYN2, CHAT, KCNJ6, GRIA4, GABRA4, GRIP2, KCNJ5, KCNJ9, SYT1, CHRNA6, NEFL, GAD1, SLC18A3, KCNJ3, CHRNB4, ABAT, SLC18A2, CACNG4, GABRB1, SLC17A7, RASGRF2, CACNA1B, GLS2, GLUL, GNGT2, KCNJ2, SLC6A11, RASGRF1, ADCY8, GRIK4, CACNA2D3, SLC6A12, GRIK3,…
REACTOME_P75NTR_SIGNALS_VIA_NFKB	0.968352	1	0.257848	0.543672	7682466	13	NGFR, NGF, SQSTM1, RIPK2
REACTOME_CASPASE_MEDIATED_CLEAVAGE_OF_CYTOSKELETAL_PROTEINS	0.501842	0.751647	0.481748	0.999782	3931403	12	MAPT, GAS2, GSN
REACTOME_XENOBIOTICS	0.0384801	0.114254	0.822864	1.41306	257585	5	CYP2E1, CYP3A7, CYP3A5, CYP1A1
REACTOME_INTEGRIN_CELL_SURFACE_INTERACTIONS	0.0307816	0.0978622	0.512101	1.35821	297379	69	JAM3, COL4A3, ITGA11, ITGA2B, TNC, AMICA1, COL4A4, ITGB4, COL1A1, ITGAX, RASGRP2, ICAM2, ITGB3, ITGA10, CDH1, APBB1IP, VWF, ITGB2, LAMA2, ICAM4, F11R, ICAM1, RASGRP1, LAMA5, LAMB1, JAM2
REACTOME_REGULATION_OF_ORNITHINE_DECARBOXYLASE_ODC	0.185309	0.374592	-0.307915	-1.15008	118787	47	OAZ3, PSMB10, PSMD8, PSME2, PSME1, PSMC3, PSMC6, PSMB6, PSMA4, PSMB5, PSMD10, PSMC2, PSMD11, PSMD7, PSMA6, PSMB2, PSMB7, PSMC1, PSMC4
REACTOME_CYTOCHROME_P450_ARRANGED_BY_SUBSTRATE_TYPE	0.00327761	0.0149264	0.668932	1.59833	28817	27	CYP2S1, CYP39A1, CYP4F12, CYP4F2, CYP4F3, CYP4F11, CYP2E1, PTGIS, CYP3A7, CYP3A5, CYP2J2, CYP19A1, CYP1A1, CYP46A1, CYP1B1, CYP26A1, TBXAS1, CYP7B1
REACTOME_BASE_FREE_SUGAR_PHOSPHATE_REMOVAL_VIA_THE_SINGLE_NUCLEOTIDE_REPLACEMENT_PATHWAY	0.0231985	0.0770235	-0.680414	-1.69162	55533	10	CCNO, OGG1, MUTYH, TDG, MBD4
REACTOME_APOPTOTIC_CLEAVAGE_OF_CELL_ADHESION_PROTEINS	0.0890505	0.209129	0.677957	1.35543	677330	10	OCLN, DSG1, DSP, CDH1, PKP1
REACTOME_HDL_MEDIATED_LIPID_TRANSPORT	0.315211	0.544748	0.570944	1.14148	2397535	10	ABCG1, ABCA1, AMN, A2M, SCARB1, CUBN
REACTOME_NRAGE_SIGNALS_DEATH_THROUGH_JNK	0.294939	0.51903	0.444466	1.1275	2735945	43	VAV1, RASGRF2, FGD2, RASGRF1, NGFR, ARHGAP4, PREX1, BCL2L11, TIAM1, MCF2, KALRN, OBSCN, NGEF, AKAP13, ARHGEF3
REACTOME_SLBP_DEPENDENT_PROCESSING_OF_REPLICATION_DEPENDENT_HISTONE_PRE_MRNAS	0.0488915	0.138457	-0.611614	-1.56607	111222	11	SLBP, SNRPD3, LSM11, SNRPF
REACTOME_NRIF_SIGNALS_CELL_DEATH_FROM_THE_NUCLEUS	0.694899	0.91477	0.398302	0.851858	5575176	14	NGFR, APH1B, NGF, SQSTM1, PSEN2, PSEN1
REACTOME_REGULATION_OF_APOPTOSIS	0.83818	1	-0.218487	-0.838551	436370	54	PSMB10, PSMD8, PSME2, ARHGAP10, CASP3, APPL1, PSME1, PSMC3, PSMC6, PSMB6, PSMA4, PSMB5, PSMD10, PSMC2, PSMD11, PAK2, PSMD7, PSMA6, PSMB2, PSMB7, PSMC1, PSMC4
REACTOME_RNA_POL_II_TRANSCRIPTION	5.72993e-05	0.00045435	-0.419511	-1.77153	8	97	U2AF2, SLBP, TAF5, CCNT2, POLR2A, SNRPD3, TAF9, LSM11, CPSF2, GTF2H1, TAF4, CSTF1, NUDT21, CPSF7, SNRPF, GTF2E1, NFX1, SSRP1, TAF10, SRSF1, SRSF4, GTF2E2, RBM8A, PCF11, SRSF5, POLR2I, RNPS1, CSTF2, SRSF7, CSTF3, SRSF2, CDK7, TAF6, DHX38, SRSF11, SRSF6, TAF12, SRSF3, CPSF1, GTF2A1, POLR2J, TCEB3, SUPT16H, NCBP2, TAF11, POLR2D, TBP, TCEB2, SNRPB, CCNT1, SRRM1, SNRPG, SNRPE
REACTOME_NEURONAL_SYSTEM	1.00041e-07	6.04071e-06	0.679993	1.90334	0	240	SLC6A3, GRIA2, KCNA6, KCNA4, KCND2, GABRB3, PRKCB, SYN1, SLC6A1, GABRA1, GABRB2, SLC1A2, KCNH2, KCNK3, KCNK9, PRKCG, KCNQ3, SLC1A6, KCNA1, SLC32A1, CACNG8, KCNH6, GRIN1, GRIN2C, RIMS1, KCNH5, KCNJ10, KCNB2, KCNJ8, CACNA1A, GAD2, STX1B, CHRNA4, SYN2, KCNK1, CHAT, KCNJ6, SYT2, GRIA4, GABRA4, GRIP2, KCNJ5, KCNJ9, SYT1, CHRNA6, NEFL, GAD1, KCNJ11, KCNH3, SLC18A3, KCNJ3, CHRNB4, KCNA3, ABCC8, ABAT, SL…
REACTOME_NFKB_IS_ACTIVATED_AND_SIGNALS_SURVIVAL	0.931419	1	0.303905	0.607594	7084505	10	NGFR, NGF, SQSTM1
REACTOME_REGULATION_OF_BETA_CELL_DEVELOPMENT	0.0037931	0.0167095	0.692306	1.60307	32466	22	ONECUT3, PTF1A, FOXA3, NEUROD1, MAFA, FOXA2, NEUROG3, FGF10, GCK, INSM1, NR5A2, PAX6
REACTOME_PHASE1_FUNCTIONALIZATION_OF_COMPOUNDS	0.000691826	0.00373033	0.661404	1.64858	6315	37	PTGS1, CYP2S1, MAOB, CYP39A1, CYP4F12, CYP4F2, CYP4F3, CYP4F11, CYP2E1, PTGIS, CYP3A7, CYP3A5, ACSS1, MAOA, CYP2J2, CYP19A1, PAOX, CYP1A1, CYP46A1, CYP1B1, CYP26A1, TBXAS1, CYP7B1, ALDH1A1, CYP2R1
REACTOME_RNA_POL_III_TRANSCRIPTION	0.28463	0.507514	-0.316094	-1.09426	282015	33	SNAPC5, LZTS1, GTF3C2, POLR3E, POLR3D, GTF3C3, SNAPC3, POLR1C, POLR3C, POLR3F, SNAPC2, POU2F1, GTF3C5, TBP, SNAPC4, BRF2, GTF3C4
REACTOME_CELL_DEATH_SIGNALLING_VIA_NRAGE_NRIF_AND_NADE	0.442979	0.691612	0.395549	1.03403	4224651	58	VAV1, RASGRF2, FGD2, RASGRF1, NGFR, ARHGAP4, APH1B, PREX1, BCL2L11, TIAM1, MCF2, KALRN, OBSCN, NGEF, AKAP13, ARHGEF3
REACTOME_NEUROTRANSMITTER_RELEASE_CYCLE	2.23655e-06	4.54656e-05	0.765133	1.86395	19	31	SYN1, SLC6A1, SLC1A6, SLC32A1, RIMS1, GAD2, SYN2, CHAT, SYT1, GAD1, SLC18A3, ABAT, SLC18A2, SLC17A7, GLS2, SLC6A11, SLC6A12, SYN3, SNAP25, MAOA
REACTOME_P75_NTR_RECEPTOR_MEDIATED_SIGNALLING	0.886317	1	0.284056	0.760779	8635773	79	VAV1, RASGRF2, FGD2, RASGRF1, NGFR, ARHGAP4, APH1B, PREX1, BCL2L11, TIAM1, MCF2, SORCS3, KALRN, OBSCN, NGEF, AKAP13, ARHGEF3
REACTOME_AMINO_ACID_TRANSPORT_ACROSS_THE_PLASMA_MEMBRANE	0.0443369	0.128546	0.602125	1.4135	383928	24	SLC7A10, SLC38A3, SLC3A1, SLC6A20, SLC7A2, SLC6A12, SLC1A4, SLC16A10
REACTOME_ENDOGENOUS_STEROLS	0.4987	0.748605	0.528888	1.00811	3651512	8	CYP39A1, CYP19A1, CYP46A1, CYP1B1, CYP7B1
REACTOME_REGULATION_OF_GENE_EXPRESSION_IN_BETA_CELLS	0.0327359	0.103103	0.692728	1.46062	259711	13	FOXA3, NEUROD1, MAFA, FOXA2, GCK, PAX6, FOXO1
REACTOME_GLYCOLYSIS	0.826284	1	-0.243779	-0.788881	1069493	25	GAPDHS, PFKFB2, ALDOA, PFKL
REACTOME_PROCESSIVE_SYNTHESIS_ON_THE_LAGGING_STRAND	0.000732466	0.00388726	-0.728363	-2.04798	1386	15	FEN1, POLA2, POLD3, DNA2, PRIM1, LIG1, POLA1
REACTOME_PEPTIDE_CHAIN_ELONGATION	6.44866e-05	0.000493909	-0.418271	-1.75897	10	94	RPL36AP51, RPS15P5, RPL36A, RPL21P75, RPL21P134, RPS11, RPL26, RPL30, RPL27A, RPS26, RPL7AP66, RPS4X, RPL22, RPL14, RPL11, FAU, RPS20, RPS25, RPL35, RPL12, RPL5P1, RPL13A, RPS15, RPS6, RPL28, RPL4, RPL32, RPS24, RPL37, RPL38, RPL19, RPL18A, RPS23, RPL23A, RPS8, RPS29, RPL23AP2, RPS2, RPL6, RPL10A, RPS19P3, RPS10, RPL10, RPL29, RPLP0, RPL41, RPL23, RPL21, RPS28, RPL26P30
REACTOME_COMMON_PATHWAY	0.194338	0.384117	0.719603	1.23574	1300902	5	PROC, F5, F13A1
REACTOME_MRNA_CAPPING	0.425567	0.67649	-0.301352	-1.01171	480837	29	POLR2A, GTF2H1, POLR2I, CDK7, POLR2J, NCBP2, POLR2D, NCBP1, ERCC3, CCNH, POLR2K, POLR2H, POLR2E, GTF2H2, GTF2H3, POLR2B, GTF2F1, POLR2C, GTF2H2B, POLR2L, POLR2G, SUPT5H, GTF2F2, RNGTT, POLR2F, RNMT, MNAT1, GTF2H4, ERCC2
REACTOME_MITOCHONDRIAL_FATTY_ACID_BETA_OXIDATION	0.477272	0.727858	0.475372	1.01669	3829152	14	ACADL, ACADS, PCCA, ECHS1, HADHB, DECR1, ACADVL
REACTOME_SIGNALING_BY_GPCR	1.00001e-07	6.04071e-06	0.602209	1.70115	0	401	GCGR, CCK, RGS17, PRKCB, PDE1B, CCKBR, WNT3A, HTR2C, VAV1, DHH, ADCYAP1R1, AGTR1, GPR4, GNAT1, KISS1R, PTGER2, PRKCG, WNT6, CALCRL, AGT, MC4R, EDN3, PDE2A, EMR1, VIPR2, DGKI, NMUR1, C3, PRLHR, OPRK1, RXFP3, ADCYAP1, VIPR1, GALR2, ADRA1B, NTSR1, NPY, GRM1, PDE4C, GRP, CALCB, PDYN, P2RY2, GIPR, GAST, SSTR5, FZD10, GRM7, WNT7A, SAA1, EDN1, NTS, NPFFR2, PPP1R1B, EMR2, DGKK, F2RL1, GLP1R, PROKR2, GPR6…
REACTOME_PEPTIDE_LIGAND_BINDING_RECEPTORS	1.02287e-07	6.04071e-06	0.729676	1.96213	0	84	CCK, CCKBR, AGTR1, KISS1R, AGT, MC4R, EDN3, NMUR1, C3, PRLHR, OPRK1, RXFP3, GALR2, NTSR1, NPY, GRP, PDYN, GAST, SSTR5, SAA1, EDN1, NTS, NPFFR2, F2RL1, PROKR2, QRFPR, FPR2, CCL20, NPBWR1, NPY1R, SSTR2, NTSR2, FPR1, GALR1, CCL7, KISS1, TACR1, HCRTR2, DARC, BRS3, MLNR, CXCL5, CXCR4, NPY2R, MC5R, NMU, CXCL2, AVPR1A, CXCL1, CX3CR1, CXCL12
REACTOME_METABOLISM_OF_POLYAMINES	0.788401	0.989539	0.361424	0.772987	6325342	14	PAOX, SAT1, ADC, SMOX, ODC1
REACTOME_CLASS_A1_RHODOPSIN_LIKE_RECEPTORS	1.00435e-07	6.04071e-06	0.671393	1.85403	0	146	CCK, CCKBR, HTR2C, AGTR1, GPR4, KISS1R, PTGER2, AGT, MC4R, EDN3, NMUR1, C3, PRLHR, OPRK1, RXFP3, GALR2, ADRA1B, NTSR1, NPY, GRP, PDYN, P2RY2, GAST, SSTR5, SAA1, EDN1, NTS, NPFFR2, F2RL1, PROKR2, GPR65, QRFPR, FPR2, CCL20, NPBWR1, NPY1R, SSTR2, ADRA1D, NTSR2, HTR1D, HTR1B, FPR1, RGR, GALR1, ADRB1, CCL7, KISS1, TACR1, ADRA1A, HCRTR2, HTR6, DARC, BRS3, LPAR3, MLNR, HTR7, CXCL5, CXCR4, NPY2R, GPR39, …
REACTOME_NOTCH_HLH_TRANSCRIPTION_PATHWAY	0.507052	0.75395	-0.361679	-0.951314	1098300	12	CREBBP, NOTCH4, SNW1, KAT2B, MAML1, KAT2A, MAMLD1, RBPJ
REACTOME_INTEGRATION_OF_ENERGY_METABOLISM	0.0197208	0.0690467	0.494755	1.3447	194422	101	GCGR, PCSK1, SYT5, MLXIPL, CACNA1A, GRP, KCNJ11, GLP1R, ABCC8, GATA4, DPP4, GNGT2, GNAO1, KCNB1, ADCY8, CHRM3, CDX2, SNAP25, PRKAA2, PRKAR2B, ISL1, KCNC2, CACNB2, GNG7, STX1A, ADCY5, PAX6, KCNS3, ADCY4, STXBP1
REACTOME_CELL_CYCLE_MITOTIC	0.00116822	0.00587599	-0.696529	-3.31306	0	306	KIF20A, SPC25, AURKB, UBE2C, NEK2, CCNB2, MCM10, NUF2, KIF2C, GINS2, CDK1, RRM2, BIRC5, SGOL1, NDC80, SPC24, CASC5, SKA1, CDC25C, BUB1B, CCNB1, CDC45, CDCA8, MYBL2, PLK1, CCNA2, CENPA, CDC25A, CDC20, ERCC6L, CDT1, PLK4, BUB1, PKMYT1, ORC6, ORC1, MCM5, E2F1, CENPI, MAD2L1, ZWINT, AURKA, KIF18A, CCNE2, CDC6, CENPH, TYMS, CENPM, KIF23, FBXO5, GINS1, POLE2, RFC3, MCM4, CENPK, SGOL2, KNTC1, E2F2, MCM7…
REACTOME_GLUCONEOGENESIS	0.795677	0.994965	0.32703	0.785472	7027332	28	PCK1, ALDOC, ENO2, PGAM2, PRKACB, PC, SLC25A12, ENO3
REACTOME_DOPAMINE_NEUROTRANSMITTER_RELEASE_CYCLE	0.0178065	0.0645245	0.740311	1.50958	137556	11	SYN1, RIMS1, SYN2, SYT1, SLC18A2, SYN3, SNAP25, STX1A, STXBP1, RAB3A
REACTOME_OPIOID_SIGNALLING	0.126612	0.272111	0.463361	1.22894	1223196	69	PDE1B, GNAT1, PRKCG, PDE4C, PDYN, PPP1R1B, GNGT2, GNAO1, ADCY8, PRKAR2B, PLCB4, GNG7, ADCY5, PPP3CA, ADCY4, ADCY2, PLCB1, GNAZ, GNG10, GNB5
REACTOME_RECRUITMENT_OF_MITOTIC_CENTROSOME_PROTEINS_AND_COMPLEXES	2.30701e-05	0.000207323	-0.500429	-1.98103	8	64	NEK2, CDK1, CCNB1, PLK1, PLK4, CENPJ, CEP135, CEP72, NEDD1, CNTRL, TUBBP2, NUMA1, PCNT, DCTN3, CEP192, TUBG1, CEP57, FGFR1OP, TUBB, CEP76, HAUS2
REACTOME_MITOCHONDRIAL_TRNA_AMINOACYLATION	0.0344682	0.10512	-0.495029	-1.53033	51490	21	YARS2, WARS2, GARS, DARS2, FARS2, LARS2, CARS2, SARS2, EARS2, KARS, TARS2, RARS2, AARS2, HARS2, NARS2
REACTOME_CYTOSOLIC_TRNA_AMINOACYLATION	0.0750969	0.185822	-0.428596	-1.37256	100678	24	GARS, WARS, NARS, LARS, AIMP2, SARS, KARS, TARS, FARSA, IARS, HARS, DARS, YARS
REACTOME_CA_DEPENDENT_EVENTS	0.247269	0.466834	0.492085	1.17577	2174088	27	PDE1B, PRKCG, ADCY8, PRKAR2B, ADCY5, ADCY4, ADCY2, PRKACB, CAMK4, ADCY6
REACTOME_ACETYLCHOLINE_NEUROTRANSMITTER_RELEASE_CYCLE	0.0420274	0.123163	0.733015	1.43333	314096	9	RIMS1, CHAT, SYT1, SLC18A3, SNAP25, STX1A, STXBP1, RAB3A
REACTOME_ADENYLATE_CYCLASE_ACTIVATING_PATHWAY	0.344099	0.578361	0.559891	1.11938	2617264	10	ADCY8, ADCY5, ADCY4, ADCY2, ADCY6
REACTOME_ADENYLATE_CYCLASE_INHIBITORY_PATHWAY	0.443289	0.691612	0.494348	1.04233	3516851	13	ADCY8, ADCY5, ADCY4, ADCY2, ADCY6, GNAI1
REACTOME_DARPP_32_EVENTS	0.477319	0.727858	0.435103	1.01464	4110094	23	PDE4C, PPP1R1B, PRKAR2B, PPP3CA
REACTOME_CHEMOKINE_RECEPTORS_BIND_CHEMOKINES	0.237846	0.455421	0.522958	1.19224	2009484	20	CCL20, CCL7, CXCL5, CXCR4, CXCL2, CXCL1, CX3CR1, CXCL12, CXCL3, IL8, CX3CL1
REACTOME_LOSS_OF_NLP_FROM_MITOTIC_CENTROSOMES	0.000176167	0.00111589	-0.47765	-1.85145	83	57	NEK2, CDK1, PLK1, PLK4, CENPJ, CEP135, CEP72, NEDD1, CNTRL, TUBBP2, PCNT, DCTN3, CEP192, TUBG1, CEP57, FGFR1OP, TUBB, CEP76, HAUS2
REACTOME_NEUROTRANSMITTER_RECEPTOR_BINDING_AND_DOWNSTREAM_TRANSMISSION_IN_THE_POSTSYNAPTIC_CELL	4.03845e-07	1.64598e-05	0.618078	1.69125	3	116	GRIA2, GABRB3, PRKCB, GABRA1, GABRB2, PRKCG, CACNG8, GRIN1, GRIN2C, KCNJ10, CHRNA4, KCNJ6, GRIA4, GABRA4, GRIP2, KCNJ5, KCNJ9, CHRNA6, NEFL, KCNJ3, CHRNB4, CACNG4, GABRB1, RASGRF2, GNGT2, KCNJ2, RASGRF1, ADCY8, GRIK4, GRIK3, CAMK2B, GABRA2, GABRA5, DLG3, GRIK5, CHRNA2, GRIK1, CAMK2A, NCALD, GNG7, CHRFAM7A, MYO6
REACTOME_CELL_CYCLE_CHECKPOINTS	9.23318e-06	0.000100374	-0.712247	-3.06318	0	111	UBE2C, CCNB2, MCM10, CDK1, CDC25C, BUB1B, CCNB1, CDC45, CDC25A, CDC20, ORC6, ORC1, MCM5, MAD2L1, CCNE2, CDC6, CHEK1, RFC3, MCM4, MCM7, CHEK2, RFC5, WEE1, MCM8, MCM2, RFC4, DBF4, RFWD2P1, MCM6, MCM3, RFC2, PSMB10
REACTOME_DIABETES_PATHWAYS	0.851921	1	0.300259	0.822516	8444348	119	PCSK1, IGFBP5, PAPPA2, PCSK2, CPE, MMP2, CTSG, MMP1, PLA2G7, BCHE, SNAP25
REACTOME_P130CAS_LINKAGE_TO_MAPK_SIGNALING_FOR_INTEGRINS	0.170498	0.349287	0.608564	1.26297	1335670	12	ITGA2B, ITGB3, APBB1IP, VWF, RAP1A, FN1
REACTOME_GLYCOPROTEIN_HORMONES	0.133247	0.283546	0.72351	1.29402	924878	6	INHBE, INHBA, INHA, INHBB
REACTOME_NOREPINEPHRINE_NEUROTRANSMITTER_RELEASE_CYCLE	0.0444381	0.128546	0.730348	1.42811	332113	9	RIMS1, SYT1, SLC18A2, SNAP25, MAOA, STX1A, STXBP1, RAB3A
REACTOME_PLC_BETA_MEDIATED_EVENTS	0.12837	0.274672	0.501835	1.26256	1181874	40	PDE1B, GNAT1, PRKCG, GNAO1, ADCY8, PRKAR2B, PLCB4, ADCY5, ADCY4, ADCY2, PLCB1, GNAZ, PRKACB, CAMK4, ADCY6
REACTOME_REGULATION_OF_INSULIN_LIKE_GROWTH_FACTOR_IGF_ACTIVITY_BY_INSULIN_LIKE_GROWTH_FACTOR_BINDING_PROTEINS_IGFBPS	0.0269342	0.0876989	0.724177	1.47668	208069	11	IGFBP5, PAPPA2, MMP2, CTSG, MMP1, IGFBP4, IGF2, PAPPA
REACTOME_GRB2_SOS_PROVIDES_LINKAGE_TO_MAPK_SIGNALING_FOR_INTERGRINS_	0.337506	0.570123	0.540772	1.12227	2644006	12	ITGA2B, ITGB3, APBB1IP, VWF, RAP1A, FN1
REACTOME_PEPTIDE_HORMONE_BIOSYNTHESIS	0.0660718	0.168047	0.745865	1.38057	472221	7	PCSK1, INHBE, INHBA, INHA, INHBB
REACTOME_G_PROTEIN_ACTIVATION	0.353545	0.589894	0.479585	1.10222	3007302	21	GNAT1, PDYN, GNGT2, GNAO1, GNG7, GNAZ, GNG10, GNB5
REACTOME_ACETYLCHOLINE_BINDING_AND_DOWNSTREAM_EVENTS	0.0805683	0.19604	0.683931	1.36737	612813	10	CHRNA4, CHRNA6, CHRNB4, CHRNA2, CHRFAM7A, CHRNA3, CHRNA9, CHRNA7, CHRNB2
REACTOME_ABC_FAMILY_PROTEINS_MEDIATED_TRANSPORT	0.256217	0.478367	0.483348	1.1667	2272679	29	ABCD2, ABCG4, ABCG1, ABCC8, ABCA4, ABCC6, ABCB1, ABCA3, ABCA6
REACTOME_TRNA_AMINOACYLATION	0.0046526	0.0198472	-0.449245	-1.63992	3471	42	YARS2, WARS2, GARS, WARS, NARS, DARS2, FARS2, LARS, AIMP2, LARS2, CARS2, SARS2, SARS, EARS2, KARS, TARS, FARSA, IARS, TARS2, RARS2, AARS2, HARS, DARS, HARS2, NARS2
REACTOME_OLFACTORY_SIGNALING_PATHWAY	0.0742976	0.185469	0.703299	1.37522	555272	9	OR4F15, OR51B4, OR2W3, OR3A2, OR7C1, OR1F1
REACTOME_STEROID_HORMONES	0.109162	0.24525	0.590449	1.32215	908790	18	SRD5A2, HSD11B1, STARD4, CYP19A1, LRP2, STARD5, AKR1B1, CYP2R1, LGMN, CYP24A1, CYP27B1, CUBN
REACTOME_PKA_MEDIATED_PHOSPHORYLATION_OF_CREB	0.505542	0.7539	0.454012	0.99553	4138012	16	ADCY8, PRKAR2B, ADCY5, ADCY4, ADCY2, PRKACB, ADCY6
REACTOME_RECRUITMENT_OF_NUMA_TO_MITOTIC_CENTROSOMES	0.00189234	0.00917579	-0.783883	-1.94886	4529	10	CDK1, CCNB1, NEDD1, NUMA1, TUBG1
REACTOME_AMINE_DERIVED_HORMONES	0.0213982	0.0732101	0.779087	1.48502	156678	8	SLC5A5, DIO3, TPO, PNMT, TPH2, TPH1
REACTOME_TRANSMEMBRANE_TRANSPORT_OF_SMALL_MOLECULES	1.00005e-07	6.04071e-06	0.576696	1.62386	0	328	SLC6A3, SLC5A5, SLC34A2, SLC7A10, SLC40A1, GABRB3, ATP8A2, GLRA3, SLC6A1, GABRA1, GABRB2, SLC1A2, HEPH, SLC9A7, ATP1A3, ATP2B3, ABCD2, SLC2A12, SLC1A6, ATP8B4, SLC39A2, SLC32A1, SLC38A3, HTR3A, ATP12A, ATP1B2, SLCO4C1, SLC30A3, SLC30A2, SLC27A6, AQP3, SLC4A9, SLC15A1, ABCG4, GABRA4, SLC2A5, ABCG1, ATP4A, SLC2A3, SLC14A2, SLC3A1, ABCC8, SLC44A5, SLC18A2, SLC13A5, ATP8A1, GABRB1, SLC17A7, ATP2B2, S…
REACTOME_INTEGRIN_ALPHAIIB_BETA3_SIGNALING	0.46208	0.712682	0.436618	1.02497	4001312	24	ITGA2B, RASGRP2, ITGB3, APBB1IP, VWF
REACTOME_NUCLEAR_RECEPTOR_TRANSCRIPTION_PATHWAY	0.0591246	0.158765	0.537136	1.35137	544345	40	PGR, ESRRB, NR5A1, AR, ESRRG, NR3C2, THRB, NR0B1, ESR1, PPARG, NR5A2, ESR2, NR6A1, NR4A1
REACTOME_INSULIN_SYNTHESIS_AND_PROCESSING	0.104831	0.236618	0.586488	1.32557	879367	19	PCSK1, PCSK2, CPE, SNAP25, STX1A
REACTOME_CYCLIN_E_ASSOCIATED_EVENTS_DURING_G1_S_TRANSITION_	8.23643e-05	0.00059692	-0.478158	-1.88231	33	62	CCNA2, CDC25A, PKMYT1, CCNE2, CKS1B, WEE1, SKP2, PSMB10, PSMD8, PSME2, CUL1, CCNE1, PSME1, PSMC3, PSMC6, PSMB6, PSMA4
REACTOME_HOMOLOGOUS_RECOMBINATION_REPAIR_OF_REPLICATION_INDEPENDENT_DOUBLE_STRAND_BREAKS	1.81849e-05	0.000170231	-0.799052	-2.289	32	16	RAD51, BRCA1, BRIP1, BRCA2, H2AFX, LIG1
REACTOME_G1_PHASE	0.0171123	0.0623443	-0.436105	-1.53009	15880	35	E2F1, E2F2, CKS1B, CDKN2C, RBL1, SKP2, E2F3, TFDP1, CUL1
REACTOME_ELEVATION_OF_CYTOSOLIC_CA2_LEVELS	0.932009	1	0.333496	0.596465	6469169	6	TRPC6, STIM1, ITPR2
REACTOME_P53_DEPENDENT_G1_DNA_DAMAGE_RESPONSE	0.00176948	0.00864226	-0.437901	-1.67482	948	53	CCNE2, RFWD2P1, PSMB10, PSMD8, TP53, PSME2, CCNE1, MDM2, PSME1, PSMC3, PSMC6, PSMB6, PSMA4, ATM, PSMB5, PSMD10, PSMC2, PSMD11, PSMD7, CDK2, RFWD2, PSMA6, PSMB2, PSMB7, PSMC1, PSMC4, CDKN1B
REACTOME_TRANSCRIPTION_COUPLED_NER_TC_NER	8.54735e-06	9.60152e-05	-0.591323	-2.17959	5	44	POLE2, RFC3, RFC5, POLD3, RFC4, RFC2, POLE, LIG1, POLR2A, ERCC5, GTF2H1, PCNA
REACTOME_RNA_POL_II_TRANSCRIPTION_PRE_INITIATION_AND_PROMOTER_OPENING	0.162553	0.335048	-0.327041	-1.18153	128944	40	TAF5, POLR2A, TAF9, GTF2H1, TAF4, GTF2E1, TAF10, GTF2E2, POLR2I, CDK7, TAF6, TAF12, GTF2A1, POLR2J, TAF11, POLR2D, TBP
REACTOME_GLUCAGON_SIGNALING_IN_METABOLIC_REGULATION	0.660816	0.880217	0.370502	0.889885	5836253	28	GCGR, ADCY8, PRKAR2B, GNG7, ADCY5, ADCY4, ADCY2, GNG10, PRKACB, ADCY6
REACTOME_MRNA_PROCESSING	2.82422e-05	0.000250464	-0.511958	-2.28845	0	154	SNRPD2P1, U2AF2, SLBP, RBMX, NUP35, HNRNPUL1, SNRPA, NUP62, YBX1, POLR2A, NUP188, SNRPD3, SMC1A, DDX23, HNRNPL, LSM11, CPSF2, HNRNPH1, NUP85, RBM5, POM121, NUP155, NUP205, NUP107, GTF2H1, SF3B3, HNRNPC, DNAJC8, CSTF1, NUDT21, NUPL2, CPSF7, SNRPF, SF3B4, HNRNPF, PCBP2, SNRPD1, NUP50, NFX1, NUP88, SRSF1, NUP37, PCBP1, ADAR, NUPL1, SRSF4, EIF4E, NUP214, PTBP1, HNRNPR, NUP153, PHF5A, HNRNPA3, RBM8A, …
REACTOME_SIGNALING_BY_PDGF	0.701002	0.919814	0.333662	0.911903	6937820	113	PDE1B, PRKCG, PDGFD, COL4A3, THBS2, COL6A3, COL4A4, THBS4, COL1A1, COL5A1, COL9A2, ADCY8, PRKAR2B, GRB7, PDGFRA, CASP9, ADCY5, ADCY4, NR4A1, ADCY2, FOXO4, COL6A2, FOXO1, CDKN1A, KRAS, STAT3, PDGFC, COL3A1, PRKACB, CAMK4, AKT3, PIK3R2, ADCY6
REACTOME_ASSOCIATION_OF_TRIC_CCT_WITH_TARGET_PROTEINS_DURING_BIOSYNTHESIS	0.00084387	0.00434175	-0.601028	-1.96407	1054	26	FBXO6, FBXW4, CCT5, FBXO4, FBXL5, KIF13A, LONP2, SPHK1, KIFC3, USP11, ARFGEF2, CCT7, FBXL3, FBXW7, CCT2, NOP56, CCT6A, CCT3, CCT4, TCP1
REACTOME_PREFOLDIN_MEDIATED_TRANSFER_OF_SUBSTRATE_TO_CCT_TRIC	0.999506	1	0.160262	0.378575	8701359	25	TUBA4A, TUBB2B, TUBB4A, TUBA1A
REACTOME_HORMONE_LIGAND_BINDING_RECEPTORS	0.812025	1	-0.401198	-0.685587	3237905	3	GNRH1, LHB, CGA
REACTOME_GPVI_MEDIATED_ACTIVATION_CASCADE	0.318698	0.546468	0.469855	1.12266	2802114	27	VAV1, COL1A1, PIK3R5, RAC2, PLCG2, LAT, PIK3R3, AKT3, PIK3R2, RHOG, PIK3R1, FYN
REACTOME_PROTEIN_FOLDING	0.0520098	0.145455	-0.350654	-1.32071	31380	49	TUBA1B, FBXO6, FBXW4, PFDN5, TUBA1C, TBCC, CCT5, TUBB6, FBXO4, FBXL5, KIF13A, VBP1, LONP2, SPHK1, TUBB4B, KIFC3, TBCA, TUBB2A, USP11, ARFGEF2, CCT7, FBXL3, FBXW7, CCT2, PFDN4, NOP56, CCT6A, CCT3, ACTB, CCT4, TCP1
REACTOME_FORMATION_OF_TUBULIN_FOLDING_INTERMEDIATES_BY_CCT_TRIC	0.998476	1	0.17759	0.401386	8375649	19	TUBA4A, TUBB2B, TUBB4A, TUBA1A
REACTOME_PEROXISOMAL_LIPID_METABOLISM	0.116798	0.258104	0.574189	1.30904	986786	20	ACOX2, SLC27A2, CROT
REACTOME_POST_CHAPERONIN_TUBULIN_FOLDING_PATHWAY	0.974138	1	-0.200116	-0.573261	1767763	16	TUBA1B, TUBA1C, TBCC, TUBB6, TUBB4B, TBCA, TUBB2A
REACTOME_STRIATED_MUSCLE_CONTRACTION	0.0209017	0.0718764	0.666954	1.49346	174010	18	TNNI3, DES, TNNT1, MYBPC1, MYBPC2, TNNC1, NEB, MYL3, ACTN2
REACTOME_METABOLISM_OF_NUCLEOTIDES	0.275662	0.498112	-0.272407	-1.07837	107539	64	RRM2, TK1, TYMS, RRM1, DTYMK, DCK, NT5C, CMPK1, PAICS, CTPS2, NME4, TK2, NME1, CAD, NME1-NME2, AK5, TXN
REACTOME_AMINE_LIGAND_BINDING_RECEPTORS	0.000986935	0.00503935	0.729651	1.67695	8394	21	HTR2C, ADRA1B, ADRA1D, HTR1D, HTR1B, ADRB1, ADRA1A, HTR6, HTR7, DRD2, CHRM3, ADRA2B, HRH3
REACTOME_METABOLISM_OF_PROTEINS	1	1	-0.122734	-0.601135	80	408	GALNT3, RPL36AP51, RPS15P5, GCNT4, TUBA1B, FBXO6, EEF1B2, CHCHD4, TIMM50, RPL36A, ALG14, RPL21P75, RPL21P134, COQ2, FBXW4, EIF4EBP1, SAMM50, PFDN5, MANEA, RPS11, PIGU, GALNT14, RPL26, RPL30, TUBA1C, B4GALT2, EEF1DP1, ALG10, TBCC, EIF3FP3, CYC1, RPL27A, RPS26, IDH3G, CCT5, PMM2, PIGB, CS, RPL7AP66, EIF4A1, TOMM22, TUBB6, FBXO4, RPS4X, PIGW, RPL22, RPL14, MGAT2, STT3A, FBXL5, RPL11, TIMM23B, EEF1D,…
REACTOME_DOWNSTREAM_SIGNAL_TRANSDUCTION	0.997368	1	0.198003	0.534345	9779364	89	PDE1B, PRKCG, ADCY8, PRKAR2B, GRB7, PDGFRA, CASP9, ADCY5, ADCY4, NR4A1, ADCY2, FOXO4, FOXO1, CDKN1A, KRAS, STAT3, PRKACB, CAMK4, AKT3, PIK3R2, ADCY6
REACTOME_MUSCLE_CONTRACTION	0.0556993	0.154683	0.546849	1.36305	508504	37	TNNI3, DES, TNNT1, MYBPC1, MYBPC2, LMOD1, TNNC1, MYH11, NEB, MYL3, ACTN2, MYLK
REACTOME_SEROTONIN_RECEPTORS	0.0747341	0.185822	0.761518	1.36199	518736	6	HTR2C, HTR1D, HTR1B, HTR6, HTR7
REACTOME_CDC6_ASSOCIATION_WITH_THE_ORC_ORIGIN_COMPLEX	0.000177151	0.00111589	-0.826182	-2.11547	402	11	ORC6, ORC1, E2F1, CDC6, E2F2, MCM8, E2F3
REACTOME_M_G1_TRANSITION	3.6867e-06	5.70309e-05	-0.677748	-2.7657	0	77	MCM10, CDC45, CDT1, ORC6, ORC1, MCM5, E2F1, CDC6, POLE2, MCM4, E2F2, MCM7, POLA2, MCM8, MCM2, DBF4, PRIM1, MCM6, MCM3, POLE, PSMB10, E2F3, POLA1
REACTOME_MRNA_SPLICING	8.30772e-06	9.60152e-05	-0.532315	-2.27827	0	107	SNRPD2P1, U2AF2, RBMX, HNRNPUL1, SNRPA, YBX1, POLR2A, SNRPD3, SMC1A, DDX23, HNRNPL, CPSF2, HNRNPH1, RBM5, SF3B3, HNRNPC, DNAJC8, CSTF1, NUDT21, CPSF7, SNRPF, SF3B4, HNRNPF, PCBP2, SNRPD1, NFX1, SRSF1, PCBP1, SRSF4, PTBP1, HNRNPR, PHF5A, HNRNPA3, RBM8A, SF3A3, PCF11, SRSF5, POLR2I, RNPS1, FUS, CSTF2, HNRNPM, SRSF7, CSTF3, SRSF2, HNRNPK, SUGP1, HNRNPD, SNRNP40, CCAR1, DHX38, SRSF11, SRSF6, DHX9, HN…
REACTOME_MRNA_SPLICING_MINOR_PATHWAY	0.00061906	0.00342005	-0.500807	-1.83713	447	43	SNRPD2P1, POLR2A, SNRPD3, DDX23, SF3B3, SNRPF, SF3B4, SNRPD1, SRSF1, POLR2I, SRSF7, SRSF2, SNRNP40, SRSF6, SF3B1, POLR2J, NCBP2, LSM2, POLR2D, SNRPB, SNRPG, SNRPE, PRPF6, PRPF8, NCBP1, EFTUD2
REACTOME_3_UTR_MEDIATED_TRANSLATIONAL_REGULATION	1.02457e-05	0.00010624	-0.420904	-1.81898	0	115	RPL36AP51, RPS15P5, RPL36A, RPL21P75, RPL21P134, RPS11, RPL26, RPL30, EIF3FP3, RPL27A, RPS26, RPL7AP66, EIF4A1, RPS4X, RPL22, RPL14, RPL11, FAU, RPS20, RPS25, RPL35, EIF3G, RPL12, RPL5P1, RPL13A, RPS15, EIF4E, EIF3D, RPS6, RPL28, RPL4, RPL32, RPS24, EIF4B, RPL37, RPL38, EIF3E, RPL19, RPL18A, RPS23, EIF2S2, RPL23A, RPS8, EIF4A2, RPS29, RPL23AP2, RPS2, EIF3F, RPL6, RPL10A, RPS19P3, RPS10, RPL10, RP…
REACTOME_PROCESSING_OF_CAPPED_INTRONLESS_PRE_MRNA	0.00482574	0.0204563	-0.567291	-1.79681	6703	23	SLBP, SNRPD3, LSM11, CPSF2, CSTF1, NUDT21, CPSF7, SNRPF, PCF11, CSTF2, CSTF3
REACTOME_PURINE_RIBONUCLEOSIDE_MONOPHOSPHATE_BIOSYNTHESIS	0.0778431	0.190786	-0.575902	-1.47462	177084	11	PAICS, PFAS, GART, GMPS, IMPDH1, IMPDH2
REACTOME_G1_S_TRANSITION	8.30772e-06	9.60152e-05	-0.717926	-3.07267	0	107	MCM10, CDK1, RRM2, CCNB1, CDC45, CCNA2, CDC25A, CDT1, PKMYT1, ORC6, ORC1, MCM5, E2F1, CCNE2, CDC6, TYMS, FBXO5, POLE2, MCM4, MCM7, DHFRP1, CKS1B, POLA2, WEE1, MCM8, MCM2, DBF4, PRIM1, DHFR, MCM6, MCM3, POLE, SKP2, PSMB10
REACTOME_CITRIC_ACID_CYCLE_TCA_CYCLE	0.0222048	0.0754712	-0.528302	-1.61185	34446	20	NNT, IDH2, IDH3B, IDH3G, IDH3A, CS, ACO2, SUCLG2, SUCLG1
REACTOME_TRANSCRIPTION	8.67604e-05	0.00062209	-0.601279	-2.75465	0	198	HIST1H3G, HIST1H3B, HIST1H3F, HIST1H2BO, HIST1H3C, HIST2H3A, HIST2H3C, HIST1H2AJ, HIST1H2BI, HIST1H2BM, HIST1H2BJ, HIST1H2BB, HIST1H2BL, HIST1H2BC, HIST1H3J, HIST1H2AB, HIST2H2AC, HIST1H4K, HIST1H4A, HIST1H2BH, HIST1H3A, HIST1H3H, HIST1H4I, HIST1H2BN, H2AFX, HIST2H3D, HIST1H3D, HIST1H2AE, HIST2H2AA4, HIST1H2BF, HIST1H4D, HIST1H2BE, HIST1H4J, HIST2H2AA3, HIST1H4F, HIST1H4E, U2AF2, SLBP, HIST1H4B, …
REACTOME_POL_SWITCHING	0.000119528	0.000813759	-0.802176	-2.16152	246	13	RFC3, POLA2, RFC5, POLD3, RFC4, PRIM1, RFC2, POLA1
REACTOME_NUCLEOTIDE_EXCISION_REPAIR	9.9442e-06	0.000104725	-0.576423	-2.17106	5	49	POLE2, RFC3, RFC5, POLD3, RFC4, RFC2, POLE, LIG1, POLR2A, ERCC5, DDB2, GTF2H1, PCNA
REACTOME_REGULATION_OF_THE_FANCONI_ANEMIA_PATHWAY	0.0566786	0.154698	-0.73414	-1.55144	173374	6	FANCD2, ATM, ATR, USP1
REACTOME_AXON_GUIDANCE	0.0332543	0.103766	0.437134	1.22233	332367	229	NCAN, SCN4A, CRMP1, DCX, UNC5D, PAK7, CACNA1I, KCNQ3, SCN3B, CNTN1, SCN2A, SPTBN4, COL4A3, ANK3, CACNA1G, SLIT1, COL6A3, ITGA2B, COL4A4, SCN5A, COL1A1, SPTB, ST8SIA4, COL5A1, RND1, COL9A2, SEMA3A, PTPRC, ITGB3, RAC2, SH3GL2, DPYSL5, ROBO2, NCAM1, SLIT3, CD72, PRKCQ, UNC5A, DLG3, GFRA2, UNC5C, CACNA1H, ABLIM3, SPTA1, CNTN2, MYH11, CACNB2, SEMA7A, RGMA, DNM1, ABLIM1, ST8SIA2, ROBO3, UNC5B, NRTN, L1…
REACTOME_ACTIVATION_OF_CHAPERONE_GENES_BY_XBP1S	0.0700365	0.176796	-0.349432	-1.29392	47678	45	DDX12P, HDGF, SULT1A3, XBP1, DDX11
REACTOME_REGULATION_OF_INSULIN_SECRETION_BY_GLUCAGON_LIKE_PEPTIDE1	0.566666	0.805766	0.386923	0.957759	5140772	35	GLP1R, GNGT2, KCNB1, ADCY8, PRKAR2B, KCNC2, GNG7, ADCY5, KCNS3, GNG10, GNB5, RAP1A, PRKACB
REACTOME_PERK_REGULATED_GENE_EXPRESSION	0.191734	0.381205	-0.358266	-1.18177	231539	27	EXOSC4, EXOSC8, ATF4P3, EXOSC6, CCL2, EXOSC9, DCP2, PARN, ATF4, KHSRP, EXOSC1, EXOSC2, EXOSC3
REACTOME_G_ALPHA_Q_SIGNALLING_EVENTS	1.00936e-07	6.04071e-06	0.639952	1.75175	0	117	GCGR, CCK, CCKBR, HTR2C, AGTR1, GPR4, KISS1R, AGT, EDN3, DGKI, NMUR1, ADRA1B, NTSR1, GRP, P2RY2, GAST, SAA1, EDN1, NTS, NPFFR2, DGKK, F2RL1, PROKR2, GPR65, QRFPR, FPR2, ADRA1D, NTSR2, KISS1, TACR1, ADRA1A, HCRTR2, GNGT2, BRS3, LPAR3, MLNR, RASGRP2, NMU, CHRM3, PRKCQ, AVPR1A, DGKA, DGKE, GPR132
REACTOME_P2Y_RECEPTORS	0.299764	0.525697	0.70733	1.15683	1916162	4	P2RY2, P2RY6, P2RY1, P2RY11
REACTOME_TRAFFICKING_OF_AMPA_RECEPTORS	0.000765784	0.00401829	0.72235	1.68449	6593	23	GRIA2, PRKCB, PRKCG, CACNG8, GRIA4, GRIP2, CACNG4, CAMK2B, CAMK2A, MYO6
REACTOME_NCAM1_INTERACTIONS	0.000525033	0.00294894	0.676851	1.66921	4746	34	NCAN, CACNA1I, COL4A3, CACNA1G, COL6A3, COL4A4, COL1A1, ST8SIA4, COL5A1, COL9A2, NCAM1, GFRA2, CACNA1H, CNTN2, CACNB2, ST8SIA2, NRTN
REACTOME_CLASS_C_3_METABOTROPIC_GLUTAMATE_PHEROMONE_RECEPTORS	0.17953	0.365568	0.658155	1.25451	1314529	8	GRM1, GRM7, GABBR2, GRM4, GRM8, TAS1R3, GABBR1
REACTOME_REGULATION_OF_INSULIN_SECRETION	0.038027	0.113912	0.499628	1.33329	369350	75	PCSK1, SYT5, CACNA1A, GRP, KCNJ11, GLP1R, ABCC8, GATA4, DPP4, GNGT2, GNAO1, KCNB1, ADCY8, CHRM3, CDX2, SNAP25, PRKAR2B, ISL1, KCNC2, CACNB2, GNG7, STX1A, ADCY5, PAX6, KCNS3, STXBP1
REACTOME_NCAM_SIGNALING_FOR_NEURITE_OUT_GROWTH	0.0362316	0.109507	0.520042	1.36154	346011	59	NCAN, CACNA1I, SPTBN4, COL4A3, CACNA1G, COL6A3, COL4A4, COL1A1, SPTB, ST8SIA4, COL5A1, COL9A2, NCAM1, GFRA2, CACNA1H, SPTA1, CNTN2, CACNB2, ST8SIA2, NRTN
REACTOME_INHIBITION_OF_INSULIN_SECRETION_BY_ADRENALINE_NORADRENALINE	0.846387	1	0.317113	0.728817	7199482	21	GNGT2, GNAO1, CACNB2, GNG7, ADCY5, GNG10, GNB5, ADCY6, GNB2, CACNB3, GNAI1, GNG2
REACTOME_NUCLEOTIDE_LIKE_PURINERGIC_RECEPTORS	0.233951	0.450522	0.65232	1.20742	1672069	7	P2RY2, ADORA1, P2RY6, P2RY1, ADORA2B, ADORA2A, P2RY11
REACTOME_ACTIVATION_OF_CHAPERONES_BY_ATF6_ALPHA	0.579807	0.81565	-0.343022	-0.902239	1255892	12	XBP1, ATF4P3
REACTOME_TRANSPORT_OF_MATURE_MRNA_DERIVED_FROM_AN_INTRONLESS_TRANSCRIPT	9.96375e-05	0.000692327	-0.612829	-2.10648	101	32	NUP35, NUP62, NUP188, CPSF2, NUP85, POM121, NUP155, NUP205, NUP107, NUPL2, NUP50, NUP88, NUP37, NUPL1, EIF4E, NUP214, NUP153, AAAS
REACTOME_EICOSANOID_LIGAND_BINDING_RECEPTORS	0.634855	0.864429	0.450215	0.90011	4828796	10	PTGER2, PTGER3, PTGFR, TBXA2R, PTGER1, LTB4R2
REACTOME_ACTIVATION_OF_GENES_BY_ATF4	0.0967191	0.22173	-0.413991	-1.32579	129666	24	EXOSC4, EXOSC8, ATF4P3, EXOSC6, CCL2, EXOSC9, DCP2, PARN, ATF4, KHSRP, EXOSC1, EXOSC2, EXOSC3
REACTOME_UNFOLDED_PROTEIN_RESPONSE	0.12586	0.271891	-0.285278	-1.16414	34138	77	DDX12P, HDGF, SULT1A3, XBP1, EXOSC4, DDX11, EXOSC8, ATF4P3, EXOSC6, CCL2, GSK3A, EXOSC9, CUL7, KLHDC3, DCP2, PARN, ATF4, KHSRP, EXOSC1, SEC31A, EXOSC2, EXOSC3, TPP1, LMNA, PDIA6, CXXC1, ADD1
REACTOME_CLASS_B_2_SECRETIN_FAMILY_RECEPTORS	1.03713e-07	6.04071e-06	0.695976	1.84171	0	67	GCGR, WNT3A, DHH, ADCYAP1R1, WNT6, CALCRL, EMR1, VIPR2, ADCYAP1, VIPR1, CALCB, GIPR, FZD10, WNT7A, EMR2, GLP1R, CALCA, WNT2B, GNGT2, PTH2, WNT8B, CRHR2, GHRHR, WNT2, PTH1R, WNT10A, FZD9, WNT16, WNT9A, SHH, FZD4, WNT7B, FZD2
REACTOME_GLUCAGON_TYPE_LIGAND_RECEPTORS	0.00291186	0.0134424	0.698862	1.61825	24923	22	GCGR, ADCYAP1R1, VIPR2, ADCYAP1, VIPR1, GIPR, GLP1R, GNGT2, GHRHR
REACTOME_REGULATION_OF_INSULIN_SECRETION_BY_ACETYLCHOLINE	0.715145	0.932317	0.438702	0.836209	5236340	8	CHRM3, PLCB1, PLCB2
REACTOME_G_ALPHA1213_SIGNALLING_EVENTS	0.479071	0.728879	0.382019	1.01433	4632840	70	VAV1, ADRA1B, RASGRF2, ADRA1D, FGD2, ADRA1A, GNGT2, RASGRF1, RAC2, ARHGAP4, PREX1, TIAM1, MCF2, KALRN, GNG7, OBSCN, NGEF, AKAP13, ARHGEF3
REACTOME_FANCONI_ANEMIA_PATHWAY	3.86765e-06	5.71092e-05	-0.787211	-2.40178	5	20	FANCD2, BRCA1, C19orf40, BRCA2, FANCA, UBE2T, FANCM, FANCG, FANCB, PALB2
REACTOME_TRAFFICKING_OF_GLUR2_CONTAINING_AMPA_RECEPTORS	1.51256e-06	3.64096e-05	0.895428	1.88801	11	13	GRIA2, PRKCB, PRKCG, GRIA4, GRIP2
REACTOME_ACTIVATION_OF_CHAPERONE_GENES_BY_ATF6_ALPHA	0.471779	0.722679	-0.392159	-0.974969	1129374	10	XBP1, ATF4P3
REACTOME_PROSTANOID_LIGAND_RECEPTORS	0.464084	0.714138	0.55996	1.03646	3316858	7	PTGER2, PTGER3, PTGFR, TBXA2R, PTGER1
REACTOME_OPSINS	0.189984	0.379508	0.849581	1.21654	1051849	2	RGR, OPN3
REACTOME_FORMATION_OF_RNA_POL_II_ELONGATION_COMPLEX_	0.293608	0.518041	-0.301491	-1.08325	240264	39	CCNT2, POLR2A, GTF2H1, SSRP1, POLR2I, CDK7, POLR2J, TCEB3, SUPT16H, NCBP2, POLR2D, TCEB2, CCNT1, SUPT4H1, NCBP1, ERCC3, CCNH, POLR2K, POLR2H, POLR2E, GTF2H2, GTF2H3, TCEA1, POLR2B, GTF2F1, POLR2C, GTF2H2B, POLR2L, CTDP1, ELL, POLR2G, SUPT5H, TCEB1, GTF2F2, POLR2F, MNAT1, GTF2H4, CDK9, ERCC2
REACTOME_MRNA_3_END_PROCESSING	0.000464263	0.00262953	-0.564489	-1.95416	459	33	U2AF2, CPSF2, CSTF1, NUDT21, CPSF7, NFX1, SRSF1, SRSF4, RBM8A, PCF11, SRSF5, RNPS1, CSTF2, SRSF7, CSTF3, SRSF2, DHX38, SRSF11, SRSF6, SRSF3, CPSF1, NCBP2
REACTOME_POST_TRANSLATIONAL_MODIFICATION_SYNTHESIS_OF_GPI_ANCHORED_PROTEINS	0.644328	0.866821	-0.274329	-0.896466	805533	26	PIGU, PIGB, PIGW, PIGT, PIGA, PIGO, PIGL, DPM3, SEMA6D, PLAUR, DPM2, GPAA1, PIGS, PIGP, PIGV, DPM1, PIGC, PIGX, PIGK, PIGN, PIGG, PIGQ, PGAP1, PIGM, PIGH, PIGF
REACTOME_CYCLIN_A_B1_ASSOCIATED_EVENTS_DURING_G2_M_TRANSITION	1.05619e-06	3.02607e-05	-0.875479	-2.46163	1	15	CCNB2, CDK1, CDC25C, CCNB1, PLK1, CCNA2, CDC25A, PKMYT1, WEE1
REACTOME_ELONGATION_ARREST_AND_RECOVERY	0.225212	0.434937	-0.348554	-1.14973	271968	27	CCNT2, POLR2A, SSRP1, POLR2I, POLR2J, TCEB3, SUPT16H, POLR2D, TCEB2, CCNT1, SUPT4H1, POLR2K, POLR2H, POLR2E, TCEA1, POLR2B, GTF2F1, POLR2C, POLR2L, CTDP1, ELL, POLR2G, SUPT5H, TCEB1, GTF2F2, POLR2F
REACTOME_SLC_MEDIATED_TRANSMEMBRANE_TRANSPORT	2.00305e-07	1.03851e-05	0.583422	1.6233	1	187	SLC6A3, SLC5A5, SLC34A2, SLC7A10, SLC40A1, SLC6A1, SLC1A2, HEPH, SLC9A7, SLC2A12, SLC1A6, SLC39A2, SLC32A1, SLC38A3, SLCO4C1, SLC30A3, SLC30A2, SLC27A6, SLC4A9, SLC15A1, SLC2A5, SLC2A3, SLC14A2, SLC3A1, SLC44A5, SLC18A2, SLC13A5, SLC17A7, SLC6A20, SLC18A1, SLC26A7, SLC8A2, SLC7A2, SLC16A8, GCK, SLC9A2, RHCG, SLC4A8, SLC6A11, SLC13A2, SLC9A3, SLC24A3, HK3, SLC6A12, SLC39A8, SLC29A2, SLC9A9, SLC26A…
REACTOME_ADP_SIGNALLING_THROUGH_P2RY1	0.984588	1	0.225198	0.508988	8259155	19	GNGT2, GNG7, P2RY1, GNG10, GNB5
REACTOME_G_BETA_GAMMA_SIGNALLING_THROUGH_PLC_BETA	0.959164	1	0.260891	0.572066	7851053	16	GNGT2, GNG7, PLCB1, GNG10, GNB5, PLCB2, GNB2
REACTOME_CD28_CO_STIMULATION	0.793533	0.994129	0.326702	0.788587	7038737	29	VAV1, GRAP2, MAP3K8, PIK3R3, CD28, AKT3, PIK3R2, PIK3R1, FYN
REACTOME_GPCR_DOWNSTREAM_SIGNALING	1.00008e-07	6.04071e-06	0.609206	1.71369	0	310	GCGR, CCK, RGS17, PRKCB, PDE1B, CCKBR, HTR2C, VAV1, ADCYAP1R1, AGTR1, GPR4, GNAT1, KISS1R, PTGER2, PRKCG, CALCRL, AGT, MC4R, EDN3, PDE2A, VIPR2, DGKI, NMUR1, C3, OPRK1, RXFP3, ADCYAP1, VIPR1, GALR2, ADRA1B, NTSR1, NPY, PDE4C, GRP, CALCB, PDYN, P2RY2, GIPR, GAST, SSTR5, SAA1, EDN1, NTS, NPFFR2, DGKK, F2RL1, GLP1R, PROKR2, GPR65, OR4F15, QRFPR, FPR2, CCL20, RGS9, NPBWR1, NPY1R, RASGRF2, SSTR2, ADRA…
REACTOME_SYNTHESIS_SECRETION_AND_DEACYLATION_OF_GHRELIN	0.349891	0.586633	0.557699	1.115	2661320	10	PCSK1, PLA2G7, BCHE, KLF4
REACTOME_ADHERENS_JUNCTIONS_INTERACTIONS	0.00367313	0.0162874	0.676069	1.59703	31976	25	CDH3, CDH18, CADM2, JUP, PVRL4, CDH1, CDH15, CDH2, CDH12, CDH13, CDH10, CDH6, CDH7, CDH11, CDH8, CADM1
REACTOME_CRMPS_IN_SEMA3A_SIGNALING	0.379045	0.621597	0.509184	1.08901	3041078	14	CRMP1, SEMA3A, DPYSL5, PLXNA3, DPYSL3, DPYSL2, FYN
REACTOME_OTHER_SEMAPHORIN_INTERACTIONS	0.446864	0.693977	-0.361099	-0.994886	883450	14	SEMA3E, PLXNC1, PLXNA2
REACTOME_ACTIVATION_OF_RAC	0.7322	0.952709	0.389214	0.820657	5808948	13	PAK7, PAK6, ROBO1, SLIT2
REACTOME_PURINE_SALVAGE	0.920927	1	0.302401	0.627578	7214494	12	PNP, AMPD3, ADA, ADK, GMPR, HPRT1
REACTOME_G_ALPHA_I_SIGNALLING_EVENTS	0.000137657	0.000892123	0.568666	1.55014	1359	107	GNAT1, AGT, NMUR1, C3, OPRK1, RXFP3, GALR2, NPY, PDYN, SSTR5, SAA1, FPR2, CCL20, RGS9, NPBWR1, NPY1R, SSTR2, HTR1D, HTR1B, FPR1, RGR, GALR1, GNGT2, LPAR3, RGS6, CXCL5, RGS7, CXCR4, NPY2R, ADCY8, DRD2, NMU, ADORA1, CXCL2, ADRA2B, HRH3, PTGER3, CXCL1, OPN3, CXCL12, NPW, GNG7, RGS4, CNR1, BDKRB2, ADCY5, OPRL1, ADCY4, CXCL3, IL8, ADCY2, GABBR2, MTNR1A, PENK, GNAZ, GNG10, GNB5, HCAR3, S1PR5, HEBP1, RG…
REACTOME_SEMA3A_PAK_DEPENDENT_AXON_REPULSION	0.992833	1	0.212461	0.454396	7965498	14	SEMA3A, HSP90AA1, PLXNA3
REACTOME_CD28_DEPENDENT_VAV1_PATHWAY	0.0857243	0.204887	0.694847	1.35869	640671	9	VAV1, CD28, FYN
REACTOME_SEMA4D_IN_SEMAPHORIN_SIGNALING	0.578751	0.81565	0.3908	0.947764	5155034	30	RND1, PTPRC, RAC2, CD72, MYH11, MYH14, RHOG, MYH9, SEMA4D, LIMK2, RHOC, MYL9, ARHGEF12, RRAS, RHOB, MYL12B
REACTOME_SEMAPHORIN_INTERACTIONS	0.822995	1	0.304668	0.803237	7908889	64	CRMP1, RND1, SEMA3A, PTPRC, RAC2, DPYSL5, CD72, MYH11, SEMA7A, HSP90AA1, PLXNA3, MYH14, ITGA1, DPYSL3, RHOG, DPYSL2, MYH9, SEMA4D, LIMK2, SEMA6A, RHOC, FYN, MYL9, ARHGEF12, PIP5K1C, RRAS, RHOB
REACTOME_SEMA4D_INDUCED_CELL_MIGRATION_AND_GROWTH_CONE_COLLAPSE	0.637461	0.864931	0.382767	0.904185	5549515	25	RND1, RAC2, MYH11, MYH14, RHOG, MYH9, SEMA4D, LIMK2, RHOC, MYL9, ARHGEF12, RHOB, MYL12B
REACTOME_SEMA3A_PLEXIN_REPULSION_SIGNALING_BY_INHIBITING_INTEGRIN_ADHESION	0.783597	0.985344	0.36814	0.776223	6216708	13	RND1, SEMA3A, PLXNA3, FYN, PIP5K1C, RRAS
REACTOME_LYSOSOME_VESICLE_BIOGENESIS	0.985475	1	0.221631	0.513197	8435157	22	SH3GL2, DNAJC6, VAMP8, ARRB1, GNS
REACTOME_G_BETA_GAMMA_SIGNALLING_THROUGH_PI3KGAMMA	0.912553	1	0.288742	0.652608	7654888	19	PIK3R5, GNGT2, GNG7, GNG10, GNB5, AKT3, GNB2
REACTOME_TRANSPORT_OF_GLUCOSE_AND_OTHER_SUGARS_BILE_SALTS_AND_ORGANIC_ACIDS_METAL_IONS_AND_AMINE_COMPOUNDS	4.16718e-07	1.64598e-05	0.69271	1.8239	3	63	SLC6A3, SLC40A1, SLC6A1, HEPH, SLC2A12, SLC39A2, SLC30A3, SLC30A2, SLC2A5, SLC2A3, SLC14A2, SLC44A5, SLC18A2, SLC13A5, SLC6A20, SLC18A1, SLC16A8, RHCG, SLC6A11, SLC13A2, SLC6A12, SLC39A8, SLC2A4, SLC22A4, SLC16A7, SLC13A3, SLC41A2, SLC44A3, SLC2A9, CP, SLC16A3, SLC11A1, SLC22A15
REACTOME_SPHINGOLIPID_METABOLISM	0.590752	0.81969	0.363654	0.952094	5641675	59	DEGS2, SGPP2, SMPD3, GAL3ST1, ARSI, ARSE, ARSA, GALC, PPM1L, SGMS1, ARSG, PSAP, KDSR, ACER2
REACTOME_PD1_SIGNALING	0.095548	0.221202	0.673572	1.34666	726751	10	HLA-DRB1, HLA-DRB5, HLA-DPB1, HLA-DPA1, CD274, HLA-DQA1
REACTOME_G_ALPHA_S_SIGNALLING_EVENTS	8.43528e-06	9.60152e-05	0.635486	1.69746	81	76	GCGR, PDE1B, ADCYAP1R1, PTGER2, CALCRL, MC4R, PDE2A, VIPR2, ADCYAP1, VIPR1, PDE4C, CALCB, GIPR, GLP1R, CALCA, ADRB1, HTR6, GNGT2, PTH2, HTR7, CRHR2, GHRHR, PTH1R, ADCY8, MC5R, PDE11A
REACTOME_CELL_CELL_JUNCTION_ORGANIZATION	0.000184574	0.00114131	0.667422	1.6886	1707	42	CDH3, CDH18, CADM2, CLDN3, CLDN5, JUP, CLDN16, CLDN14, PVRL4, CDH1, PARD6A, CLDN4, CDH15, CRB3, CDH2, CDH12, CDH13, CLDN1, CDH10, CDH6, CDH7, F11R, CDH11, PARD6B, CDH8, CADM1
REACTOME_G_ALPHA_Z_SIGNALLING_EVENTS	0.151961	0.316963	0.492714	1.23961	1399068	40	RGS17, PRKCB, PRKCG, GNGT2, ADCY8, ADRA2B, PRKCQ, GNG7, RGS4, ADCY5, ADCY4, ADCY2, GNAZ, GNG10, GNB5
REACTOME_FACILITATIVE_NA_INDEPENDENT_GLUCOSE_TRANSPORTERS	0.0429199	0.12523	0.717099	1.43369	326454	10	SLC2A12, SLC2A5, SLC2A3, SLC2A4, SLC2A9, SLC2A10, SLC2A6
REACTOME_COSTIMULATION_BY_THE_CD28_FAMILY	0.353587	0.589894	0.421698	1.08694	3328507	50	HLA-DRB1, VAV1, HLA-DRB5, HLA-DPB1, HLA-DPA1, CD274, GRAP2, HLA-DQA1, BTLA, PPP2R5B, MAP3K8, PIK3R3, CD28, AKT3, PIK3R2
REACTOME_SIGNALING_BY_ROBO_RECEPTOR	0.82658	1	0.31475	0.759737	7331864	29	PAK7, ROBO2, ROBO3, SRGAP3, PAK6, ROBO1, SLIT2, EVL
REACTOME_CD28_DEPENDENT_PI3K_AKT_SIGNALING	0.650709	0.870195	-0.291991	-0.878429	1048660	19	TRIB3, AKT2, PIK3CA, AKT1, MLST8, MTOR, MAPKAP1, THEM4, LCK, PDPK1, MAP3K14, RICTOR, FYN, PIK3R1, PIK3R2, AKT3, CD28, PIK3R3, MAP3K8
REACTOME_TIGHT_JUNCTION_INTERACTIONS	0.0192789	0.0680314	0.677501	1.50179	159185	17	CLDN3, CLDN5, CLDN16, CLDN14, PARD6A, CLDN4, CRB3, CLDN1, F11R, PARD6B
REACTOME_G_PROTEIN_BETA_GAMMA_SIGNALLING	0.864766	1	0.307544	0.712132	7401952	22	PIK3R5, GNGT2, GNG7, PLCB1, GNG10, GNB5, AKT3, PLCB2, GNB2
REACTOME_TRANSPORT_OF_INORGANIC_CATIONS_ANIONS_AND_AMINO_ACIDS_OLIGOPEPTIDES	0.000120974	0.000815366	0.604726	1.61529	1175	76	SLC5A5, SLC34A2, SLC7A10, SLC1A2, SLC9A7, SLC1A6, SLC32A1, SLC38A3, SLC4A9, SLC15A1, SLC3A1, SLC17A7, SLC6A20, SLC26A7, SLC8A2, SLC7A2, SLC9A2, SLC4A8, SLC9A3, SLC24A3, SLC6A12, SLC9A9, SLC26A4, SLC4A5, SLC1A4, SLC8A3, SLC5A8, SLC16A10, SLC15A2, SLC1A3, SLC12A1, SLC1A1, SLC7A7, SLC26A1, SLC8A1, SLC26A2, SLC12A5, SLC17A5, SLC4A3, SLC4A4, SLC12A2, SLC9A5, SLC24A4, SLC24A2
REACTOME_GOLGI_ASSOCIATED_VESICLE_BIOGENESIS	0.845612	1	0.298588	0.768073	7945908	49	TPD52, SH3GL2, TPD52L1, DNAJC6, SH3D19, TBC1D8B, VAMP8, ARRB1, FTH1, HIP1R, IGF2R, SNX2, PICALM, CPD, AP4B1, AP1B1, AP3S1, SNAPIN, FTL, OCRL, CLTC, AP4E1, BLOC1S1, PUM1, SORT1
REACTOME_CTLA4_INHIBITORY_SIGNALING	0.70146	0.919814	-0.285477	-0.845864	1174812	18	SRC, LYN, AKT2, PPP2R5D, PPP2R1A, AKT1, PPP2R5E, PPP2R5C, YES1, PPP2CA, PPP2CB, PPP2R1B, LCK, PPP2R5A, PDPK1, FYN, AKT3, PPP2R5B
REACTOME_FORMATION_OF_TRANSCRIPTION_COUPLED_NER_TC_NER_REPAIR_COMPLEX	0.425567	0.67649	-0.301352	-1.01171	480837	29	POLR2A, ERCC5, GTF2H1, POLR2I, CDK7, POLR2J, POLR2D, ERCC3, CCNH, POLR2K, XAB2, POLR2H, POLR2E, GTF2H2, GTF2H3, TCEA1, POLR2B, ERCC1, POLR2C, GTF2H2B, POLR2L, ERCC8, POLR2G, ERCC4, POLR2F, ERCC6, MNAT1, GTF2H4, ERCC2
REACTOME_AMINO_ACID_AND_OLIGOPEPTIDE_SLC_TRANSPORTERS	0.00131217	0.00655111	0.64593	1.61524	12014	38	SLC5A5, SLC7A10, SLC1A2, SLC1A6, SLC32A1, SLC38A3, SLC15A1, SLC3A1, SLC17A7, SLC6A20, SLC7A2, SLC6A12, SLC1A4, SLC5A8, SLC16A10, SLC15A2, SLC1A3
REACTOME_CDT1_ASSOCIATION_WITH_THE_CDC6_ORC_ORIGIN_COMPLEX	3.54269e-05	0.000296121	-0.520009	-1.98886	18	53	CDT1, ORC6, ORC1, CDC6, MCM8, PSMB10, PSMD8, PSME2, GMNN, ORC3, PSME1, PSMC3, PSMC6, PSMB6, PSMA4, PSMB5, PSMD10, PSMC2, PSMD11, ORC2
REACTOME_BRANCHED_CHAIN_AMINO_ACID_CATABOLISM	0.763507	0.976478	0.359971	0.797935	6304274	17	BCAT1, ACADSB, HIBADH, BCKDHB, ACAD8, AUH, HIBCH, BCAT2
REACTOME_REPAIR_SYNTHESIS_FOR_GAP_FILLING_BY_DNA_POL_IN_TC_NER	9.6105e-05	0.000674737	-0.792382	-2.18314	189	14	POLE2, RFC3, RFC5, POLD3, RFC4, RFC2, POLE
REACTOME_RECEPTOR_LIGAND_BINDING_INITIATES_THE_SECOND_PROTEOLYTIC_CLEAVAGE_OF_NOTCH_RECEPTOR	0.743911	0.962373	0.397203	0.809941	5746795	11	JAG1, NOTCH3, DLL4, DLL1, ADAM10, JAG2, RPS27A, NOTCH2
REACTOME_SYNTHESIS_OF_DNA	5.13279e-06	6.91899e-05	-0.692573	-2.88959	0	89	GINS2, CDC45, CCNA2, CDT1, ORC6, ORC1, MCM5, CDC6, GINS1, POLE2, RFC3, MCM4, MCM7, FEN1, POLA2, RFC5, POLD3, DNA2, MCM8, MCM2, GINS4, RFC4, PRIM1, MCM6, MCM3, RFC2, POLE, PSMB10, LIG1
REACTOME_NA_CL_DEPENDENT_NEUROTRANSMITTER_TRANSPORTERS	0.00350756	0.0157606	0.805473	1.61037	26678	10	SLC6A3, SLC6A1, SLC18A2, SLC6A20, SLC18A1, SLC6A11, SLC6A12
REACTOME_FORMATION_OF_FIBRIN_CLOT_CLOTTING_CASCADE	0.0337571	0.104382	0.655827	1.45375	278731	17	PROC, F5, TFPI, KLKB1, F7, VWF, F13A1, PRCP, SERPING1, F3, F8, A2M
REACTOME_DEADENYLATION_OF_MRNA	0.0822637	0.19873	-0.471239	-1.39627	137775	18	RQCD1, CNOT2, PAIP1, EIF4A1, EIF4E, PARN, CNOT4, EIF4B, CNOT7, EIF4A2, CNOT10, EIF4G1, CNOT3, PABPC1, CNOT6
REACTOME_MRNA_DECAY_BY_5_TO_3_EXORIBONUCLEASE	0.0339165	0.104382	-0.581441	-1.60196	67052	14	LSM3, LSM1, DCP1B, DDX6, DCP1A, PATL1, DCP2, LSM5, EDC4, XRN1
REACTOME_SIGNAL_AMPLIFICATION	0.997792	1	0.181918	0.427055	8640228	24	GNGT2, GNG7, P2RY1, GNG10, GNB5, TBXA2R, GNB2, GNAI1, PLA2G4A, GNG2
REACTOME_ZINC_TRANSPORTERS	0.0129292	0.049513	0.717736	1.53504	103730	14	SLC39A2, SLC30A3, SLC30A2, SLC39A8
REACTOME_DOUBLE_STRAND_BREAK_REPAIR	3.40156e-05	0.000290209	-0.71842	-2.24878	48	22	RAD51, BRCA1, BRIP1, BRCA2, H2AFX, TDP1, LIG1
REACTOME_RAS_ACTIVATION_UOPN_CA2_INFUX_THROUGH_NMDA_RECEPTOR	0.0202597	0.0703867	0.675691	1.49778	167283	17	GRIN1, GRIN2C, NEFL, RASGRF2, RASGRF1, CAMK2B, CAMK2A, ACTN2
REACTOME_METAL_ION_SLC_TRANSPORTERS	0.000673396	0.00366024	0.737009	1.69386	5727	21	SLC40A1, HEPH, SLC39A2, SLC30A3, SLC30A2, SLC39A8, SLC41A2, CP, SLC11A1
REACTOME_AUTODEGRADATION_OF_THE_E3_UBIQUITIN_LIGASE_COP1	0.00908543	0.0362342	-0.411182	-1.53579	5823	47	RFWD2P1, PSMB10, PSMD8, TP53, PSME2, PSME1, PSMC3, PSMC6, PSMB6, PSMA4, ATM, PSMB5, PSMD10, PSMC2, PSMD11, PSMD7, RFWD2, PSMA6, PSMB2, PSMB7, PSMC1, PSMC4
REACTOME_SMOOTH_MUSCLE_CONTRACTION	0.991974	1	0.206791	0.482229	8541673	23	LMOD1, MYH11, MYLK, ACTG2, ITGA1
REACTOME_ACTIVATION_OF_NMDA_RECEPTOR_UPON_GLUTAMATE_BINDING_AND_POSTSYNAPTIC_EVENTS	0.00439894	0.0190945	0.629971	1.55938	39906	35	GRIA2, GRIN1, GRIN2C, GRIA4, NEFL, RASGRF2, RASGRF1, ADCY8, CAMK2B, CAMK2A, ACTN2
REACTOME_CREB_PHOSPHORYLATION_THROUGH_THE_ACTIVATION_OF_RAS	0.0517559	0.145348	0.582404	1.39158	455057	27	GRIN1, GRIN2C, NEFL, RASGRF2, RASGRF1, CAMK2B, CAMK2A, ACTN2
REACTOME_POST_NMDA_RECEPTOR_ACTIVATION_EVENTS	0.0569214	0.154698	0.557216	1.36883	512814	33	GRIN1, GRIN2C, NEFL, RASGRF2, RASGRF1, ADCY8, CAMK2B, CAMK2A, ACTN2
REACTOME_UNBLOCKING_OF_NMDA_RECEPTOR_GLUTAMATE_BINDING_AND_ACTIVATION	0.0127057	0.0489349	0.728727	1.53652	100800	13	GRIA2, GRIN1, GRIN2C, GRIA4, NEFL, CAMK2B, CAMK2A, ACTN2
REACTOME_METABOLISM_OF_MRNA	0.000136593	0.000892123	-0.415867	-1.9212	0	216	RPL36AP51, RPS15P5, PSMB10, LSM3, EXOSC4, RPL36A, EXOSC8, RPL21P75, RPL21P134, PSMD8, EXOSC6, HSPA8, PSME2, RPS11, RPL26, RPL30, RQCD1, CNOT2, LSM1, SMG9, DCP1B, RPL27A, DDX6, RPS26, PAIP1, DCP1A, RPL7AP66, EIF4A1, PATL1, RPS4X, RPL22, RPL14, RPL11, PSME1, FAU, PSMC3, RPS20, EXOSC9, SMG5, PSMC6, RPS25, RPL35, PSMB6, RPL12, RPL5P1, CASC3, PSMA4, RPL13A, RPS15, EIF4E, NUP214, RPS6, DCP2, RPL28, LSM…
REACTOME_MRNA_DECAY_BY_3_TO_5_EXORIBONUCLEASE	0.0273067	0.0884843	-0.64967	-1.66351	62119	11	EXOSC4, EXOSC8, EXOSC6, EXOSC9, EXOSC1, EXOSC2, EXOSC3
REACTOME_BILE_SALT_AND_ORGANIC_ANION_SLC_TRANSPORTERS	0.0138681	0.0521379	0.795389	1.51609	101542	8	SLC13A5, SLC16A8, SLC13A2, SLC16A7, SLC13A3, SLC16A3
REACTOME_DEADENYLATION_DEPENDENT_MRNA_DECAY	0.000129892	0.000858306	-0.541336	-1.9858	93	43	LSM3, EXOSC4, EXOSC8, EXOSC6, RQCD1, CNOT2, LSM1, DCP1B, DDX6, PAIP1, DCP1A, EIF4A1, PATL1, EXOSC9, EIF4E, DCP2, LSM5, PARN, CNOT4, EIF4B, EXOSC1, CNOT7, EXOSC2, EDC4, EXOSC3, XRN1, EIF4A2
REACTOME_CREB_PHOSPHORYLATION_THROUGH_THE_ACTIVATION_OF_CAMKII	0.0631953	0.165101	0.643201	1.39362	512285	15	GRIN1, GRIN2C, NEFL, CAMK2B, CAMK2A, ACTN2
REACTOME_THROMBOXANE_SIGNALLING_THROUGH_TP_RECEPTOR	0.997332	1	0.188666	0.418209	8234963	17	GNGT2, GNG7, GNG10, GNB5, TBXA2R, GNB2
REACTOME_CELL_EXTRACELLULAR_MATRIX_INTERACTIONS	0.957884	1	-0.215866	-0.594746	1893739	14	PARVB, PARVA, TESK1, ILK, FBLIM1, ITGB1, ARHGEF6, FERMT2, VASP, LIMS3, ACTN1, LIMS1, RSU1, FLNC
REACTOME_ADP_SIGNALLING_THROUGH_P2RY12	0.98614	1	0.225409	0.494262	8071855	16	GNGT2, GNG7, GNG10, GNB5, GNB2, GNAI1, GNG2
REACTOME_CELL_JUNCTION_ORGANIZATION	0.000103576	0.000712346	0.62916	1.65433	992	62	CDH3, CDH18, CADM2, CLDN3, ITGB4, CLDN5, JUP, CLDN16, CLDN14, LAMB3, PVRL4, CDH1, PARD6A, CLDN4, CDH15, CRB3, CDH2, CDH12, CDH13, LAMC2, CLDN1, CDH10, LAMA3, CDH6, CDH7, FLNC, F11R, CDH11, PARD6B, CDH8
REACTOME_AMINE_COMPOUND_SLC_TRANSPORTERS	0.00195888	0.00936371	0.752685	1.65044	16033	16	SLC6A3, SLC6A1, SLC14A2, SLC44A5, SLC18A2, SLC6A20, SLC18A1, RHCG, SLC6A11, SLC6A12, SLC44A3
REACTOME_PYRUVATE_METABOLISM	0.333356	0.56595	0.49998	1.11957	2775254	18	SLC16A8, SLC16A3, PDK4, PDK3, PDP1, LDHA, PDK1
REACTOME_PURINE_CATABOLISM	0.0880432	0.207486	0.693223	1.35552	658001	9	GDA, NT5C1A, XDH, PNP
REACTOME_GLUCOSE_TRANSPORT	0.858109	1	0.299003	0.737384	7758443	34	SLC2A3, GCK, HK3, SLC2A4
REACTOME_FRS2_MEDIATED_CASCADE	0.370843	0.614122	0.451979	1.08558	3275240	28	FGF19, FGFR4, FGF10, FGF5, FGF18, FGF9, FGF17, FGF7, FGFR2
REACTOME_METABOLISM_OF_RNA	0.000422119	0.00245266	-0.445611	-2.09338	0	262	RPL36AP51, RPS15P5, SNRPD2P1, PSMB10, LSM3, EXOSC4, NUP35, RPL36A, EXOSC8, RPL21P75, RPL21P134, NUP62, PSMD8, EXOSC6, HSPA8, PSME2, NUP188, RPS11, SNRPD3, RPL26, RPL30, RQCD1, CNOT2, LSM1, NUP85, SMG9, POM121, DCP1B, NUP155, RPL27A, NUP205, DDX6, RPS26, PAIP1, DCP1A, NUP107, RPL7AP66, EIF4A1, PATL1, RPS4X, RPL22, RPL14, SMN2, NUPL2, GEMIN4, RPL11, SNRPF, PSME1, FAU, PSMC3, RPS20, EXOSC9, SNRPD1, …
REACTOME_MITOTIC_G1_G1_S_PHASES	1.59972e-05	0.00015403	-0.671367	-2.95149	0	132	MCM10, CDK1, RRM2, CCNB1, CDC45, MYBL2, CCNA2, CDC25A, CDT1, PKMYT1, ORC6, ORC1, MCM5, E2F1, CCNE2, CDC6, TYMS, FBXO5, POLE2, MCM4, E2F2, MCM7, DHFRP1, CKS1B, POLA2, LIN9, WEE1, MCM8, MCM2, DBF4, PRIM1, CDKN2C, DHFR, MCM6, MCM3, RBL1, POLE, SKP2, PSMB10, E2F3, POLA1, LIN54, LIN52, RBBP4P1, PSMD8, TFDP1, DYRK1A, PSME2
REACTOME_PI_3K_CASCADE	0.185118	0.374592	0.471103	1.20389	1728876	46	FGF19, FGFR4, FGF10, FGF5, FGF18, FGF9, FGF17, FGF7, FGFR2, CASP9, NR4A1, FOXO4, FOXO1, FGF22, CDKN1A, FGF2
REACTOME_DOWNSTREAM_SIGNALING_OF_ACTIVATED_FGFR	0.52439	0.77002	0.368276	0.992478	5136100	87	PDE1B, PRKCG, FGF19, FGFR4, FGF10, FGF5, ADCY8, FGF18, FGF9, PRKAR2B, FGF17, FGF7, FGFR2, CASP9, ADCY5, ADCY4, NR4A1, ADCY2, FOXO4, FOXO1, FGF22, CDKN1A, FGF2, KRAS
REACTOME_REGULATION_OF_MITOTIC_CELL_CYCLE	3.58521e-06	5.70309e-05	-0.635666	-2.58902	0	76	AURKB, UBE2C, CDK1, BUB1B, CCNB1, PLK1, CCNA2, CDC20, MAD2L1, AURKA, FBXO5, PTTG1, SKP2, PSMB10
REACTOME_TAK1_ACTIVATES_NFKB_BY_PHOSPHORYLATION_AND_ACTIVATION_OF_IKKS_COMPLEX	0.529405	0.774011	0.422667	0.978705	4531438	22	SAA1, NOD2, S100B
REACTOME_REGULATION_OF_AMPK_ACTIVITY_VIA_LKB1	0.969617	1	0.256326	0.540462	7692504	13	PRKAA2, PRKAG2
REACTOME_MITOTIC_M_M_G1_PHASES	3.55872e-05	0.000296121	-0.770438	-3.46554	0	163	KIF20A, SPC25, AURKB, MCM10, NUF2, KIF2C, BIRC5, SGOL1, NDC80, SPC24, CASC5, SKA1, BUB1B, CDC45, CDCA8, PLK1, CENPA, CDC20, ERCC6L, CDT1, BUB1, ORC6, ORC1, MCM5, E2F1, CENPI, MAD2L1, ZWINT, KIF18A, CDC6, CENPH, CENPM, KIF23, FBXO5, POLE2, MCM4, CENPK, SGOL2, KNTC1, E2F2, MCM7, CENPO, POLA2, CENPN, MCM8, MCM2, DSN1, CENPQ, DBF4, PRIM1, PMF1, MCM6, CENPL, MCM3, POLE, PSMB10, CENPP, ZWILCH, RCC2, E2…
REACTOME_MYOGENESIS	0.255982	0.478367	0.499425	1.17241	2216634	24	TCF4, MYOD1, CDH15, NTN3, CDH2, CDON
REACTOME_MAP_KINASE_ACTIVATION_IN_TLR_CASCADE	0.21436	0.419997	-0.298838	-1.12555	129337	49	CDK1, ATF1, MAPK10, MEF2C, TRAF6, IRAK1, RPS6KA5, NOD1, RPS6KA3, MAP2K4, MAPK7
REACTOME_PHOSPHOLIPASE_C_MEDIATED_CASCADE	0.0169262	0.0620014	0.572122	1.45133	157012	43	PDE1B, PRKCG, FGF19, FGFR4, FGF10, FGF5, ADCY8, FGF18, FGF9, PRKAR2B, FGF17, FGF7, FGFR2, ADCY5, ADCY4, ADCY2, FGF22, FGF2, PRKACB, CAMK4, ADCY6
REACTOME_ACTIVATION_OF_KAINATE_RECEPTORS_UPON_GLUTAMATE_BINDING	0.332764	0.56595	0.465676	1.11267	2925794	27	GNGT2, GRIK4, GRIK3, DLG3, GRIK5, GRIK1, NCALD, GNG7, PLCB1, GNG10, GNB5
REACTOME_IONOTROPIC_ACTIVITY_OF_KAINATE_RECEPTORS	0.00817555	0.0328828	0.766909	1.56381	63156	11	GRIK4, GRIK3, DLG3, GRIK5, GRIK1, NCALD
REACTOME_ACTIVATION_OF_THE_AP1_FAMILY_OF_TRANSCRIPTION_FACTORS	0.549244	0.789319	-0.369066	-0.917556	1314815	10	MAPK10, ATF2, MAPK14, FOS, MAPK3, MAPK8, MAPK1, MAPK11, MAPK9, JUN
REACTOME_MAPK_TARGETS_NUCLEAR_EVENTS_MEDIATED_BY_MAP_KINASES	0.263702	0.487698	-0.328766	-1.11294	288179	30	ATF1, MAPK10, MEF2C, RPS6KA5, RPS6KA3, MAPK7, DUSP3, PPP2R5D, CREB1, DUSP7, PPP2R1A, DUSP6, ELK1, ATF2, MAPK14, FOS, PPP2CA, PPP2CB, MAPK3, PPP2R1B, MAPKAPK2, MAPK8, MAPK1, MAPK11, RPS6KA2, MEF2A, MAPK9, RPS6KA1, JUN, DUSP4
REACTOME_SYNTHESIS_AND_INTERCONVERSION_OF_NUCLEOTIDE_DI_AND_TRIPHOSPHATES	0.0162816	0.0599661	-0.579799	-1.69048	28378	17	RRM2, RRM1, DTYMK, CMPK1, CTPS2, NME4, NME1, NME1-NME2, AK5, TXN
REACTOME_GPCR_LIGAND_BINDING	1.00064e-07	6.04071e-06	0.676262	1.88947	0	221	GCGR, CCK, CCKBR, WNT3A, HTR2C, DHH, ADCYAP1R1, AGTR1, GPR4, KISS1R, PTGER2, WNT6, CALCRL, AGT, MC4R, EDN3, EMR1, VIPR2, NMUR1, C3, PRLHR, OPRK1, RXFP3, ADCYAP1, VIPR1, GALR2, ADRA1B, NTSR1, NPY, GRM1, GRP, CALCB, PDYN, P2RY2, GIPR, GAST, SSTR5, FZD10, GRM7, WNT7A, SAA1, EDN1, NTS, NPFFR2, EMR2, F2RL1, GLP1R, PROKR2, GPR65, QRFPR, FPR2, CCL20, NPBWR1, NPY1R, SSTR2, ADRA1D, CALCA, NTSR2, WNT2B, HT…
REACTOME_RNA_POL_I_RNA_POL_III_AND_MITOCHONDRIAL_TRANSCRIPTION	1.07892e-05	0.000110181	-0.721275	-3.12461	0	117	HIST1H3G, HIST1H3B, HIST1H3F, HIST1H2BO, HIST1H3C, HIST2H3A, HIST2H3C, HIST1H2AJ, HIST1H2BI, HIST1H2BM, HIST1H2BJ, HIST1H2BB, HIST1H2BL, HIST1H2BC, HIST1H3J, HIST1H2AB, HIST2H2AC, HIST1H4K, HIST1H4A, HIST1H2BH, HIST1H3A, HIST1H3H, HIST1H4I, HIST1H2BN, H2AFX, HIST2H3D, HIST1H3D, HIST1H2AE, HIST2H2AA4, HIST1H2BF, HIST1H4D, HIST1H2BE, HIST1H4J, HIST2H2AA3, HIST1H4F, HIST1H4E, HIST1H4B, HIST1H3I, HIS…
REACTOME_JNK_C_JUN_KINASES_PHOSPHORYLATION_AND_ACTIVATION_MEDIATED_BY_ACTIVATED_HUMAN_TAK1	0.986001	1	0.225669	0.494833	8070721	16	NOD2, IRAK2, RIPK2
REACTOME_SHC_MEDIATED_CASCADE	0.0480298	0.136591	0.620265	1.41409	405787	20	FGF19, FGFR4, FGF10, FGF5, FGF18, FGF9, FGF17, FGF7, FGFR2, FGF22, FGF2, KRAS
REACTOME_THROMBIN_SIGNALLING_THROUGH_PROTEINASE_ACTIVATED_RECEPTORS_PARS	0.992963	1	0.203904	0.475495	8550187	23	GNGT2, GNG7, ARRB2, GNG10, GNB5, ARRB1, GNA12, GNB2
REACTOME_ENERGY_DEPENDENT_REGULATION_OF_MTOR_BY_LKB1_AMPK	0.997992	1	0.185336	0.406393	8168872	16	PRKAA2, PRKAG2, STK11, CAB39, PPM1A, STRADA, PRKAB2, PRKAA1, PRKAB1, TSC1, PRKAG1, RPTOR, TSC2, STRADB, RHEB, CAB39L
REACTOME_MITOTIC_G2_G2_M_PHASES	3.89766e-06	5.71092e-05	-0.573635	-2.35074	0	79	NEK2, CCNB2, CDK1, CDC25C, CCNB1, PLK1, CCNA2, CDC25A, PLK4, PKMYT1, E2F1, CENPJ, WEE1, CEP135, E2F3, CEP72, NEDD1, CNTRL, TUBBP2, NUMA1, PCNT, DCTN3, CEP192, TUBG1, CEP57, FGFR1OP, TUBB, CEP76, HAUS2
REACTOME_REGULATION_OF_RHEB_GTPASE_ACTIVITY_BY_AMPK	0.925842	1	0.314034	0.614056	6919403	9	PRKAA2, PRKAG2
REACTOME_ACTIVATED_TAK1_MEDIATES_P38_MAPK_ACTIVATION	0.96221	1	0.256342	0.568226	7944963	17	NOD2, MAP2K3, IRAK2, RIPK2, MAP2K6
REACTOME_DNA_REPAIR	7.67619e-06	9.58102e-05	-0.632035	-2.69421	0	104	RAD51, FANCD2, BRCA1, BRIP1, C19orf40, BRCA2, POLE2, RFC3, FEN1, H2AFX, FANCA, RFC5, POLD3, UBE2T, RFC4, FANCM, FANCG, RFC2, POLE, TDP1, LIG3, POLH, LIG1, FANCB, CCNO, XRCC1, POLR2A, XRCC4, PALB2, ERCC5, DDB2, REV3L, GTF2H1, PCNA, XRCC6, OGG1, MUTYH, RPA2
REACTOME_EFFECTS_OF_PIP2_HYDROLYSIS	0.133359	0.283546	0.560628	1.28849	1134370	21	DGKI, DGKK, RASGRP2, PRKCQ, DGKA, DGKE, TRPC6, RASGRP1, DAGLB, DGKG, DGKQ
REACTOME_RNA_POL_II_PRE_TRANSCRIPTION_EVENTS	0.0961606	0.221202	-0.318371	-1.22612	48651	55	TAF5, CCNT2, POLR2A, TAF9, GTF2H1, TAF4, GTF2E1, SSRP1, TAF10, GTF2E2, POLR2I, CDK7, TAF6, TAF12, GTF2A1, POLR2J, TCEB3, SUPT16H, NCBP2, TAF11, POLR2D, TBP, TCEB2, CCNT1, SUPT4H1, GTF2B, NCBP1, ERCC3
REACTOME_ROLE_OF_DCC_IN_REGULATING_APOPTOSIS	0.576334	0.81565	0.484343	0.947077	4307303	9	UNC5A, UNC5B, CASP9, DAPK2, DAPK3
REACTOME_POST_TRANSLATIONAL_PROTEIN_MODIFICATION	0.645846	0.867131	0.342343	0.947468	6436744	156	GALNT6, B3GNT3, ST6GALNAC3, ST8SIA3, GALNT9, PROC, ST6GALNAC4, B3GNT4, WBSCR17, MUC12, ARSI, GALNT13, MGAT3, F7, MUC5B, GALNT12, ST8SIA2, MAN1A1, ARSE, ARSA, MAN1C1, GFPT2, TUSC3, GCNT1, MGAT4A, GALNTL6, GALNT10, SAR1B, B4GALT1, UGGT2, PIGF, ARSG
REACTOME_CHROMOSOME_MAINTENANCE	9.70921e-06	0.000103873	-0.768188	-3.31172	0	113	HJURP, CASC5, CENPA, HIST1H2BO, BRCA1, HIST1H2AJ, HIST1H2BI, CENPI, HIST1H2BM, HIST1H2BJ, LMNB1, HIST1H2BB, HIST1H2BL, CENPH, HIST1H2BC, OIP5, HIST1H2AB, HIST2H2AC, POLE2, HIST1H4K, RFC3, MIS18BP1, HIST1H4A, CENPK, HIST1H2BH, CENPO, FEN1, HIST1H4I, HIST1H2BN, H2AFX, POLA2, HIST1H2AE, CENPN, RFC5, HIST2H2AA4, POLD3, DNA2, HIST1H2BF, HIST1H4D, HIST1H2BE, HIST1H4J, HIST2H2AA3, CENPQ, RFC4, PRIM1, HI…
REACTOME_DEPOSITION_OF_NEW_CENPA_CONTAINING_NUCLEOSOMES_AT_THE_CENTROMERE	2.28881e-06	4.54656e-05	-0.845998	-3.31091	0	60	HJURP, CASC5, CENPA, HIST1H2BO, HIST1H2AJ, HIST1H2BI, CENPI, HIST1H2BM, HIST1H2BJ, HIST1H2BB, HIST1H2BL, CENPH, HIST1H2BC, OIP5, HIST1H2AB, HIST2H2AC, HIST1H4K, MIS18BP1, HIST1H4A, CENPK, HIST1H2BH, CENPO, HIST1H4I, HIST1H2BN, H2AFX, HIST1H2AE, CENPN, HIST2H2AA4, HIST1H2BF, HIST1H4D, HIST1H2BE, HIST1H4J, HIST2H2AA3, CENPQ, HIST1H4F, MIS18A, HIST1H4E, CENPP, HIST1H4B, HIST1H2BG
REACTOME_L1CAM_INTERACTIONS	0.0557685	0.154683	0.482682	1.29491	544133	81	NCAN, SCN4A, DCX, KCNQ3, SCN3B, CNTN1, SCN2A, SPTBN4, ANK3, ITGA2B, SCN5A, SPTB, ITGB3, SH3GL2, NCAM1, DLG3, SPTA1, CNTN2
REACTOME_ROLE_OF_SECOND_MESSENGERS_IN_NETRIN1_SIGNALING	0.844523	1	0.398128	0.712061	5861919	6	TRPC6, NTN1, TRPC4, PITPNA
REACTOME_SIGNALING_BY_ILS	0.71424	0.932317	0.33147	0.89683	7017374	93	IL3RA, VAV1, HGF, IL1R2, HCK, JAK3, NOD2, IL18, TEC, IL6, IL2RB, SOCS3, IL1B, PELI1, IL1R1, CSF2RA, CSF2RB, PIK3CD, CASP1, NFKB2, KRAS, STAT3, PRKACB, MAP3K8, PIK3R3, PIK3R2, SQSTM1, YWHAZ, MAP2K1, IRAK2, MAP2K2, SKP1, RIPK2, PIK3R1, MAP2K6
REACTOME_NETRIN1_SIGNALING	0.104969	0.236618	0.526235	1.29777	949056	34	UNC5D, SLIT1, SLIT3, PRKCQ, UNC5A, UNC5C, ABLIM3, RGMA, ABLIM1, UNC5B, TRPC6, ROBO1, SLIT2, EZR, NTN1, TRPC4
REACTOME_METABOLISM_OF_LIPIDS_AND_LIPOPROTEINS	0.266319	0.490096	0.375783	1.06157	2663169	402	FABP4, ACOX2, DEGS2, AGT, LPCAT2, CYP39A1, PHOSPHO1, SGPP2, CHAT, ANKRD1, AKR1D1, ACADL, ABCG1, SLC27A2, FABP6, TM7SF2, PLBD1, SLC44A5, LRAT, PPARGC1A, PLA2G16, SMPD3, SRD5A2, ACSL6, PIK3R5, DGAT2, PLIN2, GPD1, ELOVL4, HSD11B1, MTMR7, PIK3C2G, GRHL1, STARD4, AKR1C4, GAL3ST1, SLC27A5, ELOVL2, ARSI, PRKAA2, BDH1, CYP19A1, CYP1A1, SLC44A3, CYP46A1, LRP2, AGPAT4, ABCB4, PLD1, CDS1, ABCA1, SREBF1, GPD…
REACTOME_INTERACTION_BETWEEN_L1_AND_ANKYRINS	0.00636662	0.0263258	0.697981	1.57756	53405	19	SCN4A, KCNQ3, SCN3B, SCN2A, SPTBN4, ANK3, SCN5A, SPTB, SPTA1, L1CAM, SPTBN5
REACTOME_SIGNAL_TRANSDUCTION_BY_L1	0.677223	0.900292	0.358187	0.883339	6122993	34	ITGA2B, ITGB3, SH3GL2, NCAM1, L1CAM, AP2A1, MAP2K1, MAP2K2, FGFR1, ITGAV, RPS6KA6, RPS6KA1, ITGA5, EGFR, NRP1, RPS6KA2, CLTC, PAK1
REACTOME_FATTY_ACID_TRIACYLGLYCEROL_AND_KETONE_BODY_METABOLISM	0.77014	0.977541	0.32182	0.890852	7676238	157	AGT, ANKRD1, ACADL, PPARGC1A, ACSL6, DGAT2, PLIN2, GPD1, ELOVL4, GRHL1, ELOVL2, PRKAA2, BDH1, CYP1A1, AGPAT4, ABCB4, ABCA1, SREBF1, GPD1L, GLIPR1, ELOVL7, PPARG, ACSL5, TNFRSF21, GK, CTGF, ME1, ACSL3, TXNRD1, PEX11A, PRKAG2, NR1D1, NCOA3, TECR, ACADS, CCNC, FASN, CPT1A, TBL1X, MED10, NPAS2, HMGCR, FHL2, ARNTL, MED9, MED27, ACACB, HMGCL, PCCA, RORA, ACSL4, HMGCS1, MED18, MED13L, HDAC3, SLC27A1, ME…
REACTOME_TRANSPORT_OF_VITAMINS_NUCLEOSIDES_AND_RELATED_MOLECULES	0.290907	0.516641	0.499838	1.14877	2474492	21	SLCO4C1, SLC27A6, SLC29A2, SLC29A4, SLCO2B1
REACTOME_HIGHLY_CALCIUM_PERMEABLE_POSTSYNAPTIC_NICOTINIC_ACETYLCHOLINE_RECEPTORS	0.0805683	0.19604	0.683931	1.36737	612813	10	CHRNA4, CHRNA6, CHRNB4, CHRNA2, CHRFAM7A, CHRNA3, CHRNA9, CHRNA7, CHRNB2
REACTOME_RNA_POL_I_PROMOTER_OPENING	2.2222e-06	4.54656e-05	-0.83149	-3.24431	0	59	HIST1H3G, HIST1H3B, HIST1H3F, HIST1H2BO, HIST1H3C, HIST2H3A, HIST2H3C, HIST1H2AJ, HIST1H2BI, HIST1H2BM, HIST1H2BJ, HIST1H2BB, HIST1H2BL, HIST1H2BC, HIST1H3J, HIST1H2AB, HIST2H2AC, HIST1H4K, HIST1H4A, HIST1H2BH, HIST1H3A, HIST1H3H, HIST1H4I, HIST1H2BN, H2AFX, HIST2H3D, HIST1H3D, HIST1H2AE, HIST2H2AA4, HIST1H2BF, HIST1H4D, HIST1H2BE, HIST1H4J, HIST2H2AA3, HIST1H4F, HIST1H4E, HIST1H4B, HIST1H3I, HIS…
REACTOME_PRESYNAPTIC_NICOTINIC_ACETYLCHOLINE_RECEPTORS	0.0856854	0.204887	0.73071	1.35251	612402	7	CHRNA4, CHRNA6, CHRNB4, CHRNA2, CHRNA3
REACTOME_ORGANIC_CATION_ANION_ZWITTERION_TRANSPORT	0.68151	0.904209	0.486624	0.870338	4730434	6	SLC22A4, SLC22A15, SLC22A3, SLC22A18, SLC22A5
REACTOME_DCC_MEDIATED_ATTRACTIVE_SIGNALING	0.930555	1	0.295565	0.613391	7289922	12	ABLIM3, ABLIM1, NTN1, FYN
REACTOME_RECYCLING_PATHWAY_OF_L1	0.393144	0.640045	-0.312274	-1.03006	474764	27	KIF4A, KIF4B
REACTOME_SYNTHESIS_OF_SUBSTRATES_IN_N_GLYCAN_BIOSYTHESIS	0.960436	1	-0.214207	-0.590174	1898784	14	PMM2, DOLPP1, ALG5, PMM1, DPM3, DOLK, DPM2, GMPPB, GNPNAT1, DPM1, PGM3, GMPPA, MPI, GFPT2
REACTOME_RESPIRATORY_ELECTRON_TRANSPORT	0.116012	0.25721	-0.300401	-1.18919	45257	64	UQCRBP1, CYC1, NDUFA1, NDUFS5, NDUFS8, NDUFA13, NDUFA6, NDUFA10, UQCRB, UQCRFS1, NDUFB7, NDUFV1, NDUFB5, NDUFB10, UQCRH, NDUFC1, NDUFA7, NDUFA3, COX5B, NDUFB1, NDUFA9, COX6B1, COX8A, SDHB, NDUFV3, COX4I1, COX6A1, UQCRC2, NDUFS2, NDUFS6, NDUFA12, NDUFS1, NDUFS7, NDUFB4, NDUFB2
REACTOME_ASPARAGINE_N_LINKED_GLYCOSYLATION	0.999894	1	0.16181	0.43337	9742402	79	ST8SIA3, MGAT3, ST8SIA2, MAN1A1, MAN1C1, GFPT2, TUSC3, MGAT4A, SAR1B, B4GALT1, UGGT2
REACTOME_ASSEMBLY_OF_THE_PRE_REPLICATIVE_COMPLEX	2.42248e-06	4.54656e-05	-0.627453	-2.47003	0	62	CDT1, ORC6, ORC1, MCM5, E2F1, CDC6, MCM4, E2F2, MCM7, MCM8, MCM2, MCM6, MCM3, PSMB10, E2F3, PSMD8, PSME2
REACTOME_BIOSYNTHESIS_OF_THE_N_GLYCAN_PRECURSOR_DOLICHOL_LIPID_LINKED_OLIGOSACCHARIDE_LLO_AND_TRANSFER_TO_A_NASCENT_PROTEIN	0.193333	0.383254	-0.3537	-1.17741	225833	28	ALG14, ALG10, PMM2, ALG6, RFT1, ALG1, DOLPP1, ALG10B, ALG13, ALG8, ALG5, PMM1, DPAGT1, DPM3, DOLK, ALG9, ALG12, ALG3
REACTOME_IL1_SIGNALING	0.908837	1	0.276492	0.684407	8244928	35	IL1R2, NOD2, IL1B, PELI1, IL1R1, MAP3K8, SQSTM1, MAP2K1, IRAK2, SKP1, RIPK2, MAP2K6
REACTOME_GLOBAL_GENOMIC_NER_GG_NER	4.33985e-05	0.000352417	-0.628053	-2.17421	42	33	POLE2, RFC3, RFC5, POLD3, RFC4, RFC2, POLE, LIG1, ERCC5, DDB2, GTF2H1, PCNA
REACTOME_CGMP_EFFECTS	0.0139241	0.0521379	0.705709	1.52905	112873	15	PDE1B, PDE6B, PDE2A, MRVI1, KCNMB4, PDE11A, PRKG1, PDE5A, PRKG2, KCNMB3
REACTOME_REGULATION_OF_SIGNALING_BY_CBL	0.244565	0.464329	0.537082	1.19053	2019368	17	VAV1, HCK, PIK3CD, PIK3R3, PIK3R2, PIK3R1, FYN
REACTOME_AMINO_ACID_SYNTHESIS_AND_INTERCONVERSION_TRANSAMINATION	0.548395	0.789319	0.439769	0.964299	4488777	16	GLS2, GLUL, CCBL1, ASNS, PSAT1
REACTOME_CALNEXIN_CALRETICULIN_CYCLE	0.81099	1	0.367473	0.749317	6264985	11	UGGT2, EDEM2, EDEM3, UGGT1, MAN1B1, EDEM1
REACTOME_SYNTHESIS_SECRETION_AND_INACTIVATION_OF_GIP	0.0338108	0.104382	0.728026	1.45553	257169	10	PCSK1, GATA4, DPP4, ISL1, PAX6
REACTOME_PASSIVE_TRANSPORT_BY_AQUAPORINS	0.259327	0.482836	0.690839	1.18634	1735938	5	AQP3, AQP5, AQP4
REACTOME_NEPHRIN_INTERACTIONS	0.0777554	0.190786	0.603194	1.36333	652245	19	NPHS1, KIRREL2, KIRREL3, ACTN2
REACTOME_IL_3_5_AND_GM_CSF_SIGNALING	0.152368	0.316963	0.505867	1.24754	1377608	34	IL3RA, VAV1, HCK, JAK3, TEC, IL2RB
REACTOME_NITRIC_OXIDE_STIMULATES_GUANYLATE_CYCLASE	0.00330217	0.0149373	0.715668	1.61754	27699	19	PDE1B, PDE6B, NOS2, PDE2A, GUCY1A3, GUCY1B3, MRVI1, KCNMB4, PDE11A, PRKG1, PDE5A, PRKG2, KCNMB3, GUCY1A2
REACTOME_PLATELET_HOMEOSTASIS	0.00662934	0.027245	0.562733	1.47552	63396	60	PDE1B, ATP2B3, PDE6B, NOS2, PDE2A, GUCY1A3, GUCY1B3, ATP2B2, SLC8A2, MRVI1, GNGT2, KCNMB4, PDE11A, ATP2A3, SLC8A3, PRKG1, GNG7, PDE5A, TRPC6, PRKG2, SLC8A1, KCNMB3, GUCY1A2
REACTOME_N_GLYCAN_TRIMMING_IN_THE_ER_AND_CALNEXIN_CALRETICULIN_CYCLE	0.830569	1	-0.271583	-0.731801	1716332	13	MLEC, CANX, CALR, PDIA3, PRKCSH, GANAB, EDEM1, MAN1B1, MOGS, UGGT1, EDEM3, EDEM2, UGGT2
REACTOME_PLATELET_SENSITIZATION_BY_LDL	0.799351	0.997709	-0.285398	-0.750674	1731435	12	LRP8, PPP2R5D, PPP2R1A, PPP2R5E, PPP2R5C, MAPK14, PPP2CA, PPP2CB, PPP2R1B, PPP2R5A, PLA2G4A, PPP2R5B
REACTOME_AQUAPORIN_MEDIATED_TRANSPORT	0.524003	0.77002	0.395317	0.985346	4783867	37	AQP3, AQP5, AQP4, GNGT2, ADCY8, MYO5B, PRKAR2B, GNG7, ADCY5, ADCY4, ADCY2, GNG10, GNB5
REACTOME_IL_RECEPTOR_SHC_SIGNALING	0.437925	0.688023	0.461453	1.04297	3673509	19	IL3RA, JAK3, IL2RB, CSF2RA, CSF2RB, PIK3CD, PIK3R3, PIK3R2
REACTOME_RAP1_SIGNALLING	0.582887	0.81565	0.433205	0.93862	4725114	15	RASGRP2, PRKG1, RAP1GAP2, RASGRP1, RAP1A, PRKACB, YWHAZ
REACTOME_PLATELET_CALCIUM_HOMEOSTASIS	0.0634304	0.165101	0.651955	1.39435	508901	14	ATP2B3, ATP2B2, SLC8A2, ATP2A3, SLC8A3, TRPC6, SLC8A1
REACTOME_SIGNAL_REGULATORY_PROTEIN_SIRP_FAMILY_INTERACTIONS	0.825894	1	0.375075	0.733415	6172426	9	FYB, SKAP2
REACTOME_PROSTACYCLIN_SIGNALLING_THROUGH_PROSTACYCLIN_RECEPTOR	0.927725	1	-0.229724	-0.645926	1756742	15	GNB3, PTGIR, GNG5
REACTOME_GABA_SYNTHESIS_RELEASE_REUPTAKE_AND_DEGRADATION	0.0026305	0.0122273	0.736841	1.63333	21719	17	SLC6A1, SLC32A1, RIMS1, GAD2, SYT1, GAD1, ABAT, SLC6A11, SLC6A12, SNAP25
REACTOME_INCRETIN_SYNTHESIS_SECRETION_AND_INACTIVATION	0.185629	0.374592	0.574701	1.2452	1504779	15	PCSK1, GRP, GATA4, DPP4, CDX2, ISL1, PAX6
REACTOME_TRANSPORT_OF_ORGANIC_ANIONS	0.307063	0.534781	0.704325	1.15192	1962819	4	SLCO4C1, SLCO2B1, SLCO3A1
REACTOME_SYNTHESIS_SECRETION_AND_INACTIVATION_OF_GLP1	0.378951	0.621597	0.516938	1.08996	3006424	13	PCSK1, GRP, DPP4, CDX2, PAX6
REACTOME_REGULATION_OF_WATER_BALANCE_BY_RENAL_AQUAPORINS	0.454181	0.702106	0.415713	1.02902	4120313	35	AQP3, AQP4, GNGT2, ADCY8, MYO5B, PRKAR2B, GNG7, ADCY5, ADCY4, ADCY2, GNG10, GNB5
REACTOME_DESTABILIZATION_OF_MRNA_BY_BRF1	0.0135444	0.051286	-0.58937	-1.71838	23607	17	EXOSC4, EXOSC8, EXOSC6, DCP1A, EXOSC9, DCP2, EXOSC1, EXOSC2, EXOSC3, XRN1
REACTOME_IRAK1_RECRUITS_IKK_COMPLEX	0.97159	1	-0.224403	-0.539577	2454599	9	TRAF6, IRAK1
REACTOME_TRAF6_MEDIATED_IRF7_ACTIVATION	0.0111267	0.0438562	-0.598943	-1.74629	19393	17	CREBBP, DDX58, TRAF6, IFIH1, EP300, IRF2, IRF7, TRAF2, TBK1, SIKE1
REACTOME_CIRCADIAN_CLOCK	0.993284	1	0.204289	0.525503	9333524	49	PPARGC1A, ARNTL2, F7, SREBF1, DBP, NAMPT, NR1D1, NCOA3, MEF2D, PER1, CPT1A, TBL1X, NPAS2, ARNTL, SKP1, RORA, HDAC3, NCOA1, PPARA
REACTOME_TRAF6_MEDIATED_NFKB_ACTIVATION	0.802541	0.998633	0.336908	0.768086	6780407	20	SAA1, S100B, NFKB2
REACTOME_FACTORS_INVOLVED_IN_MEGAKARYOCYTE_DEVELOPMENT_AND_PLATELET_PRODUCTION	9.23318e-06	0.000100374	-0.52286	-2.24868	0	111	KIF20A, HIST1H3G, KIF2C, HIST1H3B, HIST1H3F, KIF4A, HIST1H3C, KIFC1, KIF15, HIST2H3A, HIST2H3C, KIF18A, KIF11, KIF22, KIF23, HIST1H3J, KIF4B, HIST1H3A, HIST1H3H, RACGAP1, HIST2H3D, HIST1H3D, WEE1, PRKAR1B
REACTOME_REGULATION_OF_IFNG_SIGNALING	0.960108	1	0.273573	0.557846	7416941	11	SOCS3, SOCS1, IFNGR1, JAK1
REACTOME_GABA_A_RECEPTOR_ACTIVATION	0.00359357	0.0160402	0.820013	1.60344	26856	9	GABRB3, GABRA1, GABRB2, GABRA4, GABRB1, GABRA2, GABRA5
REACTOME_REGULATION_OF_MRNA_STABILITY_BY_PROTEINS_THAT_BIND_AU_RICH_ELEMENTS	0.00060024	0.00334349	-0.400197	-1.64	153	79	PSMB10, EXOSC4, EXOSC8, PSMD8, EXOSC6, HSPA8, PSME2, DCP1A, PSME1, PSMC3, EXOSC9, PSMC6, PSMB6, PSMA4, NUP214, DCP2, PSMB5, PARN, PSMD10, PSMC2, PRKCA, KHSRP, PSMD11, EXOSC1, HNRNPD, EXOSC2, EXOSC3, PSMD7, ELAVL1, XRN1, PSMA6, PSMB2, PSMB7, PSMC1, PSMC4, EXOSC7, EIF4G1, PSMB3, ANP32A, PSMA1, XPO1, PABPC1, PSMB1, PSMB4, PSMD5, AKT1, TNPO1, ZFP36L1
REACTOME_INHIBITION_OF_VOLTAGE_GATED_CA2_CHANNELS_VIA_GBETA_GAMMA_SUBUNITS	0.0331383	0.103766	0.629931	1.44776	281878	21	KCNJ10, KCNJ6, KCNJ5, KCNJ9, KCNJ3, GNGT2, KCNJ2
REACTOME_IRAK2_MEDIATED_ACTIVATION_OF_TAK1_COMPLEX_UPON_TLR7_8_OR_9_STIMULATION	0.707887	0.926439	-0.342535	-0.793379	1895682	8	TRAF6, TAB1, TAB2, MAP3K7, UBA52, TAB3, RPS27A, IRAK2
REACTOME_TRAF6_MEDIATED_INDUCTION_OF_NFKB_AND_MAP_KINASES_UPON_TLR7_8_OR_9_ACTIVATION	0.990077	1	0.215072	0.571661	9583473	71	TLR7, SAA1, NOD2, S100B
REACTOME_TRAF3_DEPENDENT_IRF_ACTIVATION_PATHWAY	0.017996	0.0648627	-0.635577	-1.71261	37187	13	CREBBP, DDX58, IFIH1, EP300, IRF7, TBK1, SIKE1, TRAF3, MAVS
REACTOME_GABA_B_RECEPTOR_ACTIVATION	0.0563459	0.154698	0.554656	1.36786	509441	34	KCNJ10, KCNJ6, KCNJ5, KCNJ9, KCNJ3, GNGT2, KCNJ2, ADCY8, GNG7, ADCY5, ADCY4, ADCY2, GABBR2, KCNJ4, GNG10
REACTOME_NFKB_ACTIVATION_THROUGH_FADD_RIP1_PATHWAY_MEDIATED_BY_CASPASE_8_AND10	0.622489	0.85276	-0.332322	-0.874097	1348343	12	CASP8, DDX58, IFIH1, IKBKG, RIPK1, MAVS, IKBKB
REACTOME_DESTABILIZATION_OF_MRNA_BY_KSRP	0.0197715	0.0690467	-0.56947	-1.66036	34461	17	EXOSC4, EXOSC8, EXOSC6, EXOSC9, DCP2, PARN, KHSRP, EXOSC1, EXOSC2, EXOSC3
REACTOME_TRANSPORT_TO_THE_GOLGI_AND_SUBSEQUENT_MODIFICATION	0.644063	0.866821	0.36983	0.904792	5781300	32	ST8SIA3, MGAT3, ST8SIA2, MAN1A1, MAN1C1, MGAT4A, SAR1B, B4GALT1
REACTOME_IRON_UPTAKE_AND_TRANSPORT	0.174151	0.35569	0.497737	1.22749	1574555	34	SLC40A1, HEPH, ATP6V1C2, STEAP3, ABCG2, CP, HMOX1, ATP6V1G2, ATP6V0D2
REACTOME_DESTABILIZATION_OF_MRNA_BY_TRISTETRAPROLIN_TTP	0.0189483	0.0672164	-0.571748	-1.667	33026	17	EXOSC4, EXOSC8, EXOSC6, DCP1A, EXOSC9, DCP2, EXOSC1, EXOSC2, EXOSC3, XRN1
REACTOME_INTERFERON_GAMMA_SIGNALING	0.315206	0.544748	0.430787	1.11037	2967210	50	HLA-DRB1, GBP5, GBP2, HLA-DRB5, IRF6, IRF8, HLA-DPB1, CAMK2B, NCAM1, HLA-DPA1, CAMK2A, SOCS3, CIITA, HLA-F, SOCS1, HLA-DQA1, ICAM1, HLA-B
REACTOME_N_GLYCAN_ANTENNAE_ELONGATION	0.436829	0.687963	0.496584	1.04705	3465602	13	ST8SIA3, ST8SIA2, MGAT4A, B4GALT1
REACTOME_TRAF6_MEDIATED_IRF7_ACTIVATION_IN_TLR7_8_OR_9_SIGNALING	0.312953	0.543635	0.6195	1.14667	2236710	7	TLR7, UBE2N
REACTOME_ACTIVATION_OF_IRF3_IRF7_MEDIATED_BY_TBK1_IKK_EPSILON	0.436528	0.687963	0.49669	1.04727	3463214	13	CD14, LY96
REACTOME_ION_TRANSPORT_BY_P_TYPE_ATPASES	5.89332e-05	0.000458899	0.724334	1.76456	526	31	ATP8A2, ATP1A3, ATP2B3, ATP8B4, ATP12A, ATP1B2, ATP4A, ATP8A1, ATP2B2, ATP2C2, ATP10B, ATP8B1, ATP1A2, ATP2A3, ATP1B1, ATP7B
REACTOME_INTERFERON_ALPHA_BETA_SIGNALING	0.022283	0.0754712	-0.383576	-1.43268	14283	47	XAF1, OAS2, MX1, OAS3, IFIT3, IFIT2, IRF9, IFIT1, IFITM1, USP18, OAS1, EGR1, IFITM2, STAT1, RNASEL, IRF2, IRF7, IFI6, IFITM3, ISG15, ADAR, IFI27
REACTOME_ADVANCED_GLYCOSYLATION_ENDPRODUCT_RECEPTOR_SIGNALING	0.145478	0.306414	0.620807	1.28837	1139669	12	SAA1, S100B
REACTOME_GABA_RECEPTOR_ACTIVATION	0.00102303	0.0051844	0.63587	1.61305	9489	43	GABRB3, GABRA1, GABRB2, KCNJ10, KCNJ6, GABRA4, KCNJ5, KCNJ9, KCNJ3, GABRB1, GNGT2, KCNJ2, ADCY8, GABRA2, GABRA5, GNG7, ADCY5, ADCY4, GABRG3, ADCY2, GABBR2, KCNJ4, GNG10
REACTOME_KINESINS	1.58362e-05	0.00015403	-0.731879	-2.31812	21	23	KIF20A, KIF2C, KIF4A, KIFC1, KIF15, KIF18A, KIF11, KIF22, KIF23, KIF4B, RACGAP1
REACTOME_N_GLYCAN_ANTENNAE_ELONGATION_IN_THE_MEDIAL_TRANS_GOLGI	0.452526	0.701155	0.466184	1.03338	3736499	17	ST8SIA3, MGAT3, ST8SIA2, MGAT4A, B4GALT1
REACTOME_REGULATION_OF_IFNA_SIGNALING	0.971476	1	0.264061	0.527935	7389184	10	SOCS3, SOCS1, IFNAR2, IFNAR1, JAK1
REACTOME_INTERFERON_SIGNALING	0.436401	0.687963	-0.230082	-1.0099	28784	130	XAF1, UBA7, OAS2, MX1, OAS3, IFIT3, IFIT2, IRF9, IFIT1, IFITM1, EIF2AK2, USP18, OAS1, NUP35, PTAFR, NUP62, SP100, NUP188, KPNB1, DDX58, EGR1, IFITM2, NUP85, POM121, STAT1, NUP155, NUP205, NUP107, EIF4A1, RNASEL, NUPL2, IRF2, IRF7, IFI6, IFITM3, EIF4G2, NUP50, NUP88, KPNA2, NUP37, ISG15, ADAR, NUPL1, EIF4E, IFI27, NUP214
REACTOME_NEGATIVE_REGULATORS_OF_RIG_I_MDA5_SIGNALING	0.524291	0.77002	-0.284049	-0.961567	572958	30	UBA7, DDX58, NLRX1, IFIH1, PCBP2, ISG15, RNF125, TBK1
REACTOME_NFKB_AND_MAP_KINASES_ACTIVATION_MEDIATED_BY_TLR4_SIGNALING_REPERTOIRE	0.991831	1	0.211243	0.560265	9582046	69	CD14, SAA1, NOD2, S100B, LY96
REACTOME_TRANSFERRIN_ENDOCYTOSIS_AND_RECYCLING	0.769096	0.977541	0.341816	0.80242	6659864	24	ATP6V1C2, STEAP3, ATP6V1G2, ATP6V0D2, TF, ATP6V0C, ATP6V0B, MCOLN1
REACTOME_DSCAM_INTERACTIONS	0.21867	0.426265	0.624047	1.22025	1634261	9	DSCAM, MAPK13, NTN1
REACTOME_ION_CHANNEL_TRANSPORT	1.0755e-07	6.04071e-06	0.763759	1.9424	0	44	GABRB3, ATP8A2, GLRA3, GABRA1, GABRB2, ATP1A3, ATP2B3, ATP8B4, HTR3A, ATP12A, ATP1B2, GABRA4, ATP4A, ATP8A1, GABRB1, ATP2B2, ATP2C2, GLRB, ATP10B, ATP8B1, ATP1A2, GABRA2, GABRA5, ATP2A3
REACTOME_DESTABILIZATION_OF_MRNA_BY_AUF1_HNRNP_D0	0.0383034	0.114232	-0.361019	-1.35975	23110	49	PSMB10, PSMD8, HSPA8, PSME2, PSME1, PSMC3, PSMC6, PSMB6, PSMA4, PSMB5, PSMD10, PSMC2, PSMD11, HNRNPD, PSMD7, PSMA6, PSMB2, PSMB7, PSMC1, PSMC4, EIF4G1, PSMB3, PSMA1, PABPC1, PSMB1, PSMB4, PSMD5
REACTOME_TRAF6_MEDIATED_INDUCTION_OF_TAK1_COMPLEX	0.377802	0.621597	0.517342	1.09081	2997307	13	CD14, LY96
REACTOME_RIG_I_MDA5_MEDIATED_INDUCTION_OF_IFN_ALPHA_BETA_PATHWAYS	0.782418	0.985344	-0.224198	-0.871886	362329	58	UBA7, HMGB1, DHX58, CASP8, CREBBP, DDX58, NLRX1, TRAF6, IFIH1, EP300, IRF2, IRF7, PCBP2, TRAF2, ISG15, RNF125, NFKBIA
REACTOME_IKK_COMPLEX_RECRUITMENT_MEDIATED_BY_RIP1	0.415794	0.668842	0.533068	1.06576	3162585	10	CD14, LY96
REACTOME_LIGAND_GATED_ION_CHANNEL_TRANSPORT	0.000253985	0.00151492	0.825711	1.74101	2014	13	GABRB3, GLRA3, GABRA1, GABRB2, HTR3A, GABRA4, GABRB1, GLRB, GABRA2, GABRA5
REACTOME_FORMATION_OF_INCISION_COMPLEX_IN_GG_NER	0.407219	0.659773	-0.330697	-1.02231	608331	21	ERCC5, DDB2, GTF2H1, RPA2, CDK7, XPC, RAD23B, RPA3
REACTOME_TRANSCRIPTIONAL_REGULATION_OF_WHITE_ADIPOCYTE_DIFFERENTIATION	0.817979	1	0.306094	0.810928	7894886	68	FABP4, PPARGC1A, PCK1, SLC2A4, EGR2, EBF1, SREBF1, PPARG, LPL, KLF5
REACTOME_ENDOSOMAL_SORTING_COMPLEX_REQUIRED_FOR_TRANSPORT_ESCRT	0.982946	1	0.224101	0.53248	8600593	26	CHMP4C, VPS37D
REACTOME_MEIOTIC_RECOMBINATION	4.00811e-06	5.7478e-05	-0.810234	-3.32709	0	80	HIST1H3G, HIST1H3B, HIST1H3F, RAD51, HIST1H2BO, HIST1H3C, MND1, HIST2H3A, HIST2H3C, BRCA1, HIST1H2AJ, HIST1H2BI, HIST1H2BM, BLM, HIST1H2BJ, BRCA2, HIST1H2BB, HIST1H2BL, HIST1H2BC, HIST1H3J, HIST1H2AB, HIST2H2AC, HIST1H4K, HIST1H4A, HIST1H2BH, HIST1H3A, HIST1H3H, HIST1H4I, HIST1H2BN, H2AFX, HIST2H3D, HIST1H3D, HIST1H2AE, HIST2H2AA4, HIST1H2BF, HIST1H4D, HIST1H2BE, HIST1H4J, HIST2H2AA3, HIST1H4F, D…
REACTOME_IL_2_SIGNALING	0.958272	1	0.247792	0.608715	8633252	33	IL3RA, JAK3, IL2RB, CSF2RA, CSF2RB, PIK3CD, KRAS, PIK3R3, PIK3R2, MAP2K1, MAP2K2, PIK3R1
REACTOME_IL_6_SIGNALING	0.892454	1	0.330864	0.661493	6788129	10	IL6, SOCS3, STAT3, JAK1, IL6ST
REACTOME_PLATELET_AGGREGATION_PLUG_FORMATION	0.236036	0.453242	0.492769	1.18355	2084641	28	THPO, ITGA2B, RASGRP2, ITGB3, APBB1IP, ADRA2B, VWF
REACTOME_SIGNALING_BY_NOTCH	0.970394	1	0.241943	0.654604	9534077	93	CNTN1, DNER, DTX1, MFNG, APH1B, ATP2A3, JAG1, HEY2, NOTCH3
REACTOME_LAGGING_STRAND_SYNTHESIS	3.72309e-06	5.70309e-05	-0.794625	-2.39055	5	19	RFC3, FEN1, POLA2, RFC5, POLD3, DNA2, RFC4, PRIM1, RFC2, LIG1, POLA1
REACTOME_INTRINSIC_PATHWAY	0.292265	0.517026	0.593413	1.16035	2184281	9	KLKB1, VWF, PRCP, SERPING1, F8, A2M, GP5, F12
REACTOME_INHIBITION_OF_REPLICATION_INITIATION_OF_DAMAGED_DNA_BY_RB1_E2F1	0.00028485	0.00168411	-0.799461	-2.1028	616	12	E2F1, POLA2, PRIM1, POLA1, TFDP1
REACTOME_ETHANOL_OXIDATION	0.446711	0.693977	0.647254	1.05858	2855488	4	ACSS1, ALDH1A1, ACSS2, ALDH2
REACTOME_SYNTHESIS_OF_VERY_LONG_CHAIN_FATTY_ACYL_COAS	0.187523	0.377286	0.590878	1.24587	1487726	13	ACSL6, ELOVL4, ELOVL2, ELOVL7, ACSL5, ACSL3
REACTOME_DNA_REPLICATION	5.92347e-05	0.000458899	-0.770189	-3.50519	0	183	KIF20A, SPC25, AURKB, MCM10, NUF2, KIF2C, GINS2, BIRC5, SGOL1, NDC80, SPC24, CASC5, SKA1, BUB1B, CDC45, CDCA8, PLK1, CCNA2, CENPA, CDC20, ERCC6L, CDT1, BUB1, ORC6, ORC1, MCM5, E2F1, CENPI, MAD2L1, ZWINT, KIF18A, CDC6, CENPH, CENPM, KIF23, FBXO5, GINS1, POLE2, RFC3, MCM4, CENPK, SGOL2, KNTC1, E2F2, MCM7, CENPO, FEN1, POLA2, CENPN, RFC5, POLD3, DNA2, MCM8, MCM2, DSN1, GINS4, CENPQ, RFC4, DBF4, PRIM…
REACTOME_CLEAVAGE_OF_GROWING_TRANSCRIPT_IN_THE_TERMINATION_REGION_	7.10218e-05	0.000533876	-0.555741	-2.02867	52	42	U2AF2, SLBP, SNRPD3, LSM11, CPSF2, CSTF1, NUDT21, CPSF7, SNRPF, NFX1, SRSF1, SRSF4, RBM8A, PCF11, SRSF5, RNPS1, CSTF2, SRSF7, CSTF3, SRSF2, DHX38, SRSF11, SRSF6, SRSF3, CPSF1, NCBP2, SNRPB, SRRM1, SNRPG, SNRPE
REACTOME_PKB_MEDIATED_EVENTS	0.367799	0.610583	-0.31689	-1.04528	444158	27	EEF2K, EIF4EBP1, CAB39L, RHEB, EIF4E, STRADB, RPS6, AKT2, TSC2, EIF4B, RPTOR, PRKAG1, TSC1, PRKAB1, EIF4G1
REACTOME_E2F_MEDIATED_REGULATION_OF_DNA_REPLICATION	1.04311e-06	3.02607e-05	-0.812356	-2.8318	0	34	CDK1, RRM2, CCNB1, CDC45, CDC25A, CDT1, ORC6, ORC1, E2F1, CDC6, TYMS, FBXO5, DHFRP1, POLA2, MCM8, PRIM1, DHFR
REACTOME_METABOLISM_OF_CARBOHYDRATES	0.0351481	0.106711	0.440087	1.22812	351178	210	NCAN, B3GNT3, HS3ST6, NDST4, HS3ST1, HS3ST2, SLC2A5, HS3ST3A1, SLC2A3, LUM, CHST13, HS3ST5, GPC5, CHST1, HAS1, B3GAT2, PRELP, PCK1, GPC3, HPSE, GCK, B3GNT4, PYGL, GPC2, HS3ST3B1, HYAL1, CHST7, HS3ST4, HK3, CHST9, ALDOC, SLC2A4, CHST2, CHST6, B3GAT1, KHK, CSGALNACT1, HS6ST3, ENO2, PGAM2, ACAN, BCAN, DCN, GXYLT2, MGAM, PHKG1, B3GNT1
REACTOME_HORMONE_SENSITIVE_LIPASE_HSL_MEDIATED_TRIACYLGLYCEROL_HYDROLYSIS	0.0646416	0.165659	0.696362	1.39223	491672	10	FABP4, PRKACB, CAV1, PPP1CB, LIPE
REACTOME_SIGNALING_BY_INSULIN_RECEPTOR	0.928136	1	0.268459	0.726346	9118889	93	FGF19, ATP6V1C2, FGFR4, FGF10, FGF5, FGF18, PRKAA2, FGF9, FGF17, FGF7, FGFR2, IRS2
REACTOME_SIGNAL_ATTENUATION	0.880237	1	-0.258372	-0.679589	1906638	12	SOS1
REACTOME_PURINE_METABOLISM	0.562016	0.804244	0.393771	0.95927	5025730	31	GDA, NT5C1A, XDH, PNP, AMPD3
REACTOME_SOS_MEDIATED_SIGNALLING	0.103654	0.235347	-0.501196	-1.38088	204924	14	CDK1, SOS1
REACTOME_RNA_POL_III_TRANSCRIPTION_INITIATION_FROM_TYPE_3_PROMOTER	0.486187	0.738041	-0.299234	-0.977853	607826	26	SNAPC5, LZTS1, POLR3E, POLR3D, SNAPC3, POLR1C, POLR3C, POLR3F, SNAPC2, POU2F1, TBP, SNAPC4, BRF2, POLR2K, POLR2H, POLR2E, POLR3K, POLR2L, POLR3B, POLR1D, POLR3H, ZNF143, POLR2F, POLR3A, SNAPC1, POLR3GL
REACTOME_APOPTOSIS	0.583299	0.81565	-0.220093	-0.97192	31104	138	HIST1H1B, E2F1, LMNB1, HMGB2, HIST1H1D, HIST1H1E, FAS, HIST1H1C, PSMB10, HMGB1, CFLAR, BID, CASP8, HIST1H1A, PSMD8, TP53, TFDP1, PSME2, KPNB1
REACTOME_LIPID_DIGESTION_MOBILIZATION_AND_TRANSPORT	0.531076	0.774774	0.405632	0.979107	4710713	29	FABP4, ABCG1, ABCA1, LPL, AMN, A2M, MTTP, SAR1B, SCARB1, PRKACB
REACTOME_HEMOSTASIS	0.376448	0.621597	0.366303	1.0336	3764417	373	SLC7A10, PRKCB, PDE1B, VAV1, SERPINA1, ATP2B3, KIF5A, ESAM, PDE6B, PRKCG, NOS2, ATP1B2, PDE2A, DGKI, GUCY1A3, KLC3, THPO, JAM3, HGF, PROC, HBG2, F5, GATA5, TREM1, HBE1, SRGN, SELL, DGKK, GRB14, GUCY1B3, ITGA2B, H3F3AP5, TFPI, AMICA1, CFD, PLEK, ATP2B2, TUBA4A, CLU, SLC8A2, COL1A1, MRVI1, MMP1, GATA4, PIK3R5, ITGAX, SLC16A8, GNGT2, NFE2, RASGRP2, ITGB3, RAC2, KLKB1, KCNMB4, PDE11A, APBB1IP, PRKAR2…
REACTOME_INFLUENZA_LIFE_CYCLE	2.1914e-05	0.000201813	-0.44217	-1.9622	0	144	RPL36AP51, RPS15P5, NUP35, RPL36A, RPL21P75, RPL21P134, NUP62, POLR2A, NUP188, KPNB1, RPS11, RPL26, RPL30, NUP85, RAN, POM121, NUP155, RPL27A, NUP205, RPS26, NUP107, RPL7AP66, RPS4X, RPL22, RPL14, NUPL2, RPL11, FAU, RPS20, NUP50, NUP88, RPS25, RPL35, RPL12, RPL5P1, RPL13A, RPS15, NUP37, NUPL1, NUP214, RPS6, RPL28, NUP153, RPL4, RPL32, RPS24, POLR2I, RPL37, AAAS, RPL38, RPL19, RPL18A, RPS23, RPL23…
REACTOME_INFLUENZA_VIRAL_RNA_TRANSCRIPTION_AND_REPLICATION	7.20812e-05	0.000533876	-0.394572	-1.69488	7	110	RPL36AP51, RPS15P5, RPL36A, RPL21P75, RPL21P134, POLR2A, RPS11, RPL26, RPL30, RPL27A, RPS26, RPL7AP66, RPS4X, RPL22, RPL14, RPL11, FAU, RPS20, RPS25, RPL35, RPL12, RPL5P1, RPL13A, RPS15, RPS6, RPL28, RPL4, RPL32, RPS24, POLR2I, RPL37, RPL38, RPL19, RPL18A, RPS23, RPL23A, RPS8, RPS29, RPL23AP2, RPS2, RPL6, RPL10A, RPS19P3, RPS10, RPL10, RPL29, RPLP0, RPL41, RPL23, RPL21, POLR2J, RPS28, RPL26P30
REACTOME_NEP_NS2_INTERACTS_WITH_THE_CELLULAR_EXPORT_MACHINERY	0.000152367	0.00097805	-0.640041	-2.11122	183	27	NUP35, NUP62, NUP188, NUP85, RAN, POM121, NUP155, NUP205, NUP107, NUPL2, NUP50, NUP88, NUP37, NUPL1, NUP214, NUP153, AAAS
REACTOME_HIV_INFECTION	0.000436164	0.0025126	-0.302553	-1.37826	6	185	FEN1, PSMB10, LIG1, RANBP1, NUP35, TAF5, NUP62, CCNT2, PSMD8, POLR2A, XRCC4, PSME2, NUP188, KPNB1, PPIAP22, TAF9, NUP85, RAN, POM121, NUP155, NUP205, NPM1, NUP107, GTF2H1, TAF4, RCC1, NUPL2, XRCC6, PSME1, PSMC3, NUP50, GTF2E1, PSMC6, NUP88, SSRP1, PSMB6, TAF10, PSMA4, NUP37, RBX1, NUPL1, SLC25A6, NUP214, NUP153, GTF2E2, VPS37C, PSMB5, POLR2I, XRCC5, PPIA, PSMD10, AAAS, NMT1, PSMC2, AP2M1, BANF1, …
REACTOME_TRANSPORT_OF_RIBONUCLEOPROTEINS_INTO_THE_HOST_NUCLEUS	9.35731e-05	0.000663877	-0.651573	-2.14926	112	27	NUP35, NUP62, NUP188, KPNB1, NUP85, POM121, NUP155, NUP205, NUP107, NUPL2, NUP50, NUP88, NUP37, NUPL1, NUP214, NUP153, AAAS
REACTOME_HIV_LIFE_CYCLE	7.20812e-05	0.000533876	-0.397339	-1.70677	7	110	FEN1, LIG1, RANBP1, NUP35, TAF5, NUP62, CCNT2, POLR2A, XRCC4, NUP188, PPIAP22, TAF9, NUP85, RAN, POM121, NUP155, NUP205, NUP107, GTF2H1, TAF4, RCC1, NUPL2, XRCC6, NUP50, GTF2E1, NUP88, SSRP1, TAF10, NUP37, NUPL1, NUP214, NUP153, GTF2E2, VPS37C, POLR2I, XRCC5, PPIA, AAAS, NMT1
REACTOME_ABORTIVE_ELONGATION_OF_HIV1_TRANSCRIPT_IN_THE_ABSENCE_OF_TAT	0.123175	0.267807	-0.433999	-1.30564	198504	19	POLR2A, POLR2I, POLR2J, NCBP2, POLR2D, SUPT4H1, NCBP1, POLR2K, POLR2H, POLR2E, POLR2B, GTF2F1, POLR2C, POLR2L, CTDP1, POLR2G, SUPT5H, GTF2F2, POLR2F
REACTOME_EARLY_PHASE_OF_HIV_LIFE_CYCLE	0.320438	0.546772	-0.407013	-1.09673	662169	13	FEN1, LIG1, XRCC4, PPIAP22, XRCC6, XRCC5, PPIA, BANF1
REACTOME_HOST_INTERACTIONS_OF_HIV_FACTORS	0.0055133	0.0232248	-0.316604	-1.37155	510	117	PSMB10, RANBP1, NUP35, NUP62, PSMD8, PSME2, NUP188, KPNB1, PPIAP22, NUP85, RAN, POM121, NUP155, NUP205, NPM1, NUP107, RCC1, NUPL2, PSME1, PSMC3, NUP50, PSMC6, NUP88, PSMB6, PSMA4, NUP37, RBX1, NUPL1, SLC25A6, NUP214, NUP153, PSMB5, PPIA, PSMD10, AAAS, PSMC2, AP2M1, BANF1, PSMD11, PAK2, B2M, AP1S1, PSMD7, CUL5, PSMA6, NUP93, PSMB2, SLC25A5, PSMB7, PSMC1, PSMC4, DOCK2, PSIP1, PACS1, NUP133, PSMB3, …
REACTOME_RNA_POL_III_TRANSCRIPTION_TERMINATION	0.612648	0.840987	-0.299138	-0.899928	987321	19	LZTS1, POLR3E, POLR3D, POLR1C, POLR3C, POLR3F, NFIB, SSB, POLR2K, POLR2H, POLR2E, POLR3K, POLR2L, POLR3B, POLR1D, POLR3H, POLR2F, POLR3A, POLR3GL
REACTOME_RESPIRATORY_ELECTRON_TRANSPORT_ATP_SYNTHESIS_BY_CHEMIOSMOTIC_COUPLING_AND_HEAT_PRODUCTION_BY_UNCOUPLING_PROTEINS_	0.913293	1	-0.199769	-0.820319	227860	80	UQCRBP1, ATP5J2, CYC1, NDUFA1, NDUFS5, NDUFS8, NDUFA13, NDUFA6, NDUFA10, UQCRB, UQCRFS1, NDUFB7, ATP5F1, NDUFV1, NDUFB5, NDUFB10, ATP5L, UQCRH, NDUFC1, NDUFA7, NDUFA3, COX5B, NDUFB1, NDUFA9, COX6B1, ATP5C1, COX8A, SDHB, NDUFV3, COX4I1, COX6A1, UQCRC2, NDUFS2, NDUFS6, NDUFA12, NDUFS1, ATP5J, NDUFS7, NDUFB4, ATP5I, NDUFB2
REACTOME_FORMATION_OF_THE_HIV1_EARLY_ELONGATION_COMPLEX	0.425567	0.67649	-0.301352	-1.01171	480837	29	POLR2A, GTF2H1, POLR2I, CDK7, POLR2J, NCBP2, POLR2D, SUPT4H1, NCBP1, ERCC3, CCNH, POLR2K, POLR2H, POLR2E, GTF2H2, GTF2H3, POLR2B, GTF2F1, POLR2C, GTF2H2B, POLR2L, CTDP1, POLR2G, SUPT5H, GTF2F2, POLR2F, MNAT1, GTF2H4, ERCC2
REACTOME_RAF_MAP_KINASE_CASCADE	0.0936724	0.218461	-0.581033	-1.44454	224238	10	CDK1
REACTOME_VIRAL_MESSENGER_RNA_SYNTHESIS	0.221826	0.429629	-0.433899	-1.19546	438550	14	POLR2A, POLR2I, POLR2J, POLR2D, POLR2K, POLR2H, POLR2E, POLR2B, GTF2F1, POLR2C, POLR2L, POLR2G, GTF2F2, POLR2F
REACTOME_LATE_PHASE_OF_HIV_LIFE_CYCLE	0.000127332	0.000849719	-0.405775	-1.71353	19	97	RANBP1, NUP35, TAF5, NUP62, CCNT2, POLR2A, NUP188, TAF9, NUP85, RAN, POM121, NUP155, NUP205, NUP107, GTF2H1, TAF4, RCC1, NUPL2, NUP50, GTF2E1, NUP88, SSRP1, TAF10, NUP37, NUPL1, NUP214, NUP153, GTF2E2, VPS37C, POLR2I, AAAS, NMT1, CDK7, TAF6, VPS28, NUP93, TAF12, VPS37A, NUP133, GTF2A1, POLR2J, NUP210, TCEB3, NUP43, SUPT16H, NCBP2, TAF11, POLR2D, XPO1
REACTOME_SHC_MEDIATED_SIGNALLING	0.0578046	0.155841	-0.531226	-1.49368	109458	15	CDK1, SOS1
REACTOME_INTERACTIONS_OF_VPR_WITH_HOST_CELLULAR_PROTEINS	0.000708208	0.00378835	-0.559816	-1.92425	724	32	NUP35, NUP62, NUP188, NUP85, POM121, NUP155, NUP205, NUP107, NUPL2, NUP50, NUP88, NUP37, NUPL1, SLC25A6, NUP214, NUP153, AAAS, BANF1, NUP93, SLC25A5, PSIP1, NUP133, NUP210, NUP43
REACTOME_FORMATION_OF_ATP_BY_CHEMIOSMOTIC_COUPLING	0.594258	0.81969	-0.332437	-0.895777	1228006	13	ATP5J2, ATP5F1, ATP5L, ATP5C1, ATP5J, ATP5I
REACTOME_APC_C_CDH1_MEDIATED_DEGRADATION_OF_CDC20_AND_OTHER_APC_C_CDH1_TARGETED_PROTEINS_IN_LATE_MITOSIS_EARLY_G1	2.49266e-06	4.54656e-05	-0.570798	-2.25336	0	63	AURKB, UBE2C, PLK1, CDC20, AURKA, PTTG1, SKP2, PSMB10, PSMD8, PSME2, PSME1, PSMC3, ANAPC1, PSMC6, CDC27, PSMB6, PSMA4, CDC23, CDC26, PSMB5, ANAPC7, PSMD10, PSMC2, ANAPC4, PSMD11, CDC16
REACTOME_ACTIVATION_OF_ATR_IN_RESPONSE_TO_REPLICATION_STRESS	1.07753e-06	3.02607e-05	-0.849483	-2.98045	0	35	MCM10, CDC25C, CDC45, CDC25A, ORC6, ORC1, MCM5, CDC6, CHEK1, RFC3, MCM4, MCM7, RFC5, MCM8, MCM2, RFC4, DBF4, MCM6, MCM3, RFC2
REACTOME_UNWINDING_OF_DNA	4.39581e-07	1.64598e-05	-0.95663	-2.44949	0	11	GINS2, CDC45, MCM5, GINS1, MCM4, MCM7, MCM8, MCM2, GINS4, MCM6, MCM3
REACTOME_APC_C_CDC20_MEDIATED_DEGRADATION_OF_MITOTIC_PROTEINS	2.56334e-06	4.54656e-05	-0.582961	-2.30775	0	64	UBE2C, CDK1, BUB1B, CCNB1, CDC20, MAD2L1, PTTG1, PSMB10, PSMD8, PSME2, BUB3, PSME1, PSMC3, ANAPC1, PSMC6, CDC27, PSMB6, PSMA4, CDC23, CDC26, PSMB5, ANAPC7, PSMD10, PSMC2, ANAPC4
REACTOME_GLUCURONIDATION	0.250921	0.471607	-0.725058	-1.23902	1000533	3	SLC35D1, UGDH
REACTOME_AUTODEGRADATION_OF_CDH1_BY_CDH1_APC_C	0.000827096	0.00428818	-0.44887	-1.73418	405	56	UBE2C, PSMB10, PSMD8, PSME2, PSME1, PSMC3, ANAPC1, PSMC6, CDC27, PSMB6, PSMA4, CDC23, CDC26, PSMB5, ANAPC7, PSMD10, PSMC2, ANAPC4, PSMD11, CDC16, PSMD7, PSMA6, PSMB2, PSMB7, PSMC1, PSMC4
REACTOME_MYD88_MAL_CASCADE_INITIATED_ON_PLASMA_MEMBRANE	0.999996	1	-0.114357	-0.467621	263695	78	CDK1, HMGB1, ATF1, MAPK10, MEF2C, TRAF6, IRAK1, RPS6KA5, NOD1, RPS6KA3, MAP2K4, TIRAP, MAPK7
REACTOME_INNATE_IMMUNE_SYSTEM	0.570282	0.8092	0.352028	0.979476	5694128	187	CFI, TLR5, TLR7, DEFB1, DEFB126, C3, CD14, NLRP1, TLR10, SAA1, CD180, NLRP3, CFD, NOD2, C2, S100B, MEFV, C7, C6, HERC5, LY96, MAPK13, DNM1, CASP10, CASP9, CFH, TLR6, PELI1, PLCG2
REACTOME_REGULATION_OF_GLUCOKINASE_BY_GLUCOKINASE_REGULATORY_PROTEIN	0.018534	0.0664462	-0.484818	-1.58431	23170	26	NUP35, NUP62, NUP188, NUP85, POM121, NUP155, NUP205, NUP107, NUPL2, NUP50, NUP88, NUP37, NUPL1, NUP214, NUP153, AAAS
REACTOME_MITOTIC_PROMETAPHASE	4.23323e-06	5.94417e-05	-0.815276	-3.36024	0	82	SPC25, AURKB, NUF2, KIF2C, BIRC5, SGOL1, NDC80, SPC24, CASC5, SKA1, BUB1B, CDCA8, PLK1, CENPA, CDC20, ERCC6L, BUB1, CENPI, MAD2L1, ZWINT, KIF18A, CENPH, CENPM, CENPK, SGOL2, KNTC1, CENPO, CENPN, DSN1, CENPQ, PMF1, CENPL, CENPP, ZWILCH, RCC2
REACTOME_APC_C_CDC20_MEDIATED_DEGRADATION_OF_CYCLIN_B	2.48206e-06	4.54656e-05	-0.800934	-2.40953	3	19	UBE2C, CDK1, CCNB1, CDC20
REACTOME_SCF_BETA_TRCP_MEDIATED_DEGRADATION_OF_EMI1	0.00254719	0.0119223	-0.444517	-1.66729	1583	48	CDC20, FBXO5, PSMB10, PSMD8, PSME2, CUL1, PSME1, PSMC3, PSMC6, PSMB6, PSMA4, PSMB5, PSMD10, PSMC2, PSMD11, PSMD7, PSMA6, PSMB2, PSMB7, PSMC1, PSMC4
REACTOME_LIPOPROTEIN_METABOLISM	0.318384	0.546468	0.505027	1.13087	2650610	18	ABCG1, ABCA1, LPL, AMN, A2M, MTTP, SAR1B, SCARB1
REACTOME_G1_S_SPECIFIC_TRANSCRIPTION	1.79125e-06	4.06771e-05	-0.823979	-2.44144	2	18	CDK1, RRM2, CDC45, CDC25A, CDT1, ORC1, E2F1, CDC6, TYMS, FBXO5, DHFRP1, DHFR
REACTOME_THE_ROLE_OF_NEF_IN_HIV1_REPLICATION_AND_DISEASE_PATHOGENESIS	0.914555	1	0.280798	0.659179	7919452	24	HCK, ELMO1, CD28, AP2A1, FYN, CD4, AP1B1
REACTOME_CHYLOMICRON_MEDIATED_LIPID_TRANSPORT	0.81625	1	0.379959	0.742967	6100347	9	LPL, MTTP, SAR1B, HSPG2
REACTOME_SIGNALING_BY_TGF_BETA_RECEPTOR_COMPLEX	0.999968	1	0.143492	0.376244	9562787	60	CGN, PARD6A, CDKN2B, F11R, USP9X, PMEPA1, CCNC, CDK9, HDAC1, FKBP1A, FURIN, SKIL, PPP1CB, JUNB, ZFYVE9, STRAP, TGFB1, PARP1, UBE2D1, PRKCZ
REACTOME_CONVERSION_FROM_APC_C_CDC20_TO_APC_C_CDH1_IN_LATE_ANAPHASE	0.00319062	0.0146291	-0.665499	-1.90642	5789	16	UBE2C, CDC20, ANAPC1, CDC27, CDC23, CDC26, ANAPC7, ANAPC4, CDC14A, CDC16
REACTOME_ACTIVATED_TLR4_SIGNALLING	0.999982	1	0.15073	0.406495	9799743	88	CD14, SAA1, NOD2, S100B, LY96, TLR6, PELI1, TLR2
REACTOME_IMMUNE_SYSTEM	0.999981	1	0.241142	0.686453	9999812	737	IL3RA, PRKCB, HLA-DRB1, CFI, CD40, VAV1, TLR5, KIF5A, GBP5, TLR7, DEFB1, HLA-DMB, DEFB126, CD79B, PIK3AP1, KLC3, C3, CD14, HGF, NLRP1, TLR10, SAA1, SELL, FYB, RAET1E, NCF2, IL1R2, CD180, NLRP3, AMICA1, CFD, HCK, GBP2, HLA-DRB5, HCST, JAK3, NOD2, IL18, TEC, IRF6, C2, ASB4, RASGRP2, HLA-DMA, PTPRC, ITK, ICAM2, SH3GL2, S100B, IRF8, MEFV, HLA-DPB1, IL6, C7, CAMK2B, IL2RB, CDH1, NCAM1, C6, HLA-DOB, PR…
REACTOME_BINDING_AND_ENTRY_OF_HIV_VIRION	0.736911	0.956991	0.508016	0.830857	4710517	4	CXCR4, CD4
REACTOME_PHOSPHORYLATION_OF_THE_APC_C	6.88464e-06	8.92356e-05	-0.805403	-2.34825	11	17	UBE2C, CDK1, CCNB1, PLK1
REACTOME_CYTOSOLIC_SULFONATION_OF_SMALL_MOLECULES	0.926628	1	0.307605	0.614992	7048060	10	SULT1E1, SULT4A1, SULT2B1, PAPSS1, PAPSS2
REACTOME_INTEGRATION_OF_PROVIRUS	0.12545	0.271876	-0.577199	-1.38788	316933	9	XRCC4, PPIAP22, XRCC6, XRCC5, PPIA, BANF1
REACTOME_GLUTATHIONE_CONJUGATION	0.0342319	0.104874	0.641051	1.44889	287151	19	GSTA1, GSTA2, OPLAH, GSTA3, GGT1, GSTO2, GGT7, GCLC
REACTOME_COMPLEMENT_CASCADE	0.0468986	0.133988	0.649287	1.42372	383878	16	CFI, C3, CFD, C2, C7, C6, CFH, CD55, C1S, C4A, CD46, C8G
REACTOME_PHASE_II_CONJUGATION	0.103706	0.235347	0.50842	1.28632	959672	42	GSTA1, GSTA2, OPLAH, NAT2, MAT1A, SULT1E1, GSTA3, GGT1, NNMT, GSTO2, GGT7, GCLC, SULT4A1, SULT2B1
REACTOME_MTORC1_MEDIATED_SIGNALLING	0.0257423	0.0850505	-0.653192	-1.67253	58560	11	EEF2K, EIF4EBP1, RHEB, EIF4E, RPS6, EIF4B, RPTOR
REACTOME_TOLL_RECEPTOR_CASCADES	0.909396	1	0.279312	0.761386	8984494	107	TLR5, TLR7, CD14, TLR10, SAA1, CD180, NOD2, S100B, LY96, DNM1, TLR6, PELI1, PLCG2
REACTOME_ACTIVATION_OF_BH3_ONLY_PROTEINS	0.147468	0.309637	-0.448433	-1.2846	267609	16	E2F1, BID, TP53, TFDP1
REACTOME_GLUCOSE_METABOLISM	0.992136	1	0.208482	0.544156	9448288	57	PCK1, PYGL, ALDOC, ENO2, PGAM2, PHKG1, PFKFB4, GYG2, PRKACB, PC, AGL, SLC25A12, ENO3
REACTOME_RNA_POL_III_CHAIN_ELONGATION	0.642739	0.866821	-0.301076	-0.877824	1120300	17	LZTS1, POLR3E, POLR3D, POLR1C, POLR3C, POLR3F
REACTOME_VOLTAGE_GATED_POTASSIUM_CHANNELS	2.18421e-07	1.05154e-05	0.767164	1.9184	1	38	KCNA6, KCNA4, KCND2, KCNH2, KCNQ3, KCNA1, KCNH6, KCNH5, KCNB2, KCNH3, KCNA3, KCNV1, KCNS2, KCNC3, KCNC1, KCNB1, KCNA7, KCNH8, KCNS1, KCNH7, KCNC2, KCNA2, KCNQ1
REACTOME_ADAPTIVE_IMMUNE_SYSTEM	0.999991	1	0.204926	0.579882	9999889	451	PRKCB, HLA-DRB1, CD40, VAV1, KIF5A, HLA-DMB, CD79B, PIK3AP1, KLC3, C3, SELL, FYB, RAET1E, NCF2, AMICA1, HLA-DRB5, HCST, ASB4, RASGRP2, HLA-DMA, PTPRC, ITK, ICAM2, SH3GL2, HLA-DPB1, CDH1, HLA-DOB, PRKCQ, CD96, TRIM9, FBXO2, ZBTB16, KLHL13, FBXO27, ULBP1, CD8A, HLA-DPA1, PRKG1, ULBP2, ITGB2, CD274, GRAP2, SOCS3, DNM1, CXADR, CASP9, TRIM36, PARK2, MRC2, CD34, PLCG2, DYNLL2, ICAM4, HLA-F, UBE2L6, SOC…
REACTOME_NOD1_2_SIGNALING_PATHWAY	0.987265	1	0.216143	0.521722	8757159	29	NOD2, MAPK13, CASP9, CASP1, BIRC3, IRAK2, RIPK2, MAP2K6
REACTOME_CYTOKINE_SIGNALING_IN_IMMUNE_SYSTEM	0.99594	1	0.231257	0.646321	9953414	224	IL3RA, HLA-DRB1, VAV1, GBP5, HGF, IL1R2, HCK, GBP2, HLA-DRB5, JAK3, NOD2, IL18, TEC, IRF6, IRF8, HLA-DPB1, IL6, CAMK2B, IL2RB, NCAM1, EIF4E3, HERC5, HLA-DPA1, CAMK2A, SOCS3, FLNB, IRS2, IL1B, PELI1, IL1R1, CIITA, HLA-F, UBE2L6, SOCS1, CSF2RA, ISG20, CSF2RB, HLA-DQA1, ICAM1, IFNAR2, HLA-B, PRLR, PIK3CD
REACTOME_MEIOTIC_SYNAPSIS	2.71252e-06	4.68779e-05	-0.732758	-2.91635	0	66	HIST1H2BO, BRCA1, HIST1H2AJ, HIST1H2BI, HIST1H2BM, HIST1H2BJ, LMNB1, HIST1H2BB, HIST1H2BL, HIST1H2BC, HIST1H2AB, HIST2H2AC, HIST1H4K, HIST1H4A, HIST1H2BH, HIST1H4I, HIST1H2BN, H2AFX, HIST1H2AE, HIST2H2AA4, HIST1H2BF, HIST1H4D, HIST1H2BE, HIST1H4J, HIST2H2AA3, HIST1H4F, HIST1H4E, HIST1H4B, ACD, HIST1H2BG, HIST1H2BK
REACTOME_ANTIGEN_PRESENTATION_FOLDING_ASSEMBLY_AND_PEPTIDE_LOADING_OF_CLASS_I_MHC	0.982765	1	0.227479	0.518609	8303058	20	HLA-F, HLA-B, SAR1B, HSPA5, HLA-G
REACTOME_THE_NLRP3_INFLAMMASOME	0.26411	0.487698	0.604822	1.18266	1973856	9	NLRP3, MEFV, CASP1
REACTOME_CLASS_I_MHC_MEDIATED_ANTIGEN_PROCESSING_PRESENTATION	0.768767	0.977541	-0.2019	-0.936	4720	223	UBE2C, CDC20, UBA7, ASB11, UBE2HP1, FBXO6, SKP2, PSMB10, DTX3L, LRR1, LRRC41, RNF138, PSMD8, UBE2L3, PSME2, UBA2, UBE2S, CTSS, CUL1, UBE2J1, TRIM21, RNF220, FBXO4, NPEPPS, UBE2R2, RNF6, PSME1, PSMC3, ANAPC1, RNF4, PSMC6, ITGB5, CUL7, CDC27, PSMB6, PSMA4, UBE2Q1, RBX1, ASB9, UBE3A, ERAP1, CDC23, UBE2Q2, CDC26, PSMB5, RNF34, ANAPC7, SEC23A, PSMD10, PSMC2, ANAPC4, PSMD11, TPP2, KEAP1, SEC31A, CDC16,…
REACTOME_NONSENSE_MEDIATED_DECAY_ENHANCED_BY_THE_EXON_JUNCTION_COMPLEX	5.12285e-05	0.000411047	-0.397313	-1.71703	4	115	RPL36AP51, RPS15P5, RPL36A, RPL21P75, RPL21P134, RPS11, RPL26, RPL30, SMG9, RPL27A, RPS26, RPL7AP66, RPS4X, RPL22, RPL14, RPL11, FAU, RPS20, SMG5, RPS25, RPL35, RPL12, RPL5P1, CASC3, RPL13A, RPS15, RPS6, RPL28, RPL4, SMG7, RBM8A, UPF2, RPL32, RPS24, RNPS1, RPL37, RPL38, RPL19, RPL18A, RPS23, UPF3A, RPL23A, RPS8, RPS29, RPL23AP2, RPS2, RPL6, RPL10A, RPS19P3, RPS10, RPL10, RPL29, PPP2R1A, SMG6, RPL…
REACTOME_PIP3_ACTIVATES_AKT_SIGNALING	0.968728	1	-0.194041	-0.640057	1169847	27	GSK3A, MDM2, AKT1S1, TRIB3, AKT2, TSC2, RPS6KB2, CREB1, CDKN1B, AKT1, PHLPP1, MLST8, MTOR, MAPKAP1, THEM4, PDPK1, BAD, RICTOR, PTEN, CHUK, FOXO3, AKT3, CDKN1A, FOXO1, FOXO4, NR4A1, CASP9
REACTOME_ANTIGEN_PROCESSING_UBIQUITINATION_PROTEASOME_DEGRADATION	0.118886	0.261006	-0.242701	-1.10817	1625	191	UBE2C, CDC20, UBA7, ASB11, UBE2HP1, FBXO6, SKP2, PSMB10, DTX3L, LRR1, LRRC41, RNF138, PSMD8, UBE2L3, PSME2, UBA2, UBE2S, CUL1, UBE2J1, TRIM21, RNF220, FBXO4, NPEPPS, UBE2R2, RNF6, PSME1, PSMC3, ANAPC1, RNF4, PSMC6, CUL7, CDC27, PSMB6, PSMA4, UBE2Q1, RBX1, ASB9, UBE3A, CDC23, UBE2Q2, CDC26, PSMB5, RNF34, ANAPC7, PSMD10, PSMC2, ANAPC4, PSMD11, TPP2, KEAP1, CDC16, UBA3, RNF25, TRIP12, WSB1, UBE2M, P…
REACTOME_TANDEM_PORE_DOMAIN_POTASSIUM_CHANNELS	0.0141401	0.0526544	0.794692	1.51476	103534	8	KCNK3, KCNK9, KCNK1, KCNK10, KCNK17, KCNK13, KCNK2
REACTOME_INFLAMMASOMES	0.0637471	0.165101	0.67211	1.39484	499391	12	NLRP1, NLRP3, MEFV, CASP1
REACTOME_POTASSIUM_CHANNELS	1.0249e-07	6.04071e-06	0.708575	1.90092	0	81	KCNA6, KCNA4, KCND2, KCNH2, KCNK3, KCNK9, KCNQ3, KCNA1, KCNH6, KCNH5, KCNJ10, KCNB2, KCNJ8, KCNK1, KCNJ6, KCNJ5, KCNJ9, KCNJ11, KCNH3, KCNJ3, KCNA3, ABCC8, KCNK10, KCNV1, KCNS2, KCNC3, KCNN1, GNGT2, KCNJ2, KCNC1, KCNB1, KCNK17, KCNK13, KCNMB4, KCNA7, KCNN3, KCNH8, KCNS1, KCNH7, KCNC2, KCNA2, HCN4, KCNQ1, KCNK2, GNG7, KCNAB3, HCN1
REACTOME_NUCLEOTIDE_BINDING_DOMAIN_LEUCINE_RICH_REPEAT_CONTAINING_RECEPTOR_NLR_SIGNALING_PATHWAYS	0.564209	0.805671	0.382037	0.961158	5194533	40	NLRP1, NLRP3, NOD2, MEFV, MAPK13, CASP9
REACTOME_INWARDLY_RECTIFYING_K_CHANNELS	0.0016101	0.00792123	0.69535	1.64258	14016	25	KCNJ10, KCNJ8, KCNJ6, KCNJ5, KCNJ9, KCNJ11, KCNJ3, ABCC8, GNGT2, KCNJ2
REACTOME_AMYLOIDS	3.03466e-06	5.11341e-05	-0.711759	-2.85961	0	70	HIST1H3G, HIST1H3B, HIST1H3F, HIST1H2BO, HIST1H3C, HIST2H3A, HIST2H3C, HIST1H2AJ, HIST1H2BI, HIST1H2BM, HIST1H2BJ, HIST1H2BB, HIST1H2BL, HIST1H2BC, HIST1H3J, HIST1H2AB, HIST2H2AC, HIST1H4K, HIST1H4A, HIST1H2BH, HIST1H3A, HIST1H3H, HIST1H4I, HIST1H2BN, H2AFX, HIST2H3D, HIST1H3D, HIST1H2AE, HIST2H2AA4, HIST1H2BF, HIST1H4D, HIST1H2BE, HIST1H4J, HIST2H2AA3, HIST1H4F, HIST1H4E, HIST1H4B, TTR, HIST1H3I…
REACTOME_PACKAGING_OF_TELOMERE_ENDS	1.46892e-06	3.64096e-05	-0.828512	-3.06792	0	45	HIST1H2BO, HIST1H2AJ, HIST1H2BI, HIST1H2BM, HIST1H2BJ, HIST1H2BB, HIST1H2BL, HIST1H2BC, HIST1H2AB, HIST2H2AC, HIST1H4K, HIST1H4A, HIST1H2BH, HIST1H4I, HIST1H2BN, H2AFX, HIST1H2AE, HIST2H2AA4, HIST1H2BF, HIST1H4D, HIST1H2BE, HIST1H4J, HIST2H2AA3, HIST1H4F, HIST1H4E, HIST1H4B, ACD, HIST1H2BG, HIST1H2BK
REACTOME_TELOMERE_MAINTENANCE	3.20876e-06	5.27489e-05	-0.81052	-3.27192	0	72	HIST1H2BO, HIST1H2AJ, HIST1H2BI, HIST1H2BM, HIST1H2BJ, HIST1H2BB, HIST1H2BL, HIST1H2BC, HIST1H2AB, HIST2H2AC, POLE2, HIST1H4K, RFC3, HIST1H4A, HIST1H2BH, FEN1, HIST1H4I, HIST1H2BN, H2AFX, POLA2, HIST1H2AE, RFC5, HIST2H2AA4, POLD3, DNA2, HIST1H2BF, HIST1H4D, HIST1H2BE, HIST1H4J, HIST2H2AA3, RFC4, PRIM1, HIST1H4F, RFC2, POLE, HIST1H4E, LIG1, HIST1H4B, ACD, HIST1H2BG, POLA1, HIST1H2BK
REACTOME_PLATELET_ACTIVATION_SIGNALING_AND_AGGREGATION	0.0718843	0.180784	0.436271	1.20908	716822	163	PRKCB, VAV1, SERPINA1, PRKCG, DGKI, THPO, HGF, F5, SRGN, DGKK, ITGA2B, CFD, PLEK, TUBA4A, CLU, COL1A1, PIK3R5, GNGT2, RASGRP2, ITGB3, RAC2, APBB1IP, ADRA2B, PRKCQ, DGKA, DGKE, CD9, SCG3, VWF, F13A1, SERPING1, GNG7, TGFB2, ACTN2, TRPC6, TMSB4X, PLCG2
REACTOME_REMOVAL_OF_THE_FLAP_INTERMEDIATE_FROM_THE_C_STRAND	0.0262759	0.0859707	-0.673282	-1.67388	62900	10	FEN1, POLD3, DNA2, PCNA, RPA2
REACTOME_CREATION_OF_C4_AND_C2_ACTIVATORS	0.758158	0.97148	0.579379	0.829629	4197546	2	C1S, MBL2
REACTOME_APC_CDC20_MEDIATED_DEGRADATION_OF_NEK2A	1.33881e-06	3.4706e-05	-0.804823	-2.48802	1	21	UBE2C, NEK2, BUB1B, CDC20, MAD2L1
REACTOME_INITIAL_TRIGGERING_OF_COMPLEMENT	0.059689	0.159644	0.751417	1.39084	426603	7	C3, CFD, C2, C1S, C4A
REACTOME_EXTENSION_OF_TELOMERES	8.28081e-07	2.9369e-05	-0.765148	-2.52389	0	27	POLE2, RFC3, FEN1, POLA2, RFC5, POLD3, DNA2, RFC4, PRIM1, RFC2, POLE, LIG1, POLA1
REACTOME_G2_M_CHECKPOINTS	1.29969e-06	3.4706e-05	-0.867803	-3.15199	0	41	CCNB2, MCM10, CDK1, CDC25C, CCNB1, CDC45, CDC25A, ORC6, ORC1, MCM5, CDC6, CHEK1, RFC3, MCM4, MCM7, CHEK2, RFC5, WEE1, MCM8, MCM2, RFC4, DBF4, MCM6, MCM3, RFC2
REACTOME_G2_M_DNA_DAMAGE_CHECKPOINT	3.68116e-05	0.000302574	-0.890213	-2.14052	92	9	CDK1, CDC25C, CCNB1, CHEK1, CHEK2, WEE1
REACTOME_S_PHASE	7.87079e-06	9.60152e-05	-0.694795	-2.96619	0	105	GINS2, CDC45, CCNA2, CDC25A, CDT1, ORC6, ORC1, MCM5, CCNE2, CDC6, GINS1, POLE2, RFC3, MCM4, MCM7, CKS1B, FEN1, POLA2, RFC5, POLD3, DNA2, WEE1, MCM8, MCM2, GINS4, RFC4, PRIM1, MCM6, MCM3, RFC2, POLE, SKP2, PSMB10, LIG1
REACTOME_SCFSKP2_MEDIATED_DEGRADATION_OF_P27_P21	0.00626311	0.0260576	-0.404928	-1.54871	3358	53	CCNA2, CCNE2, CKS1B, SKP2, PSMB10, PSMD8, PSME2, CUL1, CCNE1, PSME1, PSMC3, PSMC6, PSMB6, PSMA4, PSMB5, PSMD10, PSMC2, PSMD11, PSMD7, CDK2, PSMA6, PSMB2, PSMB7, PSMC1, PSMC4, CDKN1B
REACTOME_TRYPTOPHAN_CATABOLISM	0.409698	0.662197	0.563299	1.0737	2999833	8	KMO, KYNU, TDO2, CCBL1, CCBL2
REACTOME_DNA_STRAND_ELONGATION	9.15059e-07	2.9369e-05	-0.867993	-2.93834	0	30	GINS2, CDC45, MCM5, GINS1, RFC3, MCM4, MCM7, FEN1, POLA2, RFC5, POLD3, DNA2, MCM8, MCM2, GINS4, RFC4, PRIM1, MCM6, MCM3, RFC2, LIG1, POLA1
REACTOME_RESOLUTION_OF_AP_SITES_VIA_THE_SINGLE_NUCLEOTIDE_REPLACEMENT_PATHWAY	0.00457838	0.0196549	-0.715943	-1.88312	9916	12	LIG3, CCNO, XRCC1, OGG1, MUTYH, TDG, MBD4
REACTOME_FGFR_LIGAND_BINDING_AND_ACTIVATION	0.00819631	0.0328828	0.732465	1.56654	65758	14	FGF19, FGFR4, FGF10, FGF5, FGF18, FGF9, FGF17, FGF7, FGFR2, FGF22, FGF2
REACTOME_CHOLESTEROL_BIOSYNTHESIS	0.396554	0.644042	0.470224	1.07202	3350354	20	TM7SF2, DHCR7, IDI1, MVD, PMVK, DHCR24, HMGCR, MSMO1, MVK, HMGCS1, LSS, HSD17B7, FDFT1, CYP51A1
REACTOME_APOBEC3G_MEDIATED_RESISTANCE_TO_HIV1_INFECTION	0.513093	0.760054	-0.44567	-0.941826	1569505	6	PPIAP22, PPIA, BANF1, PSIP1, HMGA1
REACTOME_GAP_JUNCTION_TRAFFICKING	0.0848528	0.204253	0.598505	1.35273	711781	19	GJA1, GJB3, GJA4, GJB1, MYO6, DNM1, GJC2
REACTOME_FGFR2C_LIGAND_BINDING_AND_ACTIVATION	0.0620251	0.163941	0.749359	1.38703	443299	7	FGF5, FGF18, FGF9, FGF17, FGFR2, FGF2
REACTOME_METABOLISM_OF_PORPHYRINS	0.803386	0.998633	0.364895	0.757275	6293687	12	BLVRA, HMOX1, CPOX, ALAD, PPOX, UROS, HMBS
REACTOME_FGFR4_LIGAND_BINDING_AND_ACTIVATION	0.0297652	0.0950793	0.784917	1.45285	212734	7	FGF19, FGFR4, FGF18, FGF9, FGF17, FGF2
REACTOME_VIF_MEDIATED_DEGRADATION_OF_APOBEC3G	0.0960872	0.221202	-0.331143	-1.24205	59752	48	PSMB10, PSMD8, PSME2, PSME1, PSMC3, PSMC6, PSMB6, PSMA4, RBX1, PSMB5, PSMD10, PSMC2, PSMD11, PSMD7, CUL5, PSMA6, PSMB2, PSMB7, PSMC1, PSMC4
REACTOME_SIGNALING_BY_FGFR	0.556853	0.79855	0.360482	0.978165	5483333	98	PDE1B, PRKCG, FGF19, FGFR4, FGF10, FGF5, ADCY8, FGF18, FGF9, PRKAR2B, IL17RD, FGF17, FGF7, FGFR2, CASP9, ADCY5, ADCY4, NR4A1, ADCY2, FOXO4, FOXO1, FGF22, CDKN1A, FGF2, KRAS
REACTOME_DIGESTION_OF_DIETARY_CARBOHYDRATE	0.487315	0.738091	0.717834	1.02789	2698023	2	MGAM, AMY2B
REACTOME_FGFR1_LIGAND_BINDING_AND_ACTIVATION	0.12677	0.272111	0.685551	1.30673	928215	8	FGF10, FGF5, FGF9, FGF17, FGF22, FGF2
REACTOME_GAP_JUNCTION_ASSEMBLY	0.09486	0.220468	0.674016	1.34755	721518	10	GJA1, GJB3, GJA4, GJB1, GJC2
REACTOME_SYNTHESIS_OF_GLYCOSYLPHOSPHATIDYLINOSITOL_GPI	0.768829	0.977541	-0.274215	-0.799508	1340075	17	PIGB, PIGW, PIGA, PIGO, PIGL, SEMA6D, DPM2, PIGP, PIGV, PIGC, PIGX, PIGN, PIGG, PIGQ, PIGM, PIGH, PIGF
REACTOME_RNA_POL_I_TRANSCRIPTION_INITIATION	0.507853	0.75395	-0.301282	-0.964844	680855	24	UBTF, GTF2H1, KAT2B, RRN3, CDK7, POLR1C, POLR1A, TAF1A, EHMT2, ERCC3, CCNH, POLR2K, TAF1B, POLR2H, GTF2H2, GTF2H3, TAF1C, GTF2H2B, POLR1D, POLR1B, ERCC6, MNAT1, GTF2H4, ERCC2
REACTOME_PYRIMIDINE_METABOLISM	0.489887	0.739381	-0.318425	-0.971512	759975	20	TK1, TYMS, DCK, NT5C, TK2, CAD
REACTOME_INTRINSIC_PATHWAY_FOR_APOPTOSIS	0.581665	0.81565	-0.277717	-0.932362	657209	29	E2F1, BID, CASP8, TP53, TFDP1, CASP3, CASP7
REACTOME_PI3K_CASCADE	0.338599	0.57054	0.418797	1.0931	3224543	57	FGF19, FGFR4, FGF10, FGF5, FGF18, PRKAA2, FGF9, FGF17, FGF7, FGFR2, IRS2
REACTOME_APOPTOTIC_EXECUTION_PHASE	0.886398	1	0.282979	0.730829	8359221	51	BMX, MAPT, OCLN, GAS2, DSG1, DSP, CDH1, PRKCQ, PKP1
REACTOME_SHC_RELATED_EVENTS	0.0614048	0.16344	-0.513826	-1.47193	111430	16	CDK1, SOS1

## Sheet: GSEA MP41 Reactome
pathway	pval	padj	ES	NES	nMoreExtreme	size	leadingEdge
REACTOME_GLYCOGEN_BREAKDOWN_GLYCOGENOLYSIS	0.830006	0.98289	-0.247753	-0.756555	1362336	17	PYGB, PGM1, PHKG1, GYG2, CALM2, PHKG2, CALM3, PYGL, PGM2, PHKA2, GYG1, CALM1, PHKB, AGL, PHKA1P1, PYGM, PHKA1
REACTOME_TRANSLATION	4.77395e-05	0.000428383	-0.342584	-1.62774	0	159	RPL12P2, EIF4A1, RPL10, RPS15P5, EIF4B, RPSA, EIF3A, EEF1B2, EIF2S2, EIF5, EIF4G1, EIF4EBP1, EEF1A1, EIF3D, EEF1D, RPLP0, SPCS2, RPSAP9, RPL13A, EIF3K, RPN1, RPS2, RPS8, RPL12, EIF3I, EIF2S3, RPL41, RPL19, RPLP1, RPL30, FAU, RPL6, RPS19, RPS4X, RPL27A, EIF3B, EEF1DP1, RPL18A, RPS9, RPL21P134, RPS23, RPL14, RPL29, RPS15, RPL7A, RPL4, RPS15AP11, RPL13, RPL21P75, EIF2B5, SRP9, RPS3, RPL22, EIF4A2, R…
REACTOME_PYRIMIDINE_CATABOLISM	0.455159	0.673532	-0.409534	-0.9824	1183767	8	UPP1, TYMP, NT5C
REACTOME_RNA_POL_III_TRANSCRIPTION_INITIATION_FROM_TYPE_2_PROMOTER	0.11415	0.250888	-0.389427	-1.29491	146541	23	LZTS1, GTF3C2, POLR3E, GTF3C5, POLR1C, POLR2E, POLR3K, GTF3C3, POLR3D, BRF1, POLR3H, GTF3C4, POLR3C, TBP, POLR3B, POLR1D, POLR3F, POLR2F, POLR3A, POLR2H, POLR2K, POLR2L, POLR3GL
REACTOME_INHIBITION_OF_THE_PROTEOLYTIC_ACTIVITY_OF_APC_C_REQUIRED_FOR_THE_ONSET_OF_ANAPHASE_BY_MITOTIC_SPINDLE_CHECKPOINT_COMPONENTS	0.000227668	0.00144548	-0.699358	-2.17134	357	18	UBE2C, BUB1B, CDC20, MAD2L1, UBE2E1, ANAPC1, ANAPC7
REACTOME_PYRUVATE_METABOLISM_AND_CITRIC_ACID_TCA_CYCLE	0.0155283	0.0514806	-0.392972	-1.50395	10539	41	SLC16A3, SLC16A8, NNT, IDH3B, IDH1, D2HGDH, IDH3G, LDHA, SUCLG2, ACO2, CS, PDHX, SDHB, PDPR, OGDH, DLAT, LDHB, PDHB
REACTOME_EXTRINSIC_PATHWAY_FOR_APOPTOSIS	0.187673	0.366099	-0.45407	-1.2457	389154	12	CFLAR, TRAF2, TNFRSF1A, CASP10, CASP8, FAS
REACTOME_PTM_GAMMA_CARBOXYLATION_HYPUSINE_FORMATION_AND_ARYLSULFATASE_ACTIVATION	0.292709	0.489312	-0.356535	-1.10695	460274	18	ARSH, ARSI, ARSB, PROS1, EIF5A
REACTOME_APOPTOTIC_CLEAVAGE_OF_CELLULAR_PROTEINS	0.867368	0.994444	0.284857	0.732082	8022856	38	DSG1, PKP1, CDH1, BMX, DSG3, PRKCQ, TJP2, MAPT, GAS2, TJP1, ROCK1P1, ROCK1, BIRC2
REACTOME_RNA_POL_I_TRANSCRIPTION_TERMINATION	0.999237	1	-0.141813	-0.459965	1388314	21	UBTF, GTF2H1, POLR1C, CDK7, TAF1B, GTF2H2B, POLR1A, ERCC3, POLR1B, ERCC2, POLR1D, GTF2H2, GTF2H3, TAF1C, POLR2H, TAF1A, POLR2K, CCNH, GTF2H4, MNAT1, PTRF
REACTOME_FORMATION_OF_THE_TERNARY_COMPLEX_AND_SUBSEQUENTLY_THE_43S_COMPLEX	0.0001044	0.00073959	-0.478894	-1.91686	50	51	RPS15P5, RPSA, EIF3A, EIF2S2, EIF3D, RPSAP9, EIF3K, RPS2, RPS8, EIF3I, EIF2S3, FAU, RPS19, RPS4X, EIF3B, RPS9, RPS23, RPS15, RPS15AP11, RPS3, RPS11, RPS6, EIF3G, RPS13, RPS19P3, RPS27, EIF3E, RPS29, EIF3FP3, RPS27A, RPS24, RPS5, RPS7, RPS3A, RPS14, EIF3F, RPS26, RPS16
REACTOME_ACTIVATION_OF_THE_PRE_REPLICATIVE_COMPLEX	1.0099e-06	3.99802e-05	-0.776605	-2.7647	0	30	CDT1, MCM5, MCM10, CDC45, CDC6, ORC1, MCM7, ORC6, MCM4, MCM2, POLE2, CDK2, POLA2, MCM3, MCM8, PRIM1, DBF4, POLA1, MCM6, POLE, ORC3
REACTOME_PROCESSING_OF_INTRONLESS_PRE_MRNAS	0.27114	0.464318	-0.394607	-1.13632	509582	14	CSTF3, CPSF7, CPSF2, CSTF1, PCF11, PABPN1
REACTOME_GAP_JUNCTION_DEGRADATION	0.718199	0.915432	0.405059	0.829382	5524778	10	MYO6, DNM1, CLTCL1
REACTOME_BASE_EXCISION_REPAIR	0.000530009	0.00287658	-0.663228	-2.09133	798	19	FEN1, LIG1, POLD1, POLD3, XRCC1, PCNA, LIG3, OGG1, POLD2, APEX1, NTHL1, MBD4, MUTYH
REACTOME_BILE_ACID_AND_BILE_SALT_METABOLISM	0.718128	0.915432	0.357584	0.837456	6142250	20	AKR1C4, ABCC3, CYP46A1, FABP6, AKR1D1, SLC27A2, CYP39A1, BAAT
REACTOME_SYNTHESIS_OF_BILE_ACIDS_AND_BILE_SALTS_VIA_7ALPHA_HYDROXYCHOLESTEROL	0.79606	0.970173	-0.270955	-0.762372	1569638	13	HSD3B7, CYP27A1, AMACR, SLC27A5
REACTOME_RECYCLING_OF_BILE_ACIDS_AND_SALTS	0.647019	0.858863	0.472269	0.892443	4671051	7	ABCC3, FABP6, BAAT, ALB
REACTOME_SIGNALING_BY_RHO_GTPASES	0.134992	0.28933	-0.248643	-1.13101	11175	110	ARHGAP11A, RHOJ, ARHGDIG, DEPDC1B, SYDE1, OPHN1, PRR5-ARHGAP8, VAV3, ARHGAP11B, ARHGAP31, RACGAP1, TIAM2, ECT2, ARHGAP8, RHOQ, FGD1, STARD8, ARHGDIB, FGD3, ARHGEF2, ARHGAP24, RAC3, ARHGAP15
REACTOME_SIGNALING_BY_WNT	0.0118148	0.0407762	-0.349151	-1.44639	4214	61	PSMB10, PSMB5, PPP2R1A, PSMB6, PSMA7, PSMC3, PSME2, PSMD8, PSMB3, PSMC4, PSME1, PSMC1, AXIN1, CTNNB1, PSMC6, FRAT2, PPP2R5D, CUL1, PSMD11, CSNK1A1, PSMB4, PSMA1, PSMB7, PSMB2, PPP2R5C, PSMB8, PSMD7, PSMC2, PSMD14, PSMD5, APC, PSMA4
REACTOME_METABOLISM_OF_NON_CODING_RNA	5.56299e-05	0.000479987	-0.502925	-1.99718	28	49	GEMIN4, NUP35, NUP50, NUP85, NUP62, SNRPD1, NUP205, SNUPN, NUP210, NUP155, NUP107, NUP43, DDX20, SNRPE, NUP188, NUP93, NUP37, NUPL2, SNRPB, AAAS, NUP88, PRMT5, CLNS1A, WDR77
REACTOME_SYNTHESIS_OF_BILE_ACIDS_AND_BILE_SALTS_VIA_24_HYDROXYCHOLESTEROL	0.822979	0.980015	0.367056	0.734435	6218172	9	AKR1C4, CYP46A1, AKR1D1, SLC27A2, CYP39A1
REACTOME_SYNTHESIS_OF_BILE_ACIDS_AND_BILE_SALTS	0.864092	0.994444	0.311255	0.700638	7158945	16	AKR1C4, CYP46A1, AKR1D1, SLC27A2, CYP39A1, BAAT
REACTOME_METABOLISM_OF_STEROID_HORMONES_AND_VITAMINS_A_AND_D	0.0433229	0.117094	0.571689	1.41127	387114	28	CGA, CYP11B1, SRD5A2, PNLIP, GC, HSD3B1, CYP17A1, HSD11B1, CYP11B2, STARD6, BCMO1, CYP2R1, LRP2, STARD5, LGMN
REACTOME_ANDROGEN_BIOSYNTHESIS	0.00355163	0.0155211	0.870411	1.58658	24897	6	CGA, SRD5A2, HSD3B1, CYP17A1
REACTOME_SIGNALLING_BY_NGF	0.993131	1	0.230944	0.661223	9925963	208	SH3GL2, PDE1B, MCF2, ADCYAP1, ADCYAP1R1, PRKCG, PCSK5, ADCY2, NGFR, ADCY5, NGF, PDE1A, ADCY8, FGD2, MAG, RASGRF1, NTRK2, PRKAR2B, ADCY4, AKAP13, VAV1, DNM1, SORCS3, ITPR2, RAP1A, KALRN, NGEF, FOXO1, ADORA2A, PRKACB, BCL2L11, ITPR3, ARHGAP4, KRAS, NTRK1, MAPK8, RALA, ARHGEF4, KIDINS220, MAP2K1, CASP9, PRKACA, HDAC3, MAPKAPK2, CAMK4, DUSP4, PRKCI, PREX1, MEF2A, CDKN1A, PIK3R1, PTEN
REACTOME_CTNNB1_PHOSPHORYLATION_CASCADE	0.435706	0.655996	-0.340314	-1.00084	781498	15	PPP2R1A, AXIN1, CTNNB1, FRAT2, PPP2R5D, CSNK1A1, PPP2R5C, APC, PPP2R5A, PPP2CA, PPP2CB, PPP2R5B, PPP2R1B, PPP2R5E, FRAT1
REACTOME_INSULIN_RECEPTOR_RECYCLING	0.975118	1	-0.186447	-0.604737	1354804	21	ATP6V0A4
REACTOME_COPI_MEDIATED_TRANSPORT	0.587842	0.808367	-0.354413	-0.884523	1436867	9	COPZ1, ARCN1, COPB1, COPE, ARF1, GBF1, COPA, ARFGAP1, COPB2
REACTOME_NEF_MEDIATED_DOWNREGULATION_OF_MHC_CLASS_I_COMPLEX_CELL_SURFACE_EXPRESSION	0.333477	0.538201	-0.420453	-1.08673	769485	10	AP1S1, HLA-K, HLA-A, AP1S2, AP1M1, PACS1
REACTOME_SIGNALING_BY_SCF_KIT	0.193952	0.375086	-0.260734	-1.11708	46424	74	CDK1, GRAP2, CHEK1, STAT5A, TRIB3, SRC, MLST8, GRAP, CDKN1B, SH2B2, MDM2, AKT1, MAPK3, SOCS6, AKT2, FYN, MAP2K2, PHLPP1, BAD, SH2B3, TSC2, AKT1S1, STAT5B
REACTOME_DEVELOPMENTAL_BIOLOGY	0.00921761	0.0342732	0.424922	1.22987	92174	354	FABP4, UNC5D, TRPC7, SH3GL2, SCN3B, COL4A4, DCC, DCX, TRPC6, PAK7, CRMP1, PCK1, SLIT3, GFRA2, FOXA2, CACNB2, COL1A2, HNF4A, CNTN1, ST8SIA2, PTF1A, NCAN, CACNA1G, COL4A3, KCNQ3, COL6A3, EGFR, ANK1, CDH4, TCF4, SPTA1, GCK, HNF1B, UNC5A, COL5A1, NRP1, CDH15, SEMA5A, INSM1, SLIT2, ONECUT3, NEUROD1, ADIPOQ, KLF5, CACNA1S, CACNA1I, TRPC4, COL3A1, SCN5A, COL5A2, SCN4A, SPTB, ITGA1, ANGPTL4, RND1, FOXA3,…
REACTOME_CROSS_PRESENTATION_OF_SOLUBLE_EXOGENOUS_ANTIGENS_ENDOSOMES	0.411552	0.631903	-0.262446	-1.01946	252524	44	PSMB10, PSMB5, PSMB6, PSMA7, PSMC3, PSME2, PSMD8, PSMB3, PSMC4, PSME1, PSMC1
REACTOME_SIGNALING_BY_NODAL	0.755358	0.945644	0.37504	0.798029	5987285	12	ACVR2A, ACVR1C, FURIN
REACTOME_DAG_AND_IP3_SIGNALING	0.159555	0.324413	0.500672	1.24806	1437563	30	PDE1B, PRKCG, ADCY2, ADCY5, PDE1A, ADCY8, PRKAR2B, ADCY4, ITPR2, PRKACB, ITPR3
REACTOME_SPRY_REGULATION_OF_FGF_SIGNALING	0.438989	0.65851	-0.354403	-0.997166	865580	13	SRC, PPP2R1A, MAPK3
REACTOME_TCA_CYCLE_AND_RESPIRATORY_ELECTRON_TRANSPORT	0.00280955	0.0124397	-0.310529	-1.42186	195	116	SLC16A3, SLC16A8, NNT, CYC1, NDUFS3, IDH3B, IDH1, D2HGDH, IDH3G, NDUFS2, NDUFB10, LDHA, NDUFS7, SUCLG2, COX8A, ATP5J2, ACO2, NDUFA13, NDUFS8, NDUFA6, CS, PDHX, SDHB, NDUFC1, NDUFB8, PDPR, OGDH, DLAT, UCP3, ATP5F1, ATP5B, LDHB, PDHB, NDUFAB1, COX6B1, NDUFA10, NDUFA9, ATP5G1, NDUFB2, NDUFA7, ATP5A1, ETFB, NDUFS6, NDUFB7, UQCRC1, ATP5I, NDUFA3, PDK1, SDHD, NDUFS5, UQCRFS1, PDP2
REACTOME_BMAL1_CLOCK_NPAS2_ACTIVATES_CIRCADIAN_EXPRESSION	0.665261	0.871926	-0.246417	-0.897767	592576	33	BHLHE40, NAMPT, DBP, PER2, NCOA2, RXRA, NPAS2, TBL1XR1
REACTOME_ANTIGEN_PROCESSING_CROSS_PRESENTATION	0.985976	1	0.213635	0.582598	9593071	70	CYBB, MRC1, NCF4
REACTOME_GROWTH_HORMONE_RECEPTOR_SIGNALING	0.853982	0.994444	0.301436	0.72233	7443509	23	GH2, GH1, PRL, PTPN6
REACTOME_TRIF_MEDIATED_TLR3_SIGNALING	0.0106006	0.0381507	-0.339204	-1.43246	3047	68	CDK1, IRAK1, TLR3, IRF7, HMGB1, NFKBIA, DUSP3, MAPK11, NOD1, S100B, IKBKE, PPP2R1A, RPS6KA5, MAPKAPK3, MAP2K7, MAPK3, AGER, ATF1, MAP2K2, DUSP7
REACTOME_CELL_CELL_COMMUNICATION	0.0841383	0.19799	0.441477	1.23471	833584	106	CDH6, DSCAM, DCC, CADM1, SIRPG, CDH8, CDH18, CDH13, CDH4, KIRREL3, CADM2, CDH5, ACTN2, CDH15, CDH10, CDH11, PVRL4, NPHS1, CDH9, CLDN6, COL17A1, CDH1, CDH2, CDH12, PVRL3, LAMA3, INADL, LAMC2, FLNC, CLDN11, SKAP2, CRB3, PTPN6, MAPK8, PVRL1, F11R, PARD6B, RSU1, ITGB1
REACTOME_ABCA_TRANSPORTERS_IN_LIPID_HOMEOSTASIS	0.544242	0.764665	0.429089	0.965884	4509009	16	ABCD2, ABCG4, ABCA6, ABCA3, ABCA7, ABCA10, ABCA9, ABCD3, ABCG1, APOA1
REACTOME_ENDOSOMAL_VACUOLAR_PATHWAY	0.267786	0.459745	-0.465743	-1.16237	654551	9	CTSS, HLA-K, HLA-G
REACTOME_TETRAHYDROBIOPTERIN_BH4_SYNTHESIS_RECYCLING_SALVAGE_AND_REGULATION	0.928983	1	0.285043	0.616452	7458101	13	PRKG2, NOS3, GCH1
REACTOME_ER_PHAGOSOME_PATHWAY	0.0159895	0.0523316	-0.346809	-1.42345	6266	58	PSMB10, PSMB5, PSMB6, PSMA7, PSMC3, PSME2, PSMD8, PSMB3, PSMC4, HLA-K, PSME1, PSMC1, HLA-G, CALR, PSMC6, HLA-A, PSMD11, TAP2, PSMB4, PSMA1, PSMB7, TAP1, PSMB2, HLA-C, PSMB8, PSMD7, PDIA3, PSMC2, PSMD14, PSMD5
REACTOME_MEIOSIS	1.01422e-05	0.000136514	-0.680604	-3.07283	0	104	HIST1H3F, HIST1H3B, BRCA1, HIST1H3C, HIST1H2AJ, MND1, HIST1H2BM, RAD51, HIST1H2BL, HIST1H2BO, HIST1H2BI, HIST1H4I, HIST1H2AB, HIST2H3A, HIST1H2AD, STAG3, HIST2H3C, HIST1H2BB, HIST1H3H, SMC1B, BLM, HIST1H3D, HIST1H4A, HIST1H2BC, CDK2, HIST1H2BJ, HIST3H2BB, HIST2H2AA3, HIST1H3E, H2AFZ, HIST2H3D, HIST1H4F, HIST2H2AC, H2AFX, HIST2H2AA4, CDK4, LMNB1, HIST1H3A, HIST1H2BF, HIST1H2BN, BRCA2, STAG2, SMC1A…
REACTOME_NEGATIVE_REGULATION_OF_FGFR_SIGNALING	0.0957476	0.221437	0.532383	1.32085	859196	29	FGF5, FGF23, FGF2, FGF9, FGF22, FGF18, FGF6, FGF19, FGFR2, FGF17, FGF1, FGFR1
REACTOME_G0_AND_EARLY_G1	0.000102796	0.00073959	-0.655118	-2.20306	126	24	CCNA2, MYBL2, E2F1, CDK1, CDC6, CDC25A, CDK2, LIN9, RBL1, PCNA, TFDP1, E2F5, CCNE2
REACTOME_REGULATION_OF_KIT_SIGNALING	0.980944	1	-0.188918	-0.566598	1682382	16	SRC, SH2B2, SOCS6, FYN
REACTOME_MEMBRANE_TRAFFICKING	1	1	0.121039	0.339804	9928137	115	SH3GL2, GJB4, GJB5, DNAJC6, MYO6, GJA5, TPD52L1, DNM1, CHMP4C, TBC1D8B, VPS37A, NECAP1, CHMP4B, CPD, VAMP2, VTA1, TPD52, TGOLN2, CLTCL1, VAMP7, COPB2, SH3D19, PICALM, IGF2R, AP1M2, TJP1, PREB, SNAP23, OCRL, GJC1, AP3S1, AP3B1, ARFGAP1, SEC24D, COPA, VPS37B, GBF1, SORT1
REACTOME_NEF_MEDIATES_DOWN_MODULATION_OF_CELL_SURFACE_RECEPTORS_BY_RECRUITING_THEM_TO_CLATHRIN_ADAPTERS	0.93869	1	-0.207811	-0.664935	1358147	20	AP1S1, HLA-K, CD28, HLA-A, AP1S2, AP1M1, AP2S1, AP2A2, ATP6V1H, PACS1
REACTOME_IMMUNOREGULATORY_INTERACTIONS_BETWEEN_A_LYMPHOID_AND_A_NON_LYMPHOID_CELL	0.0466235	0.123534	0.525793	1.37083	436672	43	CD40, LILRB4, CD3G, LILRB5, VCAM1, LILRB1, LILRB2, CD200R1, KLRC1, CRTAM, SELL, CDH1, ICAM2, CD19, CD96, CXADR, ULBP2, C3
REACTOME_ACTIVATED_AMPK_STIMULATES_FATTY_ACID_OXIDATION_IN_MUSCLE	0.511625	0.731048	-0.312562	-0.95446	839759	17	STRADB, CAB39L, CPT1B, STK11, ACSL1, PRKAG1, STRADA, ACACB, CPT2, PRKAA1, PRKAG2, PRKAB1, PRKAB2, CPT1A, PRKAA2, SLC25A20, CAB39
REACTOME_VITAMIN_B5_PANTOTHENATE_METABOLISM	0.0153385	0.0511031	-0.660858	-1.76241	33508	11	FASN, SLC5A6, PPCS, PANK4
REACTOME_BOTULINUM_NEUROTOXICITY	0.174087	0.34358	0.544943	1.25321	1467128	18	SYT2, SNAP25, STX1B, STX1A, STX16, VAMP2, STX12, STX11, STX8
REACTOME_METABOLISM_OF_VITAMINS_AND_COFACTORS	0.00493903	0.0205183	-0.397602	-1.58536	2493	50	DHFR, SHMT1, FASN, QPRT, DHFRP1, SLC19A1, ACP5, NAMPT, GSTO1, SLC5A6, NADK, PPCS, MTHFD1, PANK4, PNPO, MOCOS, SLC2A1
REACTOME_TRANS_GOLGI_NETWORK_VESICLE_BUDDING	0.998694	1	0.174605	0.468229	9583032	57	SH3GL2, DNAJC6, TPD52L1, TBC1D8B, NECAP1, CPD, VAMP2, TPD52, TGOLN2, VAMP7, SH3D19, PICALM, IGF2R, AP1M2, SNAP23, OCRL, AP3S1, AP3B1, GBF1, SORT1
REACTOME_PROTEOLYTIC_CLEAVAGE_OF_SNARE_COMPLEX_PROTEINS	0.210479	0.394574	0.542896	1.22207	1743801	16	SNAP25, STX1B, STX1A, STX16, VAMP2, STX12, STX11, STX8
REACTOME_RESOLUTION_OF_AP_SITES_VIA_THE_MULTIPLE_NUCLEOTIDE_PATCH_REPLACEMENT_PATHWAY	0.0020483	0.00963992	-0.645038	-1.96973	3361	17	FEN1, LIG1, POLD1, POLD3, PCNA, OGG1, POLD2, APEX1, NTHL1, MBD4, MUTYH
REACTOME_GAMMA_CARBOXYLATION_TRANSPORT_AND_AMINO_TERMINAL_CLEAVAGE_OF_PROTEINS	0.72689	0.917818	-0.400454	-0.760796	2574163	4	PROS1
REACTOME_IL_7_SIGNALING	0.951121	1	-0.230387	-0.595472	2194678	10	STAT5A, JAK3
REACTOME_CELL_CYCLE	0.0285714	0.0828818	-0.640965	-3.27768	0	395	HJURP, KIF20A, CENPA, AURKB, UBE2C, CDT1, CCNB2, BUB1B, KIF2C, RRM2, NDC80, CDCA8, BIRC5, PKMYT1, CCNA2, MYBL2, BRCA1, MCM5, PLK1, CDC20, NEK2, CCNB1, SPC24, SPC25, CDC25C, HIST1H2AJ, CENPM, MCM10, BUB1, CDC45, E2F1, CDK1, AURKA, PMF1, CDC6, HIST1H2BM, ORC1, GINS2, NUF2, E2F2, HIST1H2BL, CKS1B, ERCC6L, MCM7, HIST1H2BO, HIST1H2BI, GINS1, HIST1H4I, HIST1H2AB, SKA1, ORC6, CENPK, OIP5, CASC5, MCM4, H…
REACTOME_SIGNALING_BY_ERBB4	0.568993	0.790791	0.351689	0.970322	5585947	83	ESR1, PGR, NRG1, EGFR, GH2, EREG, CXCL12, GH1, PRL, HBEGF, ERBB4
REACTOME_ORC1_REMOVAL_FROM_CHROMATIN	3.07694e-06	6.47119e-05	-0.600134	-2.50822	0	64	CDT1, CCNA2, MCM5, CDC6, ORC1, MCM7, ORC6, MCM4, MCM2, CDK2, PSMB10, MCM3, MCM8, PSMB5, CDKN1B, MCM6, PSMB6, ORC3, PSMA7, PSMC3, PSME2, PSMD8, PSMB3, PSMC4, PSME1, PSMC1
REACTOME_O_LINKED_GLYCOSYLATION_OF_MUCINS	0.188786	0.367205	0.457558	1.20171	1779475	46	GALNT13, MUC16, GALNT9, WBSCR17, MUCL1, MUC15, GALNT8, GALNT5, B3GNT6, MUC12, MUC19, GALNT10, B3GNT5, GCNT1, GALNT1, GALNTL6, MUC4, C1GALT1
REACTOME_SULFUR_AMINO_ACID_METABOLISM	0.568453	0.790791	-0.277514	-0.933234	702296	24	APIP, ADI1, CBS, AHCY, MAT1A, SLC25A10
REACTOME_DOWNREGULATION_OF_ERBB2_ERBB3_SIGNALING	0.432698	0.654395	0.502403	1.04992	3381698	11	NRG1, USP8
REACTOME_ANTIVIRAL_MECHANISM_BY_IFN_STIMULATED_GENES	3.07694e-06	6.47119e-05	-0.511918	-2.13952	0	64	UBA7, ISG15, EIF2AK2, KPNB1, EIF4G2, EIF4A1, UBE2L6, NUP35, USP18, UBE2E1, NUP50, NUP85, NUP62, IFIT1, MX1, NUP205, NUP210, MAPK3, NUP155, NUP107, NUP43, DDX58, EIF4G1, KPNA2
REACTOME_PROLACTIN_RECEPTOR_SIGNALING	0.51808	0.737141	0.45549	0.985072	4159269	13	GH2, GH1, PRL
REACTOME_SIGNALING_BY_ERBB2	0.833144	0.98289	0.295453	0.821659	8224684	95	NRG1, PDE1B, PRKCG, ADCY2, EGFR, ADCY5, PDE1A, ADCY8, EREG, HBEGF, ERBB4, PRKAR2B, ADCY4, ITPR2, FOXO1, PRKACB, GRB7, ITPR3, KRAS
REACTOME_SPHINGOLIPID_DE_NOVO_BIOSYNTHESIS	0.998756	1	0.167544	0.413598	8924462	28	SGPP2, PPM1L, SGPP1, SGMS2, SGMS1, PPAP2A, ACER2
REACTOME_TERMINATION_OF_O_GLYCAN_BIOSYNTHESIS	0.280096	0.47363	0.523401	1.16402	2298573	15	MUC16, MUCL1, MUC15, MUC12, MUC19
REACTOME_DEFENSINS	0.0730619	0.177392	0.75157	1.36996	512185	6	DEFB1, DEFB126, DEFB103A
REACTOME_SIGNALING_BY_CONSTITUTIVELY_ACTIVE_EGFR	0.609982	0.824333	0.403162	0.91769	5098620	17	EGFR, KRAS, PIK3R1, GRB2, CBL, HSP90AA1
REACTOME_GRB2_EVENTS_IN_ERBB2_SIGNALING	0.324719	0.526593	0.475666	1.12321	2796035	21	NRG1, EGFR, EREG, HBEGF, ERBB4
REACTOME_SIGNALING_BY_EGFR_IN_CANCER	0.87967	1	0.282589	0.789584	8709963	104	SH3GL2, PDE1B, PRKCG, ADCY2, EGFR, ADCY5, PDE1A, ADCY8, PRKAR2B, ADCY4, PAG1, ITPR2, FOXO1, PRKACB, LRIG1, ITPR3, KRAS, MAP2K1, CASP9, PRKACA, CAMK4, SPRY1, CDKN1A, PIK3R1, PTEN
REACTOME_MEMBRANE_BINDING_AND_TARGETTING_OF_GAG_PROTEINS	0.960402	1	-0.230343	-0.574876	2347521	9	VPS37C, VPS28, TSG101, VPS37D, RPS27A, UBA52, VPS37B, VPS37A, NMT2
REACTOME_BETA_DEFENSINS	0.100688	0.229706	0.759134	1.32563	680712	5	DEFB1, DEFB126, DEFB103A
REACTOME_SRP_DEPENDENT_COTRANSLATIONAL_PROTEIN_TARGETING_TO_MEMBRANE	0.00278458	0.0124107	-0.306889	-1.4122	173	120	RPL12P2, RPL10, RPS15P5, RPSA, RPLP0, SPCS2, RPSAP9, RPL13A, RPN1, RPS2, RPS8, RPL12, RPL41, RPL19, RPLP1, RPL30, FAU, RPL6, RPS19, RPS4X, RPL27A, RPL18A, RPS9, RPL21P134, RPS23, RPL14, RPL29, RPS15, RPL7A, RPL4, RPS15AP11, RPL13, RPL21P75, SRP9, RPS3, RPL22, RPS11, RPL10A, RPLP2, RPS6, RPL36AP51, RPL8, RPL23A, SRP9P1, RPS13, SRP72, SSR4, RPS19P3, SRP14, RPL21, RPS27, RPL24
REACTOME_PI3K_EVENTS_IN_ERBB4_SIGNALING	0.86039	0.994444	0.288818	0.734754	7888902	35	NRG1, EREG, HBEGF, ERBB4, FOXO1, CASP9, CDKN1A, PIK3R1, PTEN
REACTOME_SHC1_EVENTS_IN_ERBB4_SIGNALING	0.503628	0.721161	0.42884	0.995609	4277051	19	NRG1, EREG, HBEGF, ERBB4, KRAS, MAP2K1
REACTOME_PI3K_EVENTS_IN_ERBB2_SIGNALING	0.803575	0.970173	0.306373	0.794436	7490318	41	NRG1, EGFR, EREG, HBEGF, ERBB4
REACTOME_NUCLEAR_SIGNALING_BY_ERBB4	0.00984606	0.0364088	0.599	1.5182	89990	34	ESR1, PGR, NRG1, GH2, EREG, CXCL12, GH1, PRL, HBEGF, ERBB4
REACTOME_GLYCOSPHINGOLIPID_METABOLISM	0.807276	0.970173	0.308736	0.78251	7378339	34	GBA3, SMPD3, NEU4, ASAH2C, ARSK
REACTOME_PPARA_ACTIVATES_GENE_EXPRESSION	0.998073	1	-0.150635	-0.670042	131589	94	TEAD2, TIAM2, SREBF1, MED24, MED9, TRIB3, PPARGC1B, MED16, FADS1, PLIN2, ABCA1, YAP1, NCOA2, RXRA, NPAS2, TBL1XR1, MED22, ESRRA, MED12, FDFT1, TEAD4, FHL2, PPARGC1A, ACOX1, HMGCR, MED25
REACTOME_ASSOCIATION_OF_LICENSING_FACTORS_WITH_THE_PRE_REPLICATIVE_COMPLEX	8.82461e-05	0.000674882	-0.791056	-2.22575	173	13	CDT1, E2F1, CDC6, ORC1, E2F2
REACTOME_RIP_MEDIATED_NFKB_ACTIVATION_VIA_DAI	0.257612	0.451491	-0.389823	-1.14645	462061	15	TLR3, HMGB1, NFKBIA, S100B, AGER
REACTOME_PRE_NOTCH_TRANSCRIPTION_AND_TRANSLATION	0.0448174	0.119691	-0.441165	-1.46694	57534	23	E2F1, TP53, MOV10, CCND1, E2F3, TFDP1
REACTOME_DEGRADATION_OF_THE_EXTRACELLULAR_MATRIX	0.000315388	0.0018619	0.7266	1.74115	2748	23	MMP10, MMP13, MMP8, MMP16, MMP1, MMP3, CTSG, PLG, KLK2, MMP9, MMP7, MMP2, KLKB1, MMP24
REACTOME_MITOCHONDRIAL_PROTEIN_IMPORT	0.000103587	0.00073959	-0.490175	-1.94654	53	49	TIMM50, CYC1, SLC25A13, SAMM50, MTX1, IDH3G, GFER, VDAC1, HSPA9, CHCHD4, SLC25A6, HSPD1, TIMM17B, ACO2, TIMM44, BCS1L, TOMM40, TIMM13, TOMM22, GRPEL2, CS, TAZ
REACTOME_SIGNALING_BY_HIPPO	0.655499	0.865002	-0.274495	-0.878303	948411	20	AMOT, YAP1, DVL2, YWHAE, MOB1A, LATS1, CASP3, WWC1, WWTR1, NPHP4, YWHAB, LATS2, STK3, MOB1B, AMOTL1, TJP1, STK4, SAV1, TJP2, AMOTL2
REACTOME_ACTIVATED_NOTCH1_TRANSMITS_SIGNAL_TO_THE_NUCLEUS	0.137034	0.291848	0.527061	1.27943	1207242	25	DNER, CNTN1, DLK1, DTX4, JAG1, DTX1
REACTOME_TRAFFICKING_AND_PROCESSING_OF_ENDOSOMAL_TLR	0.862715	0.994444	0.332632	0.695133	6742438	11	TLR7, UNC93B6, UNC93B2, LGMN
REACTOME_SIGNALING_BY_NOTCH4	0.246546	0.437798	-0.426645	-1.17046	511231	12	DLL4, JAG2, APH1A
REACTOME_DOWNSTREAM_SIGNALING_EVENTS_OF_B_CELL_RECEPTOR_BCR	0.267624	0.459745	-0.242048	-1.07192	38577	91	RASGRP3, PSMB10, TRIB3, NFKBIA, MLST8, PSMB5, CDKN1B, PSMB6, MDM2, PSMA7, PSMC3, PSME2, PSMD8, PSMB3, AKT1, PSMC4, PSME1, AKT2, PSMC1
REACTOME_ACTIVATION_OF_NF_KAPPAB_IN_B_CELLS	0.773306	0.953512	-0.212603	-0.87825	284827	60	PSMB10, NFKBIA, PSMB5, PSMB6, PSMA7, PSMC3, PSME2, PSMD8, PSMB3, PSMC4, PSME1, PSMC1
REACTOME_RORA_ACTIVATES_CIRCADIAN_EXPRESSION	0.862613	0.994444	-0.22728	-0.755742	1107391	23	SREBF1, NCOA2, RXRA, NPAS2, TBL1XR1
REACTOME_ANTIGEN_ACTIVATES_B_CELL_RECEPTOR_LEADING_TO_GENERATION_OF_SECOND_MESSENGERS	0.801849	0.970173	0.315532	0.778922	7164983	28	BLNK, CD19, PLCG2, CBLB, VAV1, ITPR2, ITPR3, SYK, PIK3R1
REACTOME_REGULATION_OF_COMPLEMENT_CASCADE	0.428569	0.652886	0.503891	1.05303	3349427	11	CFH, CR1, CFHR3, C3, CD46, CD55, C4A
REACTOME_YAP1_AND_WWTR1_TAZ_STIMULATED_GENE_EXPRESSION	0.765097	0.951775	-0.249841	-0.820675	1021224	22	TEAD2, TBX5, YAP1, NCOA2, RXRA, TBL1XR1
REACTOME_SIGNALING_BY_NOTCH2	0.345469	0.554122	-0.390574	-1.0715	716356	12	DLL4, JAG2, APH1A
REACTOME_PRE_NOTCH_EXPRESSION_AND_PROCESSING	0.0564783	0.144934	-0.357348	-1.3446	42377	38	E2F1, ST3GAL6, TP53, MOV10, LFNG, CCND1, E2F3
REACTOME_SIGNALING_BY_THE_B_CELL_RECEPTOR_BCR	0.98336	1	-0.16823	-0.773313	63054	119	RASGRP3, PSMB10, TRIB3, NFKBIA, ORAI1, MLST8, PSMB5, CDKN1B, PSMB6, MDM2, BTK, PSMA7, PSMC3, PSME2, PSMD8, PSMB3, AKT1, PSMC4, PSME1, AKT2, PSMC1, FYN
REACTOME_EXTRACELLULAR_MATRIX_ORGANIZATION	1.00196e-05	0.000136514	0.620398	1.70336	97	77	MMP10, COL4A4, MMP13, MMP8, COL1A2, MMP16, MMP1, COL4A3, COL22A1, MMP3, ADAMTS2, COL6A3, COL28A1, LEPREL1, CTSG, PLG, COL5A1, KLK2, MMP9, MMP7, TLL1, MMP2, COL5A3, COL17A1, COL3A1, TLL2, COL12A1, COL8A1, COL5A2, COL7A1, COL13A1, KLKB1, COL21A1, COL1A1, MMP24, COL4A6
REACTOME_NOTCH1_INTRACELLULAR_DOMAIN_REGULATES_TRANSCRIPTION	0.969074	1	-0.179827	-0.695223	614444	43	HDAC7, MYC, RBX1, TBL1XR1, TLE2, HDAC4, HDAC9, MAML2, TLE1, KAT2A, CUL1, NCOR2, SNW1, TLE3
REACTOME_CIRCADIAN_REPRESSION_OF_EXPRESSION_BY_REV_ERBA	0.996901	1	-0.155749	-0.505167	1385068	21	NCOA2, RXRA, NPAS2, TBL1XR1, PPARGC1A, PPARA, NCOR1, MED1, NR1D1, CREBBP, NCOA6, CLOCK, EP300, TBL1X, TGS1, SMARCD3, NCOA1, HDAC3, NCOA3, ARNTL, RORA
REACTOME_PRE_NOTCH_PROCESSING_IN_GOLGI	0.702854	0.907909	-0.279417	-0.838023	1205439	16	ST3GAL6, LFNG
REACTOME_SIGNALING_BY_NOTCH1	0.86561	0.994444	0.282789	0.767728	8391398	66	DNER, CNTN1, DLK1, MAMLD1, TLE4, DTX4, JAG1, DTX1
REACTOME_SIGNALING_BY_NOTCH3	0.231673	0.419168	-0.433072	-1.18809	480390	12	DLL4, JAG2, APH1A
REACTOME_TRIGLYCERIDE_BIOSYNTHESIS	0.554402	0.775702	-0.256192	-0.952378	445314	36	ACSL5, FASN, SLC25A1, AGPAT2, ELOVL6, AGPAT3, LPIN3, AGPAT1
REACTOME_INSULIN_RECEPTOR_SIGNALLING_CASCADE	0.790498	0.967283	0.30577	0.836411	7709875	73	FGF5, FGF23, FGF2, FGF9, FGF22, FGF18, FGF6, FGF19
REACTOME_ARMS_MEDIATED_ACTIVATION	0.97101	1	0.239873	0.546005	8116329	17	NGF, RAP1A, KRAS, NTRK1, KIDINS220, MAP2K1
REACTOME_PROLONGED_ERK_ACTIVATION_EVENTS	0.989355	1	0.209685	0.486812	8402078	19	NGF, RAP1A, KRAS, NTRK1, KIDINS220, MAP2K1
REACTOME_SIGNALLING_TO_RAS	0.345444	0.554122	-0.308423	-1.05919	396212	26	CDK1, SRC, MAPK11, MAPK12, MAPKAPK3, MAPK3, RALGDS, MAP2K2, SHC2, MAPK13
REACTOME_SIGNALING_BY_BMP	0.470365	0.687422	0.431559	1.01906	4050133	21	GREM2, BMP2, NOG, ACVR2A, BMPR2, CHRDL1, SMAD7, UBE2D1, SMAD6, SMURF2
REACTOME_CELL_SURFACE_INTERACTIONS_AT_THE_VASCULAR_WALL	0.231695	0.419168	0.421269	1.15002	2256086	71	COL1A2, APOB, SIRPG, MMP1, SELP, TREM1, ANGPT1, JAM2, SELL, ATP1B1, MAG, CD2, LCK, CD48, COL1A1, ATP1B2, CXADR, FN1, L1CAM, JAM3, GRB14, TEK, GRB7, ITGAX, KRAS, PTPN6, ITGAV, F11R, ITGB1
REACTOME_NGF_SIGNALLING_VIA_TRKA_FROM_THE_PLASMA_MEMBRANE	0.945069	1	0.260705	0.735872	9407378	131	SH3GL2, PDE1B, ADCYAP1, ADCYAP1R1, PRKCG, ADCY2, ADCY5, NGF, PDE1A, ADCY8, NTRK2, PRKAR2B, ADCY4, DNM1, ITPR2, RAP1A, FOXO1, ADORA2A, PRKACB, ITPR3, KRAS, NTRK1, RALA, KIDINS220, MAP2K1, CASP9, PRKACA, MAPKAPK2, CAMK4, DUSP4, MEF2A, CDKN1A, PIK3R1, PTEN, RPS6KA2, PRKCA, FRS2
REACTOME_SIGNALLING_TO_ERKS	0.707704	0.912423	-0.239494	-0.878688	608771	34	CDK1, SRC, MAPK11, MAPK12, MAPKAPK3, MAPK3, RAPGEF1, RALGDS, MAP2K2, SHC2, MAPK13
REACTOME_P38MAPK_EVENTS	0.266124	0.459745	-0.406857	-1.14475	524732	13	SRC, MAPK11, MAPK12, MAPKAPK3, RALGDS, MAPK13
REACTOME_ACYL_CHAIN_REMODELLING_OF_PI	0.858422	0.994444	0.369121	0.697524	6197247	7	PLA2G2F, PLA2G12A
REACTOME_TGF_BETA_RECEPTOR_SIGNALING_IN_EMT_EPITHELIAL_TO_MESENCHYMAL_TRANSITION	0.90953	1	-0.232628	-0.669879	1709379	14	PRKCZ, TGFB1, TGFBR1, PARD6A, PARD3, SMURF1, RPS27A, RHOA, ARHGEF18, UBA52, TGFBR2, F11R, FKBP1A, CGN
REACTOME_DOWNREGULATION_OF_TGF_BETA_RECEPTOR_SIGNALING	0.933228	1	-0.208624	-0.676667	1296602	21	XPO1, MTMR4, PPP1CA, TGFB1
REACTOME_COLLAGEN_FORMATION	0.00471468	0.0198311	0.566744	1.51231	45050	54	COL4A4, COL1A2, COL4A3, COL22A1, ADAMTS2, COL6A3, COL28A1, LEPREL1, COL5A1, TLL1, COL5A3, COL17A1, COL3A1, TLL2, COL12A1, COL8A1, COL5A2, COL7A1, COL13A1, COL21A1, COL1A1, COL4A6, ADAMTS3, COL15A1, COL23A1, COL24A1
REACTOME_SMAD2_SMAD3_SMAD4_HETEROTRIMER_REGULATES_TRANSCRIPTION	0.804298	0.970173	-0.23677	-0.804852	957267	25	MYC, RBL1, TFDP1, E2F5, SP1, TGIF1
REACTOME_SIGNALING_BY_FGFR_IN_DISEASE	0.662638	0.871351	0.332079	0.931908	6577388	114	FGF5, PDE1B, FGF23, PRKCG, FGF2, ADCY2, FGF9, ADCY5, FGF22, FGF18, PDE1A, ADCY8, FGF6, FGF19, PRKAR2B, ADCY4, IL17RD, FGFR2, ITPR2, FOXO1, FGF17, PRKACB, FGF1, FGFR1, ITPR3, KRAS
REACTOME_HS_GAG_DEGRADATION	0.43073	0.652886	0.447078	1.04705	3684096	20	SDC2, GPC5, HPSE, GPC3, SDC4, IDS, GPC6, GPC4, GPC1, GPC2
REACTOME_SYNTHESIS_OF_PIPS_AT_THE_EARLY_ENDOSOME_MEMBRANE	0.411632	0.631903	-0.370732	-1.01707	853551	12	INPP4B, MTMR4, MTMR2
REACTOME_SIGNALLING_TO_P38_VIA_RIT_AND_RIN	0.921912	1	-0.227809	-0.656001	1732649	14	CDK1
REACTOME_P53_INDEPENDENT_G1_S_DNA_DAMAGE_CHECKPOINT	4.85738e-05	0.000430134	-0.516513	-2.03354	26	47	CHEK1, CDC25A, PSMB10, CHEK2, PSMB5, ATM, PSMB6, PSMA7, PSMC3, PSME2, PSMD8, PSMB3, PSMC4, PSME1, PSMC1
REACTOME_REGULATION_OF_HYPOXIA_INDUCIBLE_FACTOR_HIF_BY_OXYGEN	0.998875	1	-0.146624	-0.469153	1445227	20	EGLN2, RBX1, UBE2D2, VEGFA, EPAS1, HIF1A, UBE2D3, EGLN1, TCEB2, RPS27A, VHL, CUL2, CREBBP, UBA52, EP300, ARNT, TCEB1, HIF1AN, UBE2D1, EGLN3
REACTOME_ACYL_CHAIN_REMODELLING_OF_PC	0.588558	0.808367	0.424893	0.932402	4779440	14	PLA2G2F, PLA2G3, PLA2G12A, MBOAT2, LPCAT2
REACTOME_SYNTHESIS_OF_PIPS_AT_THE_GOLGI_MEMBRANE	0.434271	0.655302	0.45935	1.04559	3629919	17	PIK3C2G, TPTE2, PI4K2A, OCRL, PI4K2B, PIK3R4, FIG4, PIK3C2A, ARF1, PI4KA
REACTOME_TGF_BETA_RECEPTOR_SIGNALING_ACTIVATES_SMADS	0.991567	1	-0.165847	-0.557717	1225033	24	XPO1, MTMR4, PPP1CA, TGFB1
REACTOME_ACTIVATED_POINT_MUTANTS_OF_FGFR2	0.0430087	0.116713	0.690542	1.44309	336128	11	FGF5, FGF23, FGF2, FGF9, FGF22, FGF18, FGF6, FGFR2, FGF17, FGF1
REACTOME_PHOSPHOLIPID_METABOLISM	0.999993	1	0.16126	0.45989	9987962	179	GBA3, CHAT, PLA2G2F, PIK3C2G, SMPD3, TPTE2, SGPP2, PLD4, PPM1L, NEU4, PHOSPHO1, PLA2G3, CDS1, ASAH2C, ARSK, PLA2G12A, SLC44A5, ACHE, SGPP1, MBOAT2, PIK3R3, GAL3ST1, MTMR7, LPCAT2, SGMS2, ASAH2, AGPAT4, SGMS1, SYNJ1, PPAP2A, PI4K2A, ETNK1, INPP5J, PIK3R1, PTEN, PIP5K1C, EPT1
REACTOME_CS_DS_DEGRADATION	0.713796	0.913318	0.398604	0.833	5578581	11	NCAN, DCN, VCAN, IDS
REACTOME_SYNTHESIS_OF_PA	0.983159	1	0.221232	0.51362	8349457	19	PLA2G2F, PLA2G12A, AGPAT4, AGPAT9, PLA2G4A, GPD1L, GPAM, AGPAT5
REACTOME_OXYGEN_DEPENDENT_PROLINE_HYDROXYLATION_OF_HYPOXIA_INDUCIBLE_FACTOR_ALPHA	0.987552	1	-0.183999	-0.54113	1771309	15	EGLN2, RBX1, UBE2D2, EPAS1, HIF1A, UBE2D3, EGLN1, TCEB2, RPS27A
REACTOME_SYNTHESIS_OF_PIPS_AT_THE_LATE_ENDOSOME_MEMBRANE	0.920251	1	-0.245615	-0.63483	2123446	10	MTMR4, MTMR2, VAC14, PIKFYVE, PIK3C3, PIK3C2A, FIG4, PIK3R4, MTM1, MTMR7
REACTOME_SYNTHESIS_OF_PE	0.99802	1	-0.173632	-0.46305	2180303	11	PCYT2, LPIN3, CHKA, CHKB
REACTOME_GASTRIN_CREB_SIGNALLING_PATHWAY_VIA_PKC_AND_MAPK	1.00268e-07	6.25114e-06	0.597014	1.69338	0	150	NTS, CCK, TRPC7, DGKK, TACR1, HRH1, BRS3, TRPC6, NMUR2, EDN1, ADRA1A, GRP, GCGR, FPR2, GCG, ADRA1D, PROKR2, LPAR4, GPR65, CHRM3, CYSLTR1, XCL1, TAC3, GNGT2, MMP3, P2RY10, QRFPR, XCL2, EGFR, NMU, NPFFR2, SAA1, DGKB, CCKBR, CHRM5, PROKR1, GPR4, LPAR1, KNG1, HTR2A, HCRTR2, GNG11, GNA15, PLCB1, GNA14, PTGFR, NPSR1, AVPR1A, ADRA1B, DGKI, RGS2, HBEGF, GNG2
REACTOME_CHONDROITIN_SULFATE_BIOSYNTHESIS	0.293006	0.489312	0.500258	1.15045	2469314	18	NCAN, CHST13, DCN, CHST9, VCAN, CHST15, CHST7, CSGALNACT1, CSGALNACT2
REACTOME_HYALURONAN_UPTAKE_AND_DEGRADATION	0.395832	0.614754	-0.413538	-1.03208	967535	9	HMMR, CD44, HYAL1
REACTOME_SIGNALING_BY_FGFR1_MUTANTS	0.150606	0.310462	0.517452	1.2635	1333319	26	FGF5, FGF23, FGF2, FGF9, FGF6, FGF17, FGF1, FGFR1
REACTOME_SYNTHESIS_OF_PIPS_AT_THE_PLASMA_MEMBRANE	0.994862	1	0.190368	0.472304	8927455	29	PIK3C2G, PIK3R3, SYNJ1, PI4K2A, INPP5J, PIK3R1, PTEN, PIP5K1C, MTM1, PIP5K1B, PI4K2B, INPP5K
REACTOME_THE_ACTIVATION_OF_ARYLSULFATASES	0.256327	0.450412	-0.45246	-1.16945	591464	10	ARSH, ARSI, ARSB
REACTOME_TRANSCRIPTIONAL_ACTIVITY_OF_SMAD2_SMAD3_SMAD4_HETEROTRIMER	0.991249	1	-0.162547	-0.604257	796205	36	MYC, RBL1, TFDP1, E2F5, SP1, TGIF1, NCOR2, CCNT2, UBE2D3, TRIM33, PARP1, E2F4, RPS27A, HDAC1, NCOR1, CCNT1, MEN1, UBA52, SMAD3, SMAD4, WWTR1, SMAD2, TGIF2, JUNB, PPM1A, CDK9, SKI, USP9X, SMURF2, CDK8, SKIL, CCNC, UBE2D1, SMAD7, SERPINE1
REACTOME_HYALURONAN_METABOLISM	0.122653	0.26542	-0.493817	-1.35474	254330	12	HMMR, HAS2, CD44, HYAL1
REACTOME_DOWNREGULATION_OF_SMAD2_3_SMAD4_TRANSCRIPTIONAL_ACTIVITY	0.543214	0.764665	-0.297837	-0.939154	818905	19	TGIF1, NCOR2, UBE2D3, TRIM33, PARP1, RPS27A, HDAC1, NCOR1, UBA52, SMAD3, SMAD4, SMAD2, TGIF2, PPM1A, SKI, USP9X, SMURF2, SKIL, UBE2D1
REACTOME_KERATAN_SULFATE_BIOSYNTHESIS	0.0763838	0.184252	0.568052	1.36122	665778	23	CHST1, KERA, PRELP, CHST2, ACAN, FMOD, LUM
REACTOME_REVERSIBLE_HYDRATION_OF_CARBON_DIOXIDE	0.290613	0.488956	0.596014	1.16128	2150309	8	CA3, CA1, CA2, CA13, CA5B
REACTOME_SIGNALING_BY_FGFR1_FUSION_MUTANTS	0.353356	0.564865	-0.341034	-1.05883	555638	18	STAT5A, FGFR1OP, STAT5B, GAB2, MYO18A, ZMYM2, CNTRL, CUX1, PLCG1, STAT1, CPSF6
REACTOME_ALPHA_LINOLENIC_ACID_ALA_METABOLISM	0.305591	0.502842	-0.416627	-1.11108	667601	11	FADS2, ABCD1, FADS1
REACTOME_SIGNALING_BY_ACTIVATED_POINT_MUTANTS_OF_FGFR1	0.0269616	0.078892	0.758576	1.47802	199494	8	FGF5, FGF23, FGF2, FGF9, FGF6, FGF17, FGF1, FGFR1
REACTOME_PI_METABOLISM	0.999862	1	0.146127	0.383781	9424594	46	PIK3C2G, TPTE2, PIK3R3, MTMR7, SYNJ1, PI4K2A, INPP5J, PIK3R1, PTEN, PIP5K1C, MTM1, PIP5K1B, PITPNB, OCRL, PI4K2B
REACTOME_ABACAVIR_TRANSPORT_AND_METABOLISM	0.140093	0.294633	0.684283	1.29308	1011378	7	PCK1, ABCG2, ABCB1, ADAL
REACTOME_CHONDROITIN_SULFATE_DERMATAN_SULFATE_METABOLISM	0.198198	0.38002	0.454739	1.1943	1868189	46	SDC2, NCAN, GPC5, CHST13, GXYLT2, B3GAT1, DCN, GPC3, CHST9, GXYLT1, VCAN, SDC4, CHST15, IDS, B3GAT2, DSE, GPC6, CHST7, GPC4, GPC1, CSGALNACT1, CSGALNACT2, GPC2
REACTOME_LATENT_INFECTION_OF_HOMO_SAPIENS_WITH_MYCOBACTERIUM_TUBERCULOSIS	0.221095	0.406671	0.478947	1.19391	1992019	30	CYBB, NCF4, CAMP, NOS1, LTF, ATP6V1C2, ATP6V1B1, NOS3, ATP6V0D2, SLC11A1, NOS2, NCF2
REACTOME_SYNTHESIS_OF_PC	0.7495	0.941069	0.355008	0.80808	6264799	17	CHAT, PHOSPHO1, SLC44A5, ACHE
REACTOME_HS_GAG_BIOSYNTHESIS	0.00498523	0.0205832	0.627741	1.57185	45089	31	HS6ST3, NDST4, SDC2, HS3ST3B1, HS3ST5, HS3ST1, HS3ST2, GPC5, NDST3, HS3ST3A1, HS3ST4, EXT1, HS6ST1, GPC3, HS3ST6, HS6ST1P1
REACTOME_SIGNALING_BY_FGFR3_MUTANTS	0.00533353	0.0214938	0.816649	1.59117	39463	8	FGF5, FGF23, FGF2, FGF9, FGF18, FGF17, FGF1
REACTOME_KERATAN_SULFATE_KERATIN_METABOLISM	0.0974811	0.22465	0.538601	1.32261	867174	27	CHST1, KERA, PRELP, CHST2, ACAN, FMOD, LUM
REACTOME_APOPTOSIS_INDUCED_DNA_FRAGMENTATION	0.00446849	0.0190335	-0.716199	-1.90999	9761	11	HMGB2, HMGB1, KPNB1, HIST1H1D, HIST1H1E, DFFB
REACTOME_KERATAN_SULFATE_DEGRADATION	0.0260957	0.0773674	0.742353	1.48536	197170	9	KERA, PRELP, ACAN, FMOD, LUM
REACTOME_HEPARAN_SULFATE_HEPARIN_HS_GAG_METABOLISM	0.00487862	0.0203933	0.571982	1.51801	46402	51	HS6ST3, NDST4, SDC2, NCAN, HS3ST3B1, HS3ST5, HS3ST1, HS3ST2, GPC5, NDST3, HS3ST3A1, GXYLT2, HS3ST4, EXT1, HPSE, B3GAT1, DCN, HS6ST1, GPC3, HS3ST6, HS6ST1P1, GXYLT1, VCAN, SDC4, IDS, EXT2, B3GAT2
REACTOME_GLYCOSAMINOGLYCAN_METABOLISM	0.049283	0.12956	0.458463	1.28038	487823	103	CHST1, HS6ST3, NDST4, SDC2, NCAN, HS3ST3B1, HS3ST5, HS3ST1, HS3ST2, GPC5, KERA, NDST3, CHST13, STAB2, HS3ST3A1, PRELP, GXYLT2, HS3ST4, CHST2, EXT1, ACAN, HPSE, B3GAT1, FMOD, LUM, DCN, HS6ST1, GPC3, HS3ST6, HS6ST1P1, CHST9, GXYLT1, SLC9A1, VCAN, SDC4, CHST15, IDS, EXT2, B3GAT2
REACTOME_ACYL_CHAIN_REMODELLING_OF_PG	0.150849	0.310462	0.659043	1.28409	1116163	8	PLA2G2F, PLA2G3, PLA2G12A, PLA2G4A
REACTOME_ACYL_CHAIN_REMODELLING_OF_PE	0.78765	0.965552	0.35624	0.770428	6323442	13	PLA2G2F, PLA2G3, PLA2G12A, MBOAT2
REACTOME_ACYL_CHAIN_REMODELLING_OF_PS	0.653481	0.864033	0.469489	0.88719	4717705	7	PLA2G2F, PLA2G12A, PLA2G4A
REACTOME_SIGNALING_BY_FGFR_MUTANTS	0.221392	0.406671	0.460926	1.18458	2047798	38	FGF5, FGF23, FGF2, FGF9, FGF22, FGF18, FGF6, FGFR2, FGF17, FGF1, FGFR1, KRAS
REACTOME_MHC_CLASS_II_ANTIGEN_PRESENTATION	0.00531891	0.0214938	-0.325392	-1.43353	838	88	KIF20A, KIF2C, KIF4A, KIF15, CTSS, KIF23, KIF22, KIF11, RILP, RACGAP1, SPTBN2, KIF18A, KIF4B
REACTOME_GLYCEROPHOSPHOLIPID_BIOSYNTHESIS	0.999236	1	0.172318	0.470891	9737982	72	CHAT, PLA2G2F, PLD4, PHOSPHO1, PLA2G3, CDS1, PLA2G12A, SLC44A5, ACHE, MBOAT2, LPCAT2
REACTOME_A_TETRASACCHARIDE_LINKER_SEQUENCE_IS_REQUIRED_FOR_GAG_SYNTHESIS	0.102484	0.231735	0.548035	1.32205	898226	24	SDC2, NCAN, GPC5, GXYLT2, B3GAT1, DCN, GPC3, GXYLT1, VCAN, SDC4, B3GAT2, GPC6, GPC4, GPC1, GPC2
REACTOME_CDK_MEDIATED_PHOSPHORYLATION_AND_REMOVAL_OF_CDC6	0.000304794	0.00183148	-0.486209	-1.89737	180	45	CDC6, CDK2, PSMB10, PSMB5, PSMB6, PSMA7, PSMC3, PSME2, PSMD8, PSMB3, PSMC4, PSME1, PSMC1
REACTOME_PLATELET_ADHESION_TO_EXPOSED_COLLAGEN	0.298548	0.494885	0.611469	1.15549	2155324	7	COL1A2, COL1A1, VWF, ITGB1, ITGA2
REACTOME_VEGF_LIGAND_RECEPTOR_INTERACTIONS	0.590344	0.808791	0.455237	0.932126	4541244	10	NRP1, FLT1, KDR, FLT4
REACTOME_ENOS_ACTIVATION_AND_REGULATION	0.934358	1	-0.20958	-0.670594	1351879	20	DHFR, DHFRP1, NOSTRIN, SPR, AKT1, GCHFR, CAV1, LYPLA1
REACTOME_MICRORNA_MIRNA_BIOGENESIS	0.155978	0.319068	-0.404481	-1.25582	245269	18	RAN, TARBP2, DGCR8, POLR2I, DROSHA, POLR2G, XPO5, POLR2E, DICER1, POLR2C, POLR2D, POLR2F, POLR2A, POLR2J, POLR2H, POLR2B, POLR2K, POLR2L
REACTOME_NUCLEAR_EVENTS_KINASE_AND_TRANSCRIPTION_FACTOR_ACTIVATION	0.210005	0.394574	-0.34748	-1.16852	259450	24	DUSP3, MAPK11, PPP2R1A, RPS6KA5, MAPK3, ATF1, DUSP7
REACTOME_RETROGRADE_NEUROTROPHIN_SIGNALLING	0.162934	0.329293	0.588076	1.27181	1308071	13	SH3GL2, NGF, DNM1, NTRK1
REACTOME_ERKS_ARE_INACTIVATED	0.376176	0.594858	-0.38105	-1.04538	780029	12	DUSP3, PPP2R1A, MAPK3, DUSP7, PPP2R5D
REACTOME_NEGATIVE_REGULATION_OF_THE_PI3K_AKT_NETWORK	0.147461	0.308203	-0.594609	-1.363	410039	7	TRIB3, AKT1, AKT2, PHLPP1, THEM4
REACTOME_PI3K_AKT_ACTIVATION	0.969354	1	-0.181709	-0.675492	778618	36	TRIB3, MLST8, CDKN1B, MDM2, AKT1, AKT2, PHLPP1, BAD, TSC2, AKT1S1
REACTOME_REGULATORY_RNA_PATHWAYS	0.110382	0.246801	-0.404534	-1.31209	153361	21	RAN, TARBP2, DGCR8, POLR2I, DROSHA, POLR2G, XPO5, POLR2E, DICER1, POLR2C, POLR2D, TNRC6B, TNRC6C, TNRC6A, POLR2F, POLR2A, POLR2J, POLR2H, POLR2B, POLR2K, POLR2L
REACTOME_EGFR_DOWNREGULATION	0.00778009	0.02992	0.647876	1.5629	68188	24	SH3GL2, EGFR
REACTOME_PROCESSING_OF_CAPPED_INTRON_CONTAINING_PRE_MRNA	2.50702e-05	0.000241032	-0.489049	-2.28344	0	136	SNRPA, U2AF2, HNRNPL, SMC1A, RBMX, NUP35, SRSF3, YBX1, NUP50, NUP85, HNRNPH1, SLBP, NUP62, HNRNPUL1, PTBP1, SNRNP40, SRSF7, HNRNPM, SNRPD1, HNRNPA1, NUP205, HNRNPF, HNRNPA2B1, SRSF1, SF3B3, DDX23, HNRNPC, NUP210, SRSF4, NUP155, CSTF3, LSM2, NUP107, NUP43, POLR2I, SRSF2, CPSF7, DNAJC8, CPSF2, SF3B2, CSTF1, SNRPE, PRPF6, NUP188, SF3A3, DHX9, NUP93, NUP37, SRSF5, PHF5A, NUPL2, SNRPB, CCAR1, RBM5, PC…
REACTOME_PECAM1_INTERACTIONS	0.872921	0.997412	0.34084	0.681979	6595522	9	LCK, PTPN6, ITGAV
REACTOME_TCR_SIGNALING	0.713827	0.913318	0.330421	0.8678	6728454	46	CD3G, HLA-DQA1, CARD11, HLA-DQA2, HLA-DRB5, LCK, HLA-DRB1, ZAP70, PAG1
REACTOME_REGULATION_OF_PYRUVATE_DEHYDROGENASE_PDH_COMPLEX	0.774994	0.953512	-0.281366	-0.771901	1607009	12	PDHX, PDPR, DLAT, PDHB, PDK1, PDP2, PDHA1, PDK3, PDK4, DLD, PDK2, PDP1
REACTOME_DOWNSTREAM_TCR_SIGNALING	0.113147	0.249664	0.523619	1.2991	1015327	29	CD3G, HLA-DQA1, CARD11, HLA-DQA2, HLA-DRB5, LCK, HLA-DRB1, HLA-DPA1, PRKCQ, PIK3R1, PTEN, MAP3K7, MALT1
REACTOME_BASIGIN_INTERACTIONS	0.264214	0.458289	-0.342096	-1.12371	352663	22	SLC16A3, SLC7A5, SLC16A8, SLC3A2, PPIAP22, SLC7A8, PPIA
REACTOME_AKT_PHOSPHORYLATES_TARGETS_IN_THE_CYTOSOL	0.101388	0.23052	-0.510606	-1.4008	210234	12	CDKN1B, MDM2, AKT1, AKT2, BAD, TSC2, AKT1S1
REACTOME_GAB1_SIGNALOSOME	0.804923	0.970173	-0.223495	-0.830828	646541	36	TRIB3, SRC, MLST8, CDKN1B, MDM2, AKT1, CSK, AKT2, PHLPP1, BAD, TSC2, AKT1S1
REACTOME_SHC1_EVENTS_IN_EGFR_SIGNALING	0.953022	1	0.261136	0.580756	7820846	15	EGFR, KRAS, MAP2K1
[truncated: 479 more rows]

## Sheet: GSEA 92-1 Reactome
pathway	pval	padj	ES	NES	nMoreExtreme	size	leadingEdge
[truncated: 674 more rows]

[truncated: 4 more sheets: MSigDB, common, log2 FC > 2, MSigDB, common, log2 FC < -2, MP41, JQ1 vs DMSO, GSEA, MP41, JQ1 Reactome]
